# Supplementary material for: Tandem mass tag-based (TMT) quantitative proteomics analysis reveals the response of fine roots to drought stress in cotton (Gossypium hirsutum L.)
Source: BMC Plant Biol. 2020 Jul 11;20:328. doi: 10.1186/s12870-020-02531-z (PMC7353779; doi:10.1186/s12870-020-02531-z)
Supplement: Supplementary file 4 — Additional file 4: Table S1. Proteins identified and quantified via a TMT proteomics-based approach in ‘DS45/DS30’ comparison group. [file 12870_2020_2531_MOESM4_ESM.xlsx]

## Sheet: CK_30vsD
Table S1 Proteins identified and quantified via a TMT proteomics-based approach in 'CK30 vs D' comparison group
Protein accession	Protein description	CK_30/D Ratio	Regulated Type	CK_30/D P value	Gene name	MW [kDa]	CK_30_1	CK_30_2	CK_30_3	CK_45_1	CK_45_2	CK_45_3	D_1	D_2	D_3	DS_30_1	DS_30_2	DS_30_3	DS_45_1	DS_45_2	DS_45_3
A0A1U8LVS0	chitinase-like protein 1 OS=Gossypium hirsutum OX=3635 GN=LOC107930385	0.56	Down	0.023083	LOC107930385	36.221	0.836	0.823		1.175	1.038		1.35	1.612		0.85	0.843		0.795	0.688
A0A1U8LHK4	uncharacterized protein LOC107926331 OS=Gossypium hirsutum OX=3635 GN=LOC107926331	0.766	Down	0.0055609	LOC107926331	23.31	0.99	0.963	0.907	1.042	1.064	1.029	1.153	1.331	1.252	0.882	0.895	0.859	0.923	0.764	0.928
A0A1U8IPD0	probable LRR receptor-like serine/threonine-protein kinase At5g10290 OS=Gossypium hirsutum OX=3635 GN=LOC107897323	1.388	Up	0.03078	LOC107897323	67.723		1.125	1.138		0.914	1.148		0.863	0.767		1.141	1.086		1.006	0.902
A0A1U8KQ22	extracellular ribonuclease LE-like OS=Gossypium hirsutum OX=3635 GN=LOC107919674	1.544	Up	0.0021189	LOC107919674	25.029	1.125	1.052	1.254	0.925	1.18	1.021	0.789	0.729	0.704	1.126	1.132	1.132	1.102	0.955	0.92
A0A1U8NY17	tubulin--tyrosine ligase-like protein 12 OS=Gossypium hirsutum OX=3635 GN=LOC107952189	0.762	Down	0.0086398	LOC107952189	92.705	0.933	1.055	0.967	0.917	0.898	0.958	1.304	1.383	1.192	0.926	0.976	0.947	0.973	0.759	0.97
A0A1U8K6B4	30S ribosomal protein S16-like OS=Gossypium hirsutum OX=3635 GN=LOC107913886	0.673	Down	0.00087519	LOC107913886	15.037	0.861	0.914	0.98	0.92	0.963	0.962	1.425	1.311	1.36	0.896	0.863	0.858	0.911	0.984	0.845
A0A1U8NY27	cinnamoyl-CoA reductase 1-like OS=Gossypium hirsutum OX=3635 GN=LOC107953070	1.634	Up	0.0021242	LOC107953070	35.928	1.201	1.18	1.069	1.045	1.001	1.049	0.626	0.718	0.767	1.091	1.103	1.042	1.091	1.111	1.044
A0A1U8IBB5	lachrymatory-factor synthase-like OS=Gossypium hirsutum OX=3635 GN=LOC107894813	1.31	Up	0.0032848	LOC107894813	18.345	1.245	1.137	1.114	1.151	1.121	1.083	0.872	0.861	0.936	1.023	1.072	1.037	0.799	0.78	0.846
A0A1U8L9S8	probable ADP-ribosylation factor GTPase-activating protein AGD8 OS=Gossypium hirsutum OX=3635 GN=LOC107924282	0.539	Down	0.00102405	LOC107924282	44.015	0.797	0.722	0.736	1.414	1.357	1.306	1.334	1.271	1.576	0.756	0.975	0.596	0.696	0.687	0.808
A0A1U8MAH3	secoisolariciresinol dehydrogenase-like OS=Gossypium hirsutum OX=3635 GN=LOC107935738	1.369	Up	0.022579	LOC107935738	18.268		1.086	1.122		1.598	1.47		0.77	0.843		0.873	0.931		0.695	0.665
A4L9H5	Protein disulfide-isomerase OS=Gossypium hirsutum OX=3635 GN=LOC107939005	1.418	Up	0.029235	LOC107939005	55.583	1.336	1.192	1.07	1.09	1.158	1.041	0.715	0.871	0.951	1.096	1.115	1.05	0.791	0.687	0.92
A0A1U8KVV7	probable LRR receptor-like serine/threonine-protein kinase At1g56140 isoform X2 OS=Gossypium hirsutum OX=3635 GN=LOC107921196	1.677	Up	0.043556	LOC107921196	113.42	1.077	1.136		0.917	0.991		0.732	0.588		1.075	1.099		1.294	1.262
A0A1U8KPL1	quinone oxidoreductase-like protein 2 homolog OS=Gossypium hirsutum OX=3635 GN=LOC107919464	1.525	Up	0.0126437	LOC107919464	38.19	1.286	1.224	1.008	1.277	1.36	1.07	0.855	0.766	0.686	0.973	1.115	1.125	0.57	0.607	1.189
I3NMW7	Peroxidase OS=Gossypium hirsutum OX=3635 GN=LOC107945392	1.393	Up	0.0177163	LOC107945392	36.465	0.874	0.962	0.964	1.083	1.072	1.059	0.706	0.736	0.568	1.145	1.06	1.121	1.409	1.191	1.401
A0A1U8J2W3	citrate-binding protein-like OS=Gossypium hirsutum OX=3635 GN=LOC107903146	1.722	Up	0.000120352	LOC107903146	25.08	1.333	1.327	1.216	0.827	1.006	0.834	0.773	0.758	0.72	1.293	1.244	1.452	0.788	0.754	0.74
A0A1U8MWG6	aspartate aminotransferase-like OS=Gossypium hirsutum OX=3635 GN=LOC107940966	1.404	Up	0.045563	LOC107940966	43.471	1.124	1.201		0.943	0.992		0.772	0.884		1.16	1.026		1.066	0.941
A0A1U8M5E2	stem-specific protein TSJT1-like OS=Gossypium hirsutum OX=3635 GN=LOC107933114	0.744	Down	0.0127553	LOC107933114	27.119	0.884	0.87	0.881	1.082	0.965	0.962	1.172	1.118	1.254	0.928	0.97	0.959	1.035	1.097	0.966
A0A1U8KXI5	acetyl-CoA carboxylase 1-like OS=Gossypium hirsutum OX=3635 GN=LOC107921814	0.744	Down	0.0130594	LOC107921814	252.62	0.844	0.903		1.138	1.082		1.181	1.168		1.019	0.965		0.844	0.876
A0A1U8PFC6	LOW QUALITY PROTEIN: oligopeptide transporter 4-like OS=Gossypium hirsutum OX=3635 GN=LOC107957845	1.458	Up	0.00151583	LOC107957845	82.115	1.333	1.389	1.23	0.938	0.934	0.951	0.901	0.853	0.957	1.127	1.265	1.133	0.624	0.572	0.674
A0A1U8N026	plant UBX domain-containing protein 5-like OS=Gossypium hirsutum OX=3635 GN=LOC107942049	0.746	Down	0.022603	LOC107942049	18.312		0.869	0.813		1.162	1.174		1.162	1.094		0.864	0.969		0.98	1.007
K9JDH1	Fiber dehydroascorbate reductase protein OS=Gossypium hirsutum OX=3635 GN=DHAR1	0.639	Down	0.000140099	DHAR1	23.5	0.778	0.825	0.822	0.929	0.949	0.964	1.326	1.247	1.22	0.925	0.845	0.902	1.112	1.129	1.119
A0A1U8KZV0	mavicyanin-like isoform X3 OS=Gossypium hirsutum OX=3635 GN=LOC107921248	1.42	Up	0.00028061	LOC107921248	18.141	1.137	1.092	1.064	1.007	1.146	1.106	0.765	0.806	0.748	1.011	1.006	1.065	1.153	0.998	1.078
A0A1U8K7N4	calcium-dependent protein kinase 28-like isoform X2 OS=Gossypium hirsutum OX=3635 GN=LOC107912811	1.369	Up	0.0169586	LOC107912811	62.788		1.105	1.185		0.935	0.761		0.855	0.818		1.088	1.344		1.073	0.912
A0A1U8N2W4	60S ribosomal protein L13a-4-like OS=Gossypium hirsutum OX=3635 GN=LOC107942921	0.745	Down	0.0106588	LOC107942921	23.604	1.056	1.064	1.13	0.902	0.829	0.912	1.523	1.556	1.284	0.915	0.951	0.939	0.561	0.601	0.721
A0A1U8NI12	BAG family molecular chaperone regulator 7-like OS=Gossypium hirsutum OX=3635 GN=LOC107947354	0.74	Down	0.024536	LOC107947354	45.173	0.888	0.807		0.95	0.987		1.154	1.138		0.934	0.961		1.129	1.161
A0A1U8MW19	cytochrome P450 81E8-like OS=Gossypium hirsutum OX=3635 GN=LOC107941921	1.52	Up	0.042139	LOC107941921	57.89	1.011	0.92		0.911	0.935		0.587	0.683		0.926	0.981		1.718	1.579
A0A1U8IN25	H/ACA ribonucleoprotein complex subunit 1-like isoform X2 OS=Gossypium hirsutum OX=3635 GN=LOC107896527	0.691	Down	0.00110293	LOC107896527	36.377	0.832	0.855	0.814	1.245	1.253	1.196	1.138	1.174	1.305	0.747	0.793	0.734	1.021	1.004	1.007
A0A1U8NPQ5	uncharacterized protein LOC107950608 OS=Gossypium hirsutum OX=3635 GN=LOC107950608	1.416	Up	0.0150036	LOC107950608	11.831	0.854	0.889		1.131	1.247		0.592	0.639		1.036	0.861		1.529	1.451
A0A1U8PS88	adenine/guanine permease AZG1-like OS=Gossypium hirsutum OX=3635 GN=LOC107962232	1.35	Up	0.0028573	LOC107962232	60.81	1.048	1.103	1.108	1.041	0.934	0.947	0.778	0.874	0.762	1.224	1.109	1.19	0.968	1.031	1.042
A0A1U8NME2	PLASMODESMATA CALLOSE-BINDING PROTEIN 2-like OS=Gossypium hirsutum OX=3635 GN=LOC107949792	0.474	Down	0.040042	LOC107949792	20.164	0.821		0.754	0.988		0.841	1.42		1.901	0.915		0.721	0.867		0.764
A0A1U8JPN4	vinorine synthase-like OS=Gossypium hirsutum OX=3635 GN=LOC107907890	1.459	Up	0.0128382	LOC107907890	46.991	0.899	0.843	0.8	1.011	0.855	0.931	0.68	0.522	0.54	1.087	0.877	0.974	1.448	2.04	1.912
A0A1U8JEW8	uncharacterized protein LOC107906392 OS=Gossypium hirsutum OX=3635 GN=LOC107906392	1.483	Up	6.4046e-05	LOC107906392	15.13	1.256	1.248		1.074	1.096		0.845	0.844		1.039	1.06		0.809	0.783
A0A1U8PUN7	Phosphoglycerate kinase OS=Gossypium hirsutum OX=3635 GN=LOC107962834	0.75	Down	0.031824	LOC107962834	20.963		0.979	0.995		1.084	1.021		1.384	1.248		0.75	0.86		0.823	0.894
A0A1U8IPF4	bifunctional epoxide hydrolase 2-like OS=Gossypium hirsutum OX=3635 GN=LOC107898944	1.351	Up	5.7705e-05	LOC107898944	35.13	1.2	1.181	1.136	1.144	1.079	1.154	0.871	0.871	0.862	1.021	1.089	0.982	0.789	0.751	0.877
A0A1U8NJ05	aldo-keto reductase family 4 member C9-like OS=Gossypium hirsutum OX=3635 GN=LOC107948915	1.322	Up	0.0125952	LOC107948915	35.129	0.71		0.712	0.683		0.754	0.521		0.555	1.071		1.079	2.327		2.103
A0A1U8P5H5	small EDRK-rich factor 2-like isoform X2 OS=Gossypium hirsutum OX=3635 GN=LOC107955246	0.738	Down	0.0153589	LOC107955246	7.6122	0.868		0.838	1.497		1.452	1.117		1.195	0.815		0.775	0.715		0.781
A0A1U8PAF9	putative ripening-related protein 5 OS=Gossypium hirsutum OX=3635 GN=LOC107956034	1.442	Up	0.0068564	LOC107956034	36.755	1.191	1.341	1.123	0.959	1.205	0.951	0.885	0.765	0.885	0.988	1.108	1.179	1.025	0.599	0.889
A0A1U8MXD1	probable methyltransferase PMT26 OS=Gossypium hirsutum OX=3635 GN=LOC107942358	0.582	Down	0.0034563	LOC107942358	90.622	0.779	0.671	0.865	0.974	0.852	0.836	1.305	1.444	1.226	0.932	1.017	0.954	1.051	1.057	1.1
A0A1U8JEI0	helicase protein MOM1-like isoform X3 OS=Gossypium hirsutum OX=3635 GN=LOC107906250	4.17	Up	0.00066226	LOC107906250	248.52	1.526	1.418		1.196	1.288		0.354	0.352		1.224	1.247		0.738	0.734
A0A1U8KWE3	putative amidase C869.01 OS=Gossypium hirsutum OX=3635 GN=LOC107921382	1.359	Up	0.0033356	LOC107921382	55.327	1.003	1.029	1.035	0.864	0.926	0.828	0.806	0.766	0.684	1.153	1.103	1.099	1.264	1.247	1.44
A0A1U8LNH4	(+)-neomenthol dehydrogenase-like OS=Gossypium hirsutum OX=3635 GN=LOC107929218	1.577	Up	0.00159802	LOC107929218	32.269	1.398	1.262	1.463	0.823	0.845	0.749	0.826	0.943	0.846	1.119	1.113	1.161	0.783	0.815	0.764
A0A1U8KKE7	subtilisin-like protease SBT1.4 OS=Gossypium hirsutum OX=3635 GN=LOC107916418	0.726	Down	0.00027746	LOC107916418	81.776	0.92	0.924	0.992	0.889	0.907	0.901	1.331	1.29	1.287	1.037	0.97	0.995	0.699	0.968	0.877
A0A1U8KZP6	farnesyl pyrophosphate synthase 2-like isoform X1 OS=Gossypium hirsutum OX=3635 GN=LOC107922380	1.382	Up	0.0039952	LOC107922380	39.588	0.932	0.983	0.941	0.919	0.958	1.041	0.621	0.705	0.74	1.116	0.968	1.08	1.552	1.5	1.284
A0A1U8JUF8	"WEB family protein At3g02930, chloroplastic-like OS=Gossypium hirsutum OX=3635 GN=LOC107909048"	0.349	Down	0.0065384	LOC107909048	96.577	0.601	0.59	0.825	1.451	1.022	0.97	2.005	2.409	1.364	0.467	0.526	0.931	0.401	0.414	0.905
A0A1U8LSI5	arabinosyltransferase XEG113-like isoform X2 OS=Gossypium hirsutum OX=3635 GN=LOC107929451	0.694	Down	0.021764	LOC107929451	70.478	1.007	0.807	0.861	1.031	0.909	0.929	1.162	1.481	1.211	0.91	0.817	0.81	0.914	1.02	1.245
A0A1U8J056	putative methyltransferase DDB_G0268948 isoform X1 OS=Gossypium hirsutum OX=3635 GN=LOC107900494	0.687	Down	0.012999	LOC107900494	29.938	0.917		0.97	0.798		0.8	1.328		1.418	0.998		0.992	1.03		0.94
A0A1U8PPA5	putative G3BP-like protein isoform X2 OS=Gossypium hirsutum OX=3635 GN=LOC107961363	0.622	Down	0.0020012	LOC107961363	50.11	0.992	0.808	0.846	1.079	1.088	1.066	1.407	1.483	1.365	0.817	0.907	0.846	0.686	0.724	0.903
A0A1U8JU79	uncharacterized protein LOC107910489 OS=Gossypium hirsutum OX=3635 GN=LOC107910489	1.471	Up	0.03372	LOC107910489	72.689	1.136	0.983	1.225	1.117	1.172	1.06	0.786	0.875	0.613	1.037	1.105	1.221	0.976	0.906	0.922
A0A1U8NXD1	(+)-neomenthol dehydrogenase-like isoform X1 OS=Gossypium hirsutum OX=3635 GN=LOC107952927	1.433	Up	0.021945	LOC107952927	32.229	1.292	1.42	1.167	0.958	1.336	1.13	0.781	1.038	0.887	0.886	1.03	0.962	0.853	0.219	0.903
A0A1U8N6E9	uncharacterized protein LOC107944075 OS=Gossypium hirsutum OX=3635 GN=LOC107944075	1.64	Up	0.000103303	LOC107944075	21.597	1.251	1.247	1.138	1.098	1.149	1.106	0.747	0.726	0.744	1.06	1.244	1.173	0.884	0.659	0.781
A0A1U8M3Z5	protein LIGHT-DEPENDENT SHORT HYPOCOTYLS 6-like OS=Gossypium hirsutum OX=3635 GN=LOC107933747	1.706	Up	0.0038752	LOC107933747	24.468	0.872	0.86	0.905	1.302	1.436	1.312	0.539	0.43	0.577	1.142	0.965	1.046	1.262	1.396	1.267
A0A1U8NFA1	inactive protein RESTRICTED TEV MOVEMENT 2-like OS=Gossypium hirsutum OX=3635 GN=LOC107947611	1.32	Up	0.0043759	LOC107947611	23.148	1.036	0.956	0.888	1.017	1.003	1.131	0.72	0.711	0.751	1.06	1.022	1.054	1.227	1.253	1.221
A0A1U8LL75	sugar transport protein 13 OS=Gossypium hirsutum OX=3635 GN=LOC107928606	1.431	Up	0.031741	LOC107928606	57.91	0.859	0.977	0.897	0.747	0.802	0.726	0.582	0.778	0.55	1.152	1.066	1.229	1.691	1.334	1.606
A0A1U8MVX7	beta-xylosidase/alpha-L-arabinofuranosidase 2-like OS=Gossypium hirsutum OX=3635 GN=LOC107940743	0.517	Down	0.0091817	LOC107940743	84.199	0.737	0.834		0.954	0.958		1.495	1.543		0.891	0.847		0.942	0.837
A0A1U8N805	farnesyl pyrophosphate synthase 2-like OS=Gossypium hirsutum OX=3635 GN=LOC107944620	1.473	Up	0.0024401	LOC107944620	35.236	0.985	0.925	0.944	0.985	0.92	0.996	0.578	0.672	0.687	1.153	1.057	1.152	1.424	1.52	1.311
A0A1U8L826	glutathione S-transferase F13 OS=Gossypium hirsutum OX=3635 GN=LOC107923627	0.497	Down	0.00051946	LOC107923627	24.719	0.822	0.81	0.921	0.935	0.908	0.906	1.585	1.9	1.65	0.805	0.819	0.794	0.789	0.588	0.825
A0A1U8IPB7	Glycosyltransferase OS=Gossypium hirsutum OX=3635 GN=LOC107896892	1.313	Up	0.00175933	LOC107896892	51.63	1.056	0.99	1.022	1.06	1.073	1.103	0.782	0.735	0.82	0.846	0.936	0.878	1.352	1.342	1.25
A0A1U8J3S6	"psbP domain-containing protein 5, chloroplastic isoform X3 OS=Gossypium hirsutum OX=3635 GN=LOC107901380"	1.381	Up	0.0038565	LOC107901380	28.487	0.981		1.02	1.011		1.241	0.728		0.721	1.199		1.026	1.169		1.062
A0A1U8IC43	beta-amyrin 28-oxidase-like OS=Gossypium hirsutum OX=3635 GN=LOC107895081	1.427	Up	0.00160083	LOC107895081	56.445	1.378	1.238	1.359	0.959	0.928	0.987	0.971	0.871	0.943	1.159	1.217	1.211	0.504	0.779	0.445
A0A1U8PWK7	high-affinity nitrate transporter 2.1-like OS=Gossypium hirsutum OX=3635 GN=LOC107962765	0.63	Down	0.020318	LOC107962765	57.566		0.861	0.979		0.833	0.919		1.432	1.49		0.688	0.693		1.237	0.923
A0A1U8PSX5	UDP-arabinose 4-epimerase 1 OS=Gossypium hirsutum OX=3635 GN=LOC107962394	0.734	Down	0.00084056	LOC107962394	45.454	0.917	0.876	0.838	1.019	1.011	1.005	1.245	1.153	1.186	0.872	0.926	0.901	0.976	1.128	1.123
A0A1U8I0E2	10 kDa chaperonin-like OS=Gossypium hirsutum OX=3635 GN=LOC107889268	0.733	Down	0.02136	LOC107889268	10.656	0.92	0.91	0.903	0.985	0.992	1.059	1.27	1.323	1.136	0.939	0.903	0.9	0.906	0.945	1.048
A0A1U8KI12	uncharacterized protein LOC107917244 OS=Gossypium hirsutum OX=3635 GN=LOC107917244	1.57	Up	0.0056249	LOC107917244	104.6	1.224	1.215	1.102	1.391	1.448	1.387	0.755	0.749	0.751	0.896	1	0.985	0.723	0.586	0.822
Q96499	60S ribosomal protein L44 OS=Gossypium hirsutum OX=3635 GN=RPL44	0.588	Down	0.00133602	RPL44	12.029	0.891	0.841	0.941	1.016	0.835	0.825	1.362	1.663	1.523	0.797	0.906	0.892	0.916	0.767	0.871
A0A1U8P2I3	pto-interacting protein 1-like OS=Gossypium hirsutum OX=3635 GN=LOC107954390	1.325	Up	0.0053015	LOC107954390	39.208	1.041	1.011	1.113	1.068	1.035	1.107	0.862	0.746	0.781	1.1	1.027	1.153	0.981	1.251	0.884
A0A1U8KIN9	peroxisomal fatty acid beta-oxidation multifunctional protein MFP2-like OS=Gossypium hirsutum OX=3635 GN=LOC107916181	1.338	Up	0.0104371	LOC107916181	79.495	1.146	1.225	1.278	0.757	0.981	0.974	1.014	0.859	0.855	1.354	1.152	1.126	0.742	0.807	0.701
A0A1U8N5R4	caffeoyl-CoA O-methyltransferase-like OS=Gossypium hirsutum OX=3635 GN=LOC107943854	0.382	Down	0.003696	LOC107943854	28.073		0.698	0.779		0.961	0.868		1.975	1.894		0.652	0.68		0.711	0.76
A0A1U8HTT5	heme-binding protein 2-like OS=Gossypium hirsutum OX=3635 GN=LOC107887127	1.423	Up	0.0063039	LOC107887127	23.589	0.835	0.879	0.811	1.097	1.14	1.104	0.536	0.665	0.573	0.983	1.046	1.051	1.729	1.328	1.568
Q8RU83	Tubulin beta chain OS=Gossypium hirsutum OX=3635 GN=Tub1	0.66	Down	0.0071365	Tub1	50.004	0.838		0.785	0.882		0.914	1.213		1.246	0.969		0.93	1.155		1.18
A0A1U8MH15	40S ribosomal protein S26 OS=Gossypium hirsutum OX=3635 GN=LOC107937675	0.617	Down	0.0045379	LOC107937675	14.745	0.857	0.854	1.086	1.007	0.935	0.948	1.533	1.574	1.425	0.835	0.909	0.816	0.755	0.809	0.762
A0A1U8NHS6	nicotinamidase 1-like OS=Gossypium hirsutum OX=3635 GN=LOC107947380	1.343	Up	0.0060818	LOC107947380	26.803	0.998	1.036	1.053	0.812	0.88	0.794	0.698	0.841	0.759	1.281	1.108	1.168	1.317	1.201	1.293
A0A1U8K8Z2	stem-specific protein TSJT1-like OS=Gossypium hirsutum OX=3635 GN=LOC107914528	1.567	Up	0.00027525	LOC107914528	25.758	1.247	1.12	1.126	1.467	1.707	1.276	0.756	0.725	0.748	0.884	0.993	1.01	0.657	0.459	0.886
A0A1U8PV33	Terpene cyclase/mutase family member OS=Gossypium hirsutum OX=3635 GN=LOC107962932	1.536	Up	0.0028828	LOC107962932	86.64	1.247	1.232		1.313	1.254		0.825	0.789		0.96	1.047		0.664	0.703
A0A1U8KWT6	protein SPIRAL1-like 1 OS=Gossypium hirsutum OX=3635 GN=LOC107920371	0.678	Down	0.032701	LOC107920371	10.819	0.938	0.711	0.771	1.051	1.161	1.196	1.037	1.398	1.134	0.95	0.746	0.901	1.08	1.018	1.062
A8WCU3	Glutamine synthetase OS=Gossypium hirsutum OX=3635 GN=GS	0.613	Down	0.0100986	GS	39.111	0.943	0.929	0.947	0.721	0.665	0.783	1.462	1.686	1.45	0.964	1.028	0.855	0.882	0.756	0.698
A0A1U8KU37	probable glutathione S-transferase OS=Gossypium hirsutum OX=3635 GN=LOC107920650	1.301	Up	0.00169842	LOC107920650	25.454	1.235	1.166	1.111	1.092	1.244	1.143	0.926	0.873	0.901	1.006	1.17	1.153	0.726	0.624	0.801
A0A1U8N4P4	probable 2-oxoglutarate-dependent dioxygenase AOP1 OS=Gossypium hirsutum OX=3635 GN=LOC107944737	1.375	Up	0.0025573	LOC107944737	36.699	1.089	1.01	0.951	1.088	1.019	1.217	0.778	0.727	0.713	0.832	0.851	0.791	1.42	1.481	1.433
A0A1U8IIY1	probable 2-oxoglutarate-dependent dioxygenase AOP1.2 isoform X2 OS=Gossypium hirsutum OX=3635 GN=LOC107897228	1.569	Up	0.00082175	LOC107897228	32.822	1.472	1.386	1.625	0.895	0.893	0.849	0.93	0.942	0.985	1.155	1.169	1.13	0.524	0.655	0.341
A0A1U8JLK3	GTP-binding protein SAR1A-like OS=Gossypium hirsutum OX=3635 GN=LOC107908501	1.374	Up	0.00060399	LOC107908501	22.074	0.981	0.903	0.98	0.958	0.914	0.921	0.683	0.719	0.683	1.038	0.974	1.13	1.46	1.588	1.376
A0A1U8LJ39	Protein RER1 OS=Gossypium hirsutum OX=3635 GN=LOC107927919	0.736	Down	0.00059895	LOC107927919	22.219	0.979	1.008	0.985	1.011	0.915	0.914	1.32	1.292	1.425	0.834	0.9	0.877	0.864	0.993	0.795
A0A1U8PEU0	cinnamoyl-CoA reductase 1-like OS=Gossypium hirsutum OX=3635 GN=LOC107958455	0.682	Down	0.00093637	LOC107958455	37.254	0.868	0.872	0.765	1.035	1.009	1.049	1.22	1.208	1.247	0.83	0.868	0.784	1.104	1.11	1.22
A0A1U8MFT2	Malate dehydrogenase OS=Gossypium hirsutum OX=3635 GN=LOC107936241	0.75	Down	0.00098127	LOC107936241	35.511	1.042	1.006	1.003	0.939	0.919	0.953	1.291	1.343	1.435	0.961	0.969	0.851	0.774	0.781	0.762
A0A1U8KPQ7	Purple acid phosphatase OS=Gossypium hirsutum OX=3635 GN=LOC107919477	1.307	Up	0.031303	LOC107919477	69.16	1.052	1.181	1.02	0.91	1.005	1.102	0.918	0.723	0.848	0.963	1.143	0.984	1.232	1.001	1.107
A0A1U8PDZ1	Tubulin beta chain OS=Gossypium hirsutum OX=3635 GN=LOC107958226	0.675	Down	0.015398	LOC107958226	50.495		0.89	0.88		1.073	1.014		1.375	1.247		0.879	0.932		0.803	0.96
A0A1U8K7X0	hypersensitive-induced response protein 1-like OS=Gossypium hirsutum OX=3635 GN=LOC107914247	1.689	Up	1.66813e-05	LOC107914247	31.638	1.355	1.329	1.306	1.08	1.099	1.147	0.793	0.762	0.808	1.019	1.06	1.031	0.691	0.624	0.721
A0A1U8JIR7	2-alkenal reductase (NADP(+)-dependent)-like OS=Gossypium hirsutum OX=3635 GN=LOC107907338	1.36	Up	0.00039913	LOC107907338	37.516	1.232	1.261	1.219	1.135	1.126	1.086	0.907	0.87	0.953	1.113	1.193	1.055	0.647	0.544	0.689
A0A1U8IVE8	heat shock cognate 70 kDa protein 2-like OS=Gossypium hirsutum OX=3635 GN=LOC107898826	0.703	Down	0.00165644	LOC107898826	70.982	0.951	0.933	1.053	1.004	0.976	0.959	1.414	1.446	1.318	0.895	0.983	0.906	0.736	0.666	0.751
A0A1U8NUU6	"thioredoxin M-type, chloroplastic-like OS=Gossypium hirsutum OX=3635 GN=LOC107952026"	1.432	Up	0.00109521	LOC107952026	19.542	1.116	1.117	0.986	1.07	1.152	1.17	0.74	0.745	0.763	1.079	1.078	1.019	1.019	0.955	1.135
A0A1U8L047	purine permease 3-like OS=Gossypium hirsutum OX=3635 GN=LOC107921354	1.752	Up	2.4821e-05	LOC107921354	39.658	1.271	1.208	1.198	1.154	1.117	1.083	0.678	0.697	0.724	1.152	1.184	1.093	0.826	0.705	0.823
A0A1U8IEM9	major pollen allergen Bet v 1-E-like OS=Gossypium hirsutum OX=3635 GN=LOC107895972	0.647	Down	0.0141814	LOC107895972	17.352	1.028	1.045	1.033	1.019	0.933	0.883	1.475	1.566	1.76	0.831	0.819	0.777	0.746	0.639	0.597
A0A1U8MAS1	protein transport protein Sec61 subunit alpha-like OS=Gossypium hirsutum OX=3635 GN=LOC107934682	1.311	Up	0.039203	LOC107934682	52.203	1.195		1.107	0.801		0.992	0.913		0.843	1.177		1.177	0.953		0.915
A0A1U8K8X0	uncharacterized protein LOC107914514 OS=Gossypium hirsutum OX=3635 GN=LOC107914514	1.332	Up	0.0086961	LOC107914514	34.958	1.005	0.963	0.914	0.958	1.083	1.014	0.793	0.659	0.711	1.131	1.182	1.146	1.249	1.214	1.303
A0A1U8KU11	"protein LUTEIN DEFICIENT 5, chloroplastic-like OS=Gossypium hirsutum OX=3635 GN=LOC107919219"	1.328	Up	0.00143719	LOC107919219	64.987	1.08	1.107	1.069	1.337	1.253	1.319	0.773	0.808	0.871	1.036	1.068	0.97	0.813	0.77	0.805
A0A1U8HLP0	HIPL1 protein-like OS=Gossypium hirsutum OX=3635 GN=LOC107887281	1.333	Up	0.036739	LOC107887281	75.151	0.912	1.049	0.936	1.002	1.029	0.965	0.805	0.61	0.759	1.028	1.062	1.132	1.351	1.284	1.356
A0A1U8L8Z3	senescence-specific cysteine protease SAG39-like OS=Gossypium hirsutum OX=3635 GN=LOC107925010	1.533	Up	4.0579e-05	LOC107925010	40.495	1.06	1.062	1.004	1.21	1.158	1.27	0.672	0.671	0.696	1.214	1.255	1.24	0.927	0.9	0.841
A0A1U8KMD0	uncharacterized protein LOC107918566 OS=Gossypium hirsutum OX=3635 GN=LOC107918566	1.403	Up	0.00112494	LOC107918566	26.377	0.978	0.961	0.997	0.934	1.033	1.034	0.74	0.647	0.706	1.139	1.072	1.064	1.309	1.291	1.256
A0A1U8M2N9	protein NRT1/ PTR FAMILY 8.1-like OS=Gossypium hirsutum OX=3635 GN=LOC107932437	1.44	Up	0.0032396	LOC107932437	64.254	1.067	1.189	1.064	1.035	1.022	1.151	0.834	0.715	0.757	1.215	1.206	1.269	0.846	0.838	0.761
H9LEZ6	Ribulose bisphosphate carboxylase large chain OS=Gossypium hirsutum OX=3635 GN=rbcL	1.312	Up	0.00063517	rbcL	53.281	1.218	1.163	1.126	1.135	1.07	1.124	0.875	0.878	0.92	1.007	1.082	1.027	0.792	0.804	0.833
A0A1U8M7S6	zerumbone synthase-like OS=Gossypium hirsutum OX=3635 GN=LOC107934860	0.713	Down	0.03624	LOC107934860	31.723	0.986	0.945	1.048	0.993	0.95	1.015	1.637	1.151	1.39	0.84	0.939	0.836	0.487	1.06	0.701
A0A1U8K204	UDP-glucose 4-epimerase GEPI48-like OS=Gossypium hirsutum OX=3635 GN=LOC107911231	1.307	Up	0.0094605	LOC107911231	38.615	1.014	0.924	1.054	0.78	0.759	0.712	0.805	0.702	0.783	0.997	0.961	1.198	1.544	1.735	1.317
A0A1U8JGJ3	Phenylalanine ammonia-lyase OS=Gossypium hirsutum OX=3635 GN=LOC107905303	0.719	Down	0.0053801	LOC107905303	78.168	0.902	0.912	0.81	1.34	1.281	1.186	1.156	1.161	1.332	0.79	0.824	0.859	0.636	0.908	0.844
A0A1U8JLL3	major allergen Pru av 1-like OS=Gossypium hirsutum OX=3635 GN=LOC107908511	1.541	Up	9.7438e-05	LOC107908511	17.572	1.409	1.324	1.305	1.026	1.042	1.028	0.849	0.883	0.888	1.204	1.201	1.14	0.551	0.622	0.544
A0A1U8NUD9	Ribosomal protein L37 OS=Gossypium hirsutum OX=3635 GN=LOC107951909	0.682	Down	0.0093553	LOC107951909	10.833	0.957	0.8	0.975	0.905	0.843	0.836	1.2	1.405	1.401	0.942	1.031	0.926	1.034	0.954	0.863
A0A1U8KUD6	EG45-like domain containing protein OS=Gossypium hirsutum OX=3635 GN=LOC107919751	0.765	Down	0.016202	LOC107919751	14.145	0.836	0.905	0.793	0.957	0.828	0.889	1.122	0.994	1.198	1.074	1.135	1.144	1.065	1.202	1.019
A0A1U8K6H2	coatomer subunit beta'-2-like isoform X2 OS=Gossypium hirsutum OX=3635 GN=LOC107913937	1.809	Up	0.0064812	LOC107913937	34.441		1.421	1.294		1.149	1.144		0.743	0.758		1.064	0.995		0.643	0.85
A0A1U8LY93	ras-related protein RABA6b-like OS=Gossypium hirsutum OX=3635 GN=LOC107930963	1.372	Up	0.02274	LOC107930963	24.465		1.099	1.134		0.985	1.04		0.851	0.776		1.092	1.154		1.025	0.935
A0A1U8PDE0	dnaJ homolog subfamily B member 13-like OS=Gossypium hirsutum OX=3635 GN=LOC107958058	0.71	Down	0.00056186	LOC107958058	37.336	0.874	0.939	0.894	1.047	0.948	0.996	1.257	1.337	1.22	0.888	0.857	0.851	0.997	0.91	0.972
A0A1U8MUE4	D-xylose-proton symporter-like 2 OS=Gossypium hirsutum OX=3635 GN=LOC107940250	1.329	Up	0.00144277	LOC107940250	53.304	1.055	1.042		1.073	1.079		0.782	0.796		1.034	1.044		1.097	1.107
A0A1U8JCV4	caffeoylshikimate esterase-like OS=Gossypium hirsutum OX=3635 GN=LOC107904266	1.351	Up	0.0096756	LOC107904266	37.084	1.144	1.184	1.22	0.922	0.961	0.953	0.849	0.795	0.983	1.029	1.11	0.977	0.969	0.959	0.822
A0A1U8NBF7	ABC transporter A family member 7-like OS=Gossypium hirsutum OX=3635 GN=LOC107946504	1.514	Up	0.000143225	LOC107946504	106.08	1.119	1.091	1.087	1.001	1.009	1.062	0.766	0.714	0.698	1.055	1.018	1.059	1.143	1.205	1.143
A0A1U8IK15	Plasma membrane ATPase OS=Gossypium hirsutum OX=3635 GN=LOC107897472	1.357	Up	0.00061885	LOC107897472	104.98	0.963	0.953	0.925	1.006	1.041	1.044	0.734	0.695	0.664	0.991	1.084	1.126	1.365	1.332	1.337
A0A1U8KHY6	phosphoenolpyruvate carboxylase-like OS=Gossypium hirsutum OX=3635 GN=LOC107917197	0.493	Down	0.0128157	LOC107917197	56.227	0.812	0.716		0.995	0.945		1.47	1.627		0.871	1.056		0.858	0.661
A0A1U8JHT5	Inositol-1-monophosphatase OS=Gossypium hirsutum OX=3635 GN=LOC107905686	0.732	Down	0.0073645	LOC107905686	28.962	0.938	0.988		0.966	0.94		1.325	1.306		0.872	0.903		0.915	0.892
A0A1U8NVC3	myosin-11-like OS=Gossypium hirsutum OX=3635 GN=LOC107952069	1.451	Up	0.023798	LOC107952069	92.472	1.096		1.035	0.994		1.283	0.772		0.697	1.056		1.119	1.158		0.926
A0A1U8K3I4	Mitochondrial pyruvate carrier OS=Gossypium hirsutum OX=3635 GN=LOC107911759	1.307	Up	0.0044809	LOC107911759	12.752	1.087	1.004	1.077	1.215	1.287	1.278	0.747	0.851	0.825	0.785	0.85	0.837	1.168	1.106	1.042
A0A1U8PC41	60S ribosomal protein L3-like OS=Gossypium hirsutum OX=3635 GN=LOC107957707	0.604	Down	0.021101	LOC107957707	44.447	0.908	0.94	1.058	0.931	0.675	0.742	1.26	1.939	1.611	0.93	0.817	0.876	1.004	0.623	0.675
A0A1U8I4D8	"chaperonin CPN60-2, mitochondrial-like OS=Gossypium hirsutum OX=3635 GN=LOC107890588"	0.71	Down	0.00076278	LOC107890588	61.42	0.93		0.946	1.003		0.938	1.327		1.316	0.915		0.956	0.832		0.855
A0A1U8MWH7	Dirigent protein OS=Gossypium hirsutum OX=3635 GN=LOC107942061	1.562	Up	0.0148758	LOC107942061	18.773	0.877	0.82	0.743	0.958	0.936	1.097	0.592	0.425	0.545	1	0.984	1.053	1.735	1.969	1.713
A0A1U8HXR8	molybdate-anion transporter-like OS=Gossypium hirsutum OX=3635 GN=LOC107890785	0.745	Down	0.0034412	LOC107890785	50.353	0.856	0.832	0.824	1.027	0.929	0.945	1.23	1.075	1.069	0.948	0.986	1.041	0.974	1.24	1.185
A0A1U8IGX2	peroxisomal fatty acid beta-oxidation multifunctional protein MFP2-like OS=Gossypium hirsutum OX=3635 GN=LOC107896697	1.357	Up	1.66811e-05	LOC107896697	79.246	1.237	1.228	1.221	1.006	0.989	1.012	0.922	0.887	0.907	1.076	1.133	1.05	0.854	0.79	0.859
A0A1U8PSJ5	"ketol-acid reductoisomerase, chloroplastic-like OS=Gossypium hirsutum OX=3635 GN=LOC107962318"	0.73	Down	0.022998	LOC107962318	57.457	0.864	0.852	0.842	1.045	1.049	1.074	1.239	1.204	1.061	0.914	0.948	0.97	0.969	0.986	1.115
A0A1U8N213	CSC1-like protein HYP1 OS=Gossypium hirsutum OX=3635 GN=LOC107943798	1.309	Up	0.0113961	LOC107943798	81.46	0.981	1.067	1.096	1.078	1.056	1.207	0.804	0.869	0.728	1.006	1.061	0.983	1.217	1.063	1.046
A0A1U8P0G9	chitotriosidase-1-like OS=Gossypium hirsutum OX=3635 GN=LOC107953812	1.394	Up	0.00178367	LOC107953812	40.321	0.827	0.771	0.748	0.87	0.796	0.936	0.551	0.534	0.598	0.968	0.926	1.027	1.98	1.894	1.846
A0A1U8LTD4	ribosome biogenesis protein BRX1-like OS=Gossypium hirsutum OX=3635 GN=LOC107929693	0.722	Down	0.031258	LOC107929693	37.117	0.926	0.758	1.034	1.027	1.028	0.949	1.35	1.264	1.151	0.859	0.907	0.974	0.844	1.087	0.991
A0A1U8MYF8	cytochrome P450 82C4-like OS=Gossypium hirsutum OX=3635 GN=LOC107942681	0.36	Down	0.00153616	LOC107942681	59.052	0.827	0.59	0.827	0.765	0.717	0.768	1.974	2.383	1.881	0.679	0.642	0.758	0.747	0.653	0.711
A0A1U8KMQ9	aspartic proteinase CDR1-like OS=Gossypium hirsutum OX=3635 GN=LOC107918647	1.35	Up	0.0096589	LOC107918647	46.173	0.907	0.937	1.017	0.902	0.956	0.982	0.679	0.785	0.655	1.18	1.02	1.147	1.38	1.383	1.301
A0A1U8LTP0	uncharacterized protein LOC107930732 OS=Gossypium hirsutum OX=3635 GN=LOC107930732	1.304	Up	0.0180788	LOC107930732	74.67	1.046	1.052	0.976	0.982	0.973	1.052	0.886	0.761	0.71	0.995	0.971	1.125	1.16	1.318	1.217
A0A1U8JF24	cinnamoyl-CoA reductase 2-like OS=Gossypium hirsutum OX=3635 GN=LOC107904869	0.769	Down	0.02962	LOC107904869	35.047	1.021	0.916	0.973	0.932	0.887	0.922	1.352	1.346	1.088	0.78	0.941	1.01	0.924	0.942	1.045
A0A1U8IJT6	phosphoenolpyruvate carboxylase-like OS=Gossypium hirsutum OX=3635 GN=LOC107895337	0.63	Down	2.0661e-05	LOC107895337	110.93	0.87	0.874	0.905	0.918	0.961	0.93	1.419	1.358	1.428	0.927	0.97	0.875	0.773	0.89	0.814
A0A1U8N6M3	"peroxisomal 2,4-dienoyl-CoA reductase-like OS=Gossypium hirsutum OX=3635 GN=LOC107945225"	1.353	Up	0.00139872	LOC107945225	31.596	1.315	1.188	1.296	1.069	1.083	1.096	0.953	0.896	0.958	1.011	1.079	1.032	0.646	0.787	0.607
A0A1U8M065	elongation factor 2-like OS=Gossypium hirsutum OX=3635 GN=LOC107932666	0.617	Down	2.1652e-05	LOC107932666	94.082	0.937	0.89	0.941	0.89	0.822	0.836	1.462	1.498	1.523	0.997	1.052	0.958	0.697	0.752	0.727
A0A1U8N069	uncharacterized protein LOC107943202 OS=Gossypium hirsutum OX=3635 GN=LOC107943202	0.551	Down	0.0187565	LOC107943202	18.078	0.682	0.642	0.845	0.809	0.691	0.782	1.318	1.322	1.293	1.117	0.916	0.973	1.13	1.507	1.145
A0A1U8MA45	uncharacterized protein LOC107934490 OS=Gossypium hirsutum OX=3635 GN=LOC107934490	0.703	Down	0.024381	LOC107934490	38.722		0.891	0.966		0.997	1.027		1.373	1.27		0.869	0.952		0.897	0.943
A0A1U8MSL7	la-related protein 6B-like OS=Gossypium hirsutum OX=3635 GN=LOC107939683	0.728	Down	0.025083	LOC107939683	52.8	0.81	0.919	0.857	1.182	1.541	1.053	1.042	1.374	1.137	0.805	0.735	0.842	1.061	0.416	1.108
Q9XHE4	60S ribosomal protein L37a OS=Gossypium hirsutum OX=3635 GN=RPL37A	0.659	Down	0.0014646	RPL37A	10.213	0.988	0.968	1.04	0.855	0.795	0.86	1.573	1.602	1.372	0.909	0.934	0.966	0.657	0.696	0.789
A0A1U8IAV5	Plasma membrane ATPase OS=Gossypium hirsutum OX=3635 GN=LOC107892346	1.41	Up	0.000177093	LOC107892346	105.26	0.982	0.993	1.017	0.788	0.949	0.899	0.727	0.72	0.675	1.254	1.12	1.249	1.335	1.298	1.221
A0A1U8PB73	"geranylgeranyl pyrophosphate synthase, chloroplastic-like OS=Gossypium hirsutum OX=3635 GN=LOC107957430"	1.358	Up	0.021239	LOC107957430	40.019	1.363		1.249	1.411		1.403	0.973		0.951	0.916		0.967	0.288		0.506
A0A1U8LPZ0	plasminogen activator inhibitor 1 RNA-binding protein-like OS=Gossypium hirsutum OX=3635 GN=LOC107929675	0.765	Down	0.0168006	LOC107929675	39.028	0.897	0.825	0.944	1.136	1.213	1.041	1.089	1.293	1.105	0.826	0.81	0.936	0.983	0.903	1.037
A0A1U8IU33	Carboxypeptidase OS=Gossypium hirsutum OX=3635 GN=LOC107898870	1.557	Up	0.020281	LOC107898870	54.472	0.933	0.911	0.704	0.993	1.03	0.951	0.628	0.486	0.523	1.097	1.206	1.185	1.48	1.462	1.793
A0A1U8LYZ3	T-complex protein 1 subunit eta OS=Gossypium hirsutum OX=3635 GN=LOC107931196	0.502	Down	0.000139779	LOC107931196	60.508	0.751	0.813	0.728	1.106	0.96	0.997	1.62	1.507	1.435	0.747	0.921	0.871	0.826	0.831	0.866
A0A1U8PQL1	"(R,S)-reticuline 7-O-methyltransferase-like OS=Gossypium hirsutum OX=3635 GN=LOC107961818"	1.328	Up	0.038499	LOC107961818	39.186	1.113	1.184	1.028	1.071	1.058	0.953	0.847	0.707	0.95	1.071	1.182	0.821	0.883	0.856	1.312
A0A1U8KQ60	aspartic proteinase CDR1-like OS=Gossypium hirsutum OX=3635 GN=LOC107919689	1.441	Up	0.00184437	LOC107919689	46.155	1.278	1.285	1.19	0.891	0.913	0.906	0.797	0.922	0.886	1.107	1.071	1.069	0.855	0.811	0.97
A0A1U8JXJ6	uncharacterized oxidoreductase SSP0419-like OS=Gossypium hirsutum OX=3635 GN=LOC107910218	1.305	Up	0.0117951	LOC107910218	30.443	1.216	1.194	1.1	0.947	0.963	1.168	0.937	0.948	0.805	1.065	1.145	1.069	0.713	0.78	0.922
A0A1U8NPZ5	S-norcoclaurine synthase 2-like OS=Gossypium hirsutum OX=3635 GN=LOC107950543	1.317	Up	0.022556	LOC107950543	17.417	1.238	1.44	1.181	1.019	1.015	1.049	0.972	0.9	1.058	0.972	1.088	0.925	0.834	0.571	0.914
A0A1U8P4U8	eukaryotic translation initiation factor 1A-like OS=Gossypium hirsutum OX=3635 GN=LOC107955045	0.64	Down	0.0161164	LOC107955045	16.218	0.907	0.787	0.789	1.123	1.161	1.221	1.095	1.539	1.247	0.87	0.862	0.918	0.996	0.655	0.869
A0A1U8HTD6	Peroxidase OS=Gossypium hirsutum OX=3635 GN=LOC107887476	1.537	Up	0.020415	LOC107887476	35.622	1.279	1.166	1.112	1.021	0.74	1.256	0.618	0.795	0.901		1.123	0.998		1.249	0.761
A0A1U8N497	calcineurin B-like protein 3 OS=Gossypium hirsutum OX=3635 GN=LOC107944618	1.378	Up	0.0068419	LOC107944618	25.982	1.002	1.056		0.941	1.133		0.743	0.75		1.184	1.04		1.222	1.078
A0A1U8PW66	aldehyde dehydrogenase family 2 member C4-like OS=Gossypium hirsutum OX=3635 GN=LOC107962664	1.374	Up	0.0091002	LOC107962664	54.007	1.11	1.245	1.188	1.031	0.986	0.971	0.843	0.78	0.955	1.005	1.154	1.11	1.006	0.877	0.799
A0A1U8MQS9	cellulose synthase-like protein D3 OS=Gossypium hirsutum OX=3635 GN=LOC107940246	0.723	Down	0.0170812	LOC107940246	127.95		0.91	0.9		0.98	1.05		1.304	1.198		0.968	0.868		0.865	1.024
A0A1U8KJP3	zinc transporter 11-like isoform X1 OS=Gossypium hirsutum OX=3635 GN=LOC107917836	1.318	Up	0.043578	LOC107917836	37.609	1.169	1.08	1.061	1.272	1.271	1.145	0.941	0.693	0.878	1.084	1.256	1.129	0.526	0.732	0.821
A0A1U8HZ72	Phenylalanine ammonia-lyase OS=Gossypium hirsutum OX=3635 GN=LOC107891138	0.621	Down	0.023097	LOC107891138	77.938	0.887	0.884	0.868	1.045	1.084	1.081	1.621	1.354	1.273	0.691	0.873	0.835	0.655	0.791	0.978
A0A1U8P264	protein SPIRAL1-like 3 OS=Gossypium hirsutum OX=3635 GN=LOC107953489	0.511	Down	0.000183318	LOC107953489	12.265	0.618	0.702	0.662	1.518	1.512	1.311	1.343	1.331	1.205	0.792	0.807	0.849	0.741	0.655	0.902
A0A1U8KLK8	ADP-ribosylation factor-like protein 8B OS=Gossypium hirsutum OX=3635 GN=LOC107916751	1.439	Up	9.8904e-05	LOC107916751	20.467	1.043	1.03	1.001	0.931	1.082	1.062	0.727	0.684	0.725	1.14	1.053	1.137	1.342	1.142	1.146
A0A1U8NYQ9	"54S ribosomal protein L24, mitochondrial-like OS=Gossypium hirsutum OX=3635 GN=LOC107953324"	0.765	Down	0.0176415	LOC107953324	24.449	0.942		1.003	0.902		0.951	1.293		1.248	0.921		0.903	0.966		0.911
A0A1U8P0T6	uncharacterized protein At4g33100-like OS=Gossypium hirsutum OX=3635 GN=LOC107953896	1.336	Up	0.009457	LOC107953896	10.951	1.061	1.072	1.116	1.031	1.088	0.947	0.769	0.911	0.751	1.135	0.925	1.17	1.073	1.053	1.065
A0A1U8MMH1	D-3-phosphoglycerate dehydrogenase OS=Gossypium hirsutum OX=3635 GN=LOC107938153	0.759	Down	0.00091526	LOC107938153	63.759	0.908	0.905	0.95	0.969	0.985	0.944	1.168	1.278	1.195	0.961	0.936	0.945	0.978	0.956	0.917
A0A1U8J357	beta-amyrin 28-oxidase-like OS=Gossypium hirsutum OX=3635 GN=LOC107903232	1.706	Up	0.00044455	LOC107903232	53.128	1.5	1.42	1.298	1.01	0.97	1.031	0.859	0.782	0.831	1.047	1.303	1.09	0.56	0.507	0.758
A0A1U8MCC9	Peroxidase OS=Gossypium hirsutum OX=3635 GN=LOC107936315	0.421	Down	8.0192e-05	LOC107936315	34.89	0.743	0.693	0.755	1.065	0.897	0.901	1.68	1.892	1.63	0.745	0.78	0.838	0.748	0.74	0.826
A0A1U8PLU2	60S acidic ribosomal protein P0 OS=Gossypium hirsutum OX=3635 GN=LOC107960342	0.684	Down	0.0105785	LOC107960342	34.08	0.936	0.905	0.964	0.941	1.055	0.981	1.226	1.282	1.59	1.008	0.918	0.813	0.913	0.867	0.629
B5LXY1	Chalcone synthase OS=Gossypium hirsutum OX=3635 GN=LOC107914895	0.682	Down	0.033456	LOC107914895	42.668	0.865	0.915	0.784	1.355	1.127	1.222	1.378	0.998	1.386	0.747	0.946	0.791	0.639	1.062	0.798
A0A1U8M6R8	tropinone reductase homolog At5g06060-like OS=Gossypium hirsutum OX=3635 GN=LOC107934541	0.703	Down	0.00041625	LOC107934541	29.499	0.985	1.045	0.978	1.006	0.979	0.924	1.409	1.495	1.375	0.875	0.837	0.98	0.709	0.648	0.883
A0A1U8NH16	caffeic acid 3-O-methyltransferase-like isoform X1 OS=Gossypium hirsutum OX=3635 GN=LOC107947186	0.421	Down	0.00027906	LOC107947186	36.915	0.758	0.723	0.828	1.082	0.946	0.914	1.833	2.017	1.638	0.656	0.772	0.782	0.605	0.552	0.719
A0A1U8I7U4	tetraspanin-3-like OS=Gossypium hirsutum OX=3635 GN=LOC107891497	1.463	Up	0.00112144	LOC107891497	32.002	0.907	1.009	1.026	0.914	0.904	0.953	0.696	0.641	0.674	1.213	1.22	1.241	1.403	1.392	1.149
A0A1U8N013	60S ribosomal protein L3 OS=Gossypium hirsutum OX=3635 GN=LOC107943200	0.585	Down	0.004642	LOC107943200	44.402	0.896	0.93	1.188	0.816	0.776	0.733	1.833	1.626	1.697	0.779	0.908	0.8	0.572	0.662	0.508
A0A1U8I7R8	bifunctional epoxide hydrolase 2-like OS=Gossypium hirsutum OX=3635 GN=LOC107891471	1.361	Up	0.021917	LOC107891471	36.583		1.255	1.17		1.109	1.081		0.918	0.864		1.166	1.046		0.46	0.792
A0A1U8P2I9	short-chain dehydrogenase reductase 3b-like OS=Gossypium hirsutum OX=3635 GN=LOC107954386	1.399	Up	0.00060407	LOC107954386	27.679	1.113	1.16	1.114	1.071	1.055	1.175	0.841	0.758	0.822	1.032	1.049	1.034	0.927	0.937	0.864
A0A1U8MC43	cytochrome b5-like OS=Gossypium hirsutum OX=3635 GN=LOC107936222	0.735	Down	0.020459	LOC107936222	14.875	0.969	0.975	1.022	0.982	1.026	0.896	1.172	1.322	1.542	0.884	0.873	0.793	0.972	0.825	0.727
A0A1U8KAG3	"ATP phosphoribosyltransferase 2, chloroplastic-like OS=Gossypium hirsutum OX=3635 GN=LOC107913812"	0.615	Down	0.006437	LOC107913812	43.236	0.912	0.902		0.895	0.9		1.417	1.531		0.938	0.889		0.841	0.769
A0A1U8K1U8	Mannose-6-phosphate isomerase OS=Gossypium hirsutum OX=3635 GN=LOC107912733	1.438	Up	0.00025849	LOC107912733	48.101	1.078	1.11	1.055	1.288	1.283	1.172	0.754	0.717	0.784	1.098	1.125	1.113	0.826	0.765	0.809
A0A1U8P7B2	uncharacterized protein LOC107955810 OS=Gossypium hirsutum OX=3635 GN=LOC107955810	1.55	Up	0.010097	LOC107955810	37.026	1.101	1.436	1.237	1.031	1.135	1.08	0.894	0.738	0.803	0.985	1.28	1.044	1.042	0.417	0.861
A0A1U8JVZ7	"GDP-mannose 4,6 dehydratase 1 OS=Gossypium hirsutum OX=3635 GN=LOC107911032"	0.722	Down	0.0119184	LOC107911032	29.861	0.926	0.972	0.928	0.862	0.925	0.841	1.468	1.146	1.298	0.898	1.055	0.986	0.844	0.94	0.865
A0A1U8INC4	"zinc transporter 4, chloroplastic-like OS=Gossypium hirsutum OX=3635 GN=LOC107897071"	1.821	Up	0.0167586	LOC107897071	45.424	0.87		0.853	1.051		1.096	0.51		0.436	1.073		1.103	1.657		1.654
A0A1U8NEC1	uncharacterized protein LOC107947279 OS=Gossypium hirsutum OX=3635 GN=LOC107947279	1.589	Up	0.0133634	LOC107947279	21.135	0.978	0.984	0.968	0.988	0.973	0.948	0.667	0.623	0.554	1.123	1.053	1.084	1.356	1.407	1.56
A0A1U8N803	probable NAD(P)H dehydrogenase (Quinone) FQR1-like 2 OS=Gossypium hirsutum OX=3635 GN=LOC107945664	1.504	Up	0.0011411	LOC107945664	27.234	1.068	1.022	0.974	1.123	1.163	1.162	0.722	0.627	0.688	0.99	1.035	1.077	1.227	1.191	1.19
A0A1U8LV57	late embryogenesis abundant protein At1g64065-like OS=Gossypium hirsutum OX=3635 GN=LOC107930235	1.602	Up	6.0697e-05	LOC107930235	22.501	1.385	1.468	1.446	1.068	0.991	0.982	0.884	0.869	0.93	1.11	1.262	1.255	0.537	0.414	0.34
A0A1U8KR52	serine/threonine-protein kinase At3g07070-like OS=Gossypium hirsutum OX=3635 GN=LOC107918431	1.319	Up	0.002701	LOC107918431	47.12	1.075	1.155	1.084	1.001	0.994	1.096	0.896	0.82	0.797	1.065	1.095	1.137	1.015	0.986	0.929
A0A1U8NLD6	uncharacterized protein LOC107948614 OS=Gossypium hirsutum OX=3635 GN=LOC107948614	1.425	Up	4.2068e-05	LOC107948614	15.986	1.149	1.101	1.099	1.153	1.147	1.186	0.769	0.782	0.8	1.045	1.077	1.047	0.838	0.832	0.876
A0A1U8IS53	"red chlorophyll catabolite reductase, chloroplastic-like isoform X1 OS=Gossypium hirsutum OX=3635 GN=LOC107897716"	1.359	Up	0.0141629	LOC107897716	53.103	0.918	0.891		0.963	0.988		0.688	0.643		1.261	1.094		1.277	1.476
A0A1U8LMQ8	probable prolyl 4-hydroxylase 4 OS=Gossypium hirsutum OX=3635 GN=LOC107929006	0.473	Down	0.00122488	LOC107929006	33.372		0.782	0.792		0.948	0.899		1.708	1.623		0.771	0.814		0.803	0.879
A0A1U8KQC4	E3 ubiquitin-protein ligase PRT6-like isoform X2 OS=Gossypium hirsutum OX=3635 GN=LOC107919814	1.311	Up	0.0120358	LOC107919814	230.73	1.162	0.963	1.07	0.902	1.152	0.998	0.797	0.859	0.781	1.212	0.942	1.057	0.979	1.142	1.155
A0A1U8HTW5	protein SIEVE ELEMENT OCCLUSION B-like OS=Gossypium hirsutum OX=3635 GN=LOC107887670	1.412	Up	0.0040368	LOC107887670	70.333	1.016	0.962	1.006	0.931	1.061	1.114	0.742	0.744	0.628	1.189	1.08	1.082	1.211	1.223	1.258
A0A1U8NQ97	Sulfotransferase OS=Gossypium hirsutum OX=3635 GN=LOC107949996	1.493	Up	0.00136359	LOC107949996	38.72	1.301	1.122	1.211	1.19	1.135	1.235	0.809	0.775	0.85	1.068	0.97	0.988	0.912	1.05	0.735
A0A1U8L5P1	maspardin-like OS=Gossypium hirsutum OX=3635 GN=LOC107924135	1.306	Up	0.047059	LOC107924135	45.931		1.152	1.062		0.978	1.067		0.81	0.885		1.077	1.048		1.035	0.981
A0A1U8ILR1	cytochrome P450 CYP749A22-like OS=Gossypium hirsutum OX=3635 GN=LOC107898051	1.374	Up	0.00108498	LOC107898051	16.308	1.164	1.239	1.224	1.05	1.13	1.04	0.89	0.826	0.923	1.057	1.185	1.014	0.871	0.642	0.789
D2D333	UDP-D-apiose/UDP-D-xylose synthase 2-like OS=Gossypium hirsutum OX=3635 GN=LOC107889045	0.706	Down	0.00136093	LOC107889045	43.409	0.854	0.934	0.91	1.03	0.99	0.984	1.233	1.225	1.364	0.938	0.917	1.009	0.991	0.965	0.866
A0A1U8NDV4	uncharacterized protein LOC107947125 OS=Gossypium hirsutum OX=3635 GN=LOC107947125	0.669	Down	0.0031783	LOC107947125	58.833	0.895	0.838	0.957	0.902	0.888	0.907	1.247	1.473	1.298	0.969	0.903	0.918	0.991	0.954	0.974
A0A1U8LYW1	glutamate-rich WD repeat-containing protein 1 isoform X2 OS=Gossypium hirsutum OX=3635 GN=LOC107932269	0.698	Down	0.0083758	LOC107932269	51.978	1.006	0.863	0.785	1.198	1.244	1.169	1.269	1.312	1.221	0.765	0.896	0.964	0.761	0.697	0.904
A0A1U8MY42	probable calcium-binding protein CML27 OS=Gossypium hirsutum OX=3635 GN=LOC107941454	0.61	Down	3.9466e-05	LOC107941454	17.09	0.912	0.914	0.88	0.928	0.931	0.891	1.518	1.415	1.501	0.866	0.904	0.871	0.763	0.822	0.862
A0A1U8MLA5	protein STRICTOSIDINE SYNTHASE-LIKE 5-like OS=Gossypium hirsutum OX=3635 GN=LOC107937833	1.388	Up	5.6601e-05	LOC107937833	43.972	1.173	1.157	1.214	1.047	1.102	0.988	0.852	0.867	0.835	1.027	1.068	1.104	0.907	0.901	1.011
A0A1U8J264	far upstream element-binding protein 1-like OS=Gossypium hirsutum OX=3635 GN=LOC107902822	0.754	Down	1.76421e-05	LOC107902822	73.692	0.823	0.844	0.854	1.313	1.336	1.262	1.108	1.119	1.117	0.793	0.812	0.76	1.009	0.922	1.068
A0A1U8J9Z6	14-3-3-like protein OS=Gossypium hirsutum OX=3635 GN=LOC107905093	0.65	Down	6.4409e-05	LOC107905093	30.238	0.758	0.799	0.812	0.819	0.854	0.835	1.234	1.232	1.181	1.083	0.961	0.956	1.26	1.225	1.265
A0A1U8K7T2	aspartyl protease family protein 1-like OS=Gossypium hirsutum OX=3635 GN=LOC107912844	1.323	Up	0.0094636	LOC107912844	55.83	0.728	0.824	0.773	0.816	0.772	0.9	0.633	0.536	0.589	1.178	1.01	1.067	1.825	1.993	1.817
A0A1U8NZX3	cytochrome P450 704C1-like OS=Gossypium hirsutum OX=3635 GN=LOC107953653	1.498	Up	0.00023758	LOC107953653	57.894	1.333	1.289	1.351	1.096	1.087	1.115	0.936	0.863	0.853	1.022	1.129	1.009	0.674	0.533	0.594
A0A1U8NBV3	"naringenin,2-oxoglutarate 3-dioxygenase isoform X1 OS=Gossypium hirsutum OX=3635 GN=LOC107945804"	0.628	Down	0.0044248	LOC107945804	41.389	0.805	0.814	0.738	1.46	1.29	1.225	1.254	1.253	1.244	0.776	0.806	0.97	0.709	0.862	0.868
A0A1U8LCK7	uncharacterized protein LOC107926063 OS=Gossypium hirsutum OX=3635 GN=LOC107926063	1.328	Up	0.000123659	LOC107926063	102.62	0.97	0.957	1.004	1.142	1.134	1.146	0.754	0.732	0.721	0.864	0.872	0.95	1.374	1.385	1.262
A0A1U8IMJ6	germin-like protein 9-3 OS=Gossypium hirsutum OX=3635 GN=LOC107898360	1.459	Up	0.0034437	LOC107898360	21.295	1.159	1.23	1.179	1.051	1.051	1.015	0.863	0.722	0.86	0.963	1.116	1.05	0.918	0.858	0.954
A0A1U8KQ43	aspartic proteinase CDR1-like OS=Gossypium hirsutum OX=3635 GN=LOC107919715	1.436	Up	0.0159765	LOC107919715	49.321	1.177	1.228		0.955	1		0.803	0.872		1.11	1.089		0.957	0.854
A0A1U8IS16	glutathione S-transferase U16-like OS=Gossypium hirsutum OX=3635 GN=LOC107899632	1.339	Up	0.00097701	LOC107899632	25.946	1.281	1.243	1.249	0.888	0.959	0.987	0.97	0.879	0.968	1.103	1.141	1.029	0.704	0.785	0.792
E3T5W6	Vacuolar invertase 1 OS=Gossypium hirsutum OX=3635 GN=VacInv1	1.51	Up	0.026977	VacInv1	71.954	1.154	0.876	1.241	0.998	1.088	1.003	0.784	0.728	0.654	0.996	1.007	1.054	1.136	1.254	1.097
A0A1U8J458	probable 2-oxoglutarate-dependent dioxygenase AOP1 OS=Gossypium hirsutum OX=3635 GN=LOC107903534	1.627	Up	0.00015685	LOC107903534	36.124	1.426	1.508	1.393	1.129	1.094	1.044	0.903	0.842	0.915	0.985	1.099	0.995	0.629	0.405	0.559
A0A1U8LMV7	Fructose-bisphosphate aldolase OS=Gossypium hirsutum OX=3635 GN=LOC107928128	0.57	Down	0.037716	LOC107928128	38.553		0.856	1.057		0.968	0.838		1.749	1.609		0.803	0.848		0.62	0.608
A0A1U8MIZ5	anthocyanidin reductase-like OS=Gossypium hirsutum OX=3635 GN=LOC107938221	0.671	Down	1.53767e-05	LOC107938221	36.273	0.795	0.805	0.775	1.374	1.368	1.36	1.165	1.171	1.201	0.912	0.86	0.904	0.746	0.795	0.831
A0A1U8I0Z7	subtilisin-like protease SBT5.3 OS=Gossypium hirsutum OX=3635 GN=LOC107891582	1.357	Up	0.0080048	LOC107891582	80.965	1.257	1.08	1.246	0.914	0.858	0.859	0.827	0.942	0.871	1.084	1.116	1.092	0.9	1.136	1.008
A0A1U8LNJ3	putative disease resistance protein RGA1 OS=Gossypium hirsutum OX=3635 GN=LOC107929241	1.553	Up	0.027922	LOC107929241	62.277	1.204	1.204		0.974	1.005		0.834	0.717		1.061	1.136		0.97	0.99
A0A1U8MHY1	cytochrome P450 714A1-like OS=Gossypium hirsutum OX=3635 GN=LOC107937916	1.31	Up	0.0048756	LOC107937916	58.846	1.168	1.202	1.122	1.169	1.231	1.152	0.959	0.824	0.882	0.96	0.998	0.965	0.835	0.859	0.952
A0A1U8J2E7	probable 2-oxoglutarate-dependent dioxygenase AOP1 OS=Gossypium hirsutum OX=3635 GN=LOC107902912	1.36	Up	0.00181601	LOC107902912	36.004	1.384	1.39	1.298	1.076	1.083	1.143	1.028	0.929	1.038	0.958	1.11	0.973	0.521	0.46	0.508
A0A1U8NM69	glutathione S-transferase U16-like OS=Gossypium hirsutum OX=3635 GN=LOC107948964	1.359	Up	0.0154363	LOC107948964	26.229	1.588	1.416	1.262	0.424	0.606	0.873	1.12	1.003	1.015	1.273	1.307	1.126	0.525	0.693	0.754
A0A1U8LLI6	cytochrome P450 CYP749A22-like OS=Gossypium hirsutum OX=3635 GN=LOC107927726	0.412	Down	0.00058035	LOC107927726	58.753	0.742	0.894	0.846	0.929	1.102	1.208	2.085	1.743	2.197	0.717	0.79	0.506	0.536	0.658	0.316
A0A1U8P1R1	uncharacterized protein LOC107953479 OS=Gossypium hirsutum OX=3635 GN=LOC107953479	2.057	Up	0.0105561	LOC107953479	74.075		1.426	1.23		1.003	1.373		0.651	0.64		1.133	1.025		0.826	0.77
A0A1U8NJB7	"monodehydroascorbate reductase 5, mitochondrial-like OS=Gossypium hirsutum OX=3635 GN=LOC107949020"	0.604	Down	0.00094009	LOC107949020	53.663	0.887	0.783	0.818	0.875	0.788	0.838	1.262	1.47	1.386	0.905	0.895	0.887	1.028	1.094	0.983
A0A1U8PJE2	40S ribosomal protein S12 OS=Gossypium hirsutum OX=3635 GN=LOC107958928	0.731	Down	8.1123e-05	LOC107958928	14.667	0.966	0.938	0.946	1.05	1.016	1.055	1.285	1.344	1.271	0.863	0.898	0.89	0.741	0.829	0.869
A0A1U8J1K6	probable protein phosphatase 2C 9 OS=Gossypium hirsutum OX=3635 GN=LOC107902589	1.406	Up	0.030918	LOC107902589	28.587		0.969	1.008		1.007	0.986		0.744	0.662		0.991	1.101		1.368	1.331
A0A1U8LA71	dnaJ protein homolog 1-like OS=Gossypium hirsutum OX=3635 GN=LOC107924209	0.707	Down	0.038181	LOC107924209	47.429	0.912	0.858	0.801	0.823	0.892	0.965	1.219	0.993	1.422	0.924	1.009	0.851	1.174	1.184	0.992
A0A1U8JRU6	60S ribosomal protein L24-like OS=Gossypium hirsutum OX=3635 GN=LOC107908728	0.717	Down	0.00029502	LOC107908728	18.538	1.035	1.049	1.08	0.889	0.783	0.801	1.447	1.545	1.423	0.825	0.953	0.922	0.82	0.705	0.742
A0A1U8MYL8	2-oxoglutarate-dependent dioxygenase AOP2-like OS=Gossypium hirsutum OX=3635 GN=LOC107941626	0.645	Down	0.013322	LOC107941626	36.676	0.901	0.834	0.75	1.005	1.116	1.097	1.105	1.253	1.494	0.914	0.835	0.735	1.133	0.999	0.955
A0A1U8MBY3	ATP-citrate synthase beta chain protein 2-like OS=Gossypium hirsutum OX=3635 GN=LOC107936128	0.689	Down	0.0050212	LOC107936128	66.154	0.929	0.828	0.938	0.942	1.02	0.981	1.416	1.315	1.18	0.945	0.945	0.961	0.762	0.922	0.971
A0A1U8IN71	Annexin OS=Gossypium hirsutum OX=3635 GN=LOC107898581	0.743	Down	0.000135128	LOC107898581	36.014	0.695	0.716	0.718	0.671	0.702	0.768	0.975	0.922	0.968	1.063	0.883	1.016	1.719	1.859	1.571
A0A1U8KSU1	"rubisco accumulation factor 1, chloroplastic-like OS=Gossypium hirsutum OX=3635 GN=LOC107920363"	1.309	Up	0.047159	LOC107920363	49.888	1.05	0.999		0.974	1.028		0.739	0.826		1.114	1.054		1.127	1.13
A0A1U8KF22	"15-cis-phytoene desaturase, chloroplastic/chromoplastic-like isoform X2 OS=Gossypium hirsutum OX=3635 GN=LOC107914777"	1.346	Up	0.0187566	LOC107914777	62.686	1.141	1.271	1.114	1.168	1.223	1.23	0.884	0.87	0.866	0.986	0.912	1.025	0.777	0.75	0.795
A0A1U8LQ37	nitrile-specifier protein 5-like OS=Gossypium hirsutum OX=3635 GN=LOC107929681	0.661	Down	0.0004373	LOC107929681	35.187	0.845	0.946	0.89	1.017	0.866	0.872	1.407	1.343	1.309	0.951	0.973	0.938	0.819	0.902	1.012
A0A1U8NH76	"heme-binding-like protein At3g10130, chloroplastic isoform X4 OS=Gossypium hirsutum OX=3635 GN=LOC107948385"	1.483	Up	0.0048388	LOC107948385	31.529		0.98	1.022		1.193	1.103		0.687	0.663		1.064	1.067		1.19	1.269
A0A1U8M789	cytochrome P450 CYP72A219-like OS=Gossypium hirsutum OX=3635 GN=LOC107934697	1.462	Up	0.003558	LOC107934697	59.175	1.292	1.2	1.272	1.153	1.082	1.208	0.791	0.825	0.958	0.943	0.99	1	0.736	0.946	0.867
A0A1U8JUF3	S-adenosylmethionine synthase OS=Gossypium hirsutum OX=3635 GN=LOC107910531	0.32	Down	0.025658	LOC107910531	43.043		0.603	0.779		0.763	0.846		2.449	1.87		0.565	0.717		0.597	0.769
A0A1U8HXR4	protein BOBBER 1-like OS=Gossypium hirsutum OX=3635 GN=LOC107890769	0.737	Down	0.00022259	LOC107890769	33.032	0.955	0.931	0.96	1.034	0.978	0.981	1.257	1.26	1.345	0.943	0.932	0.876	0.856	0.916	0.9
A0A1U8NTI7	inositol-3-phosphate synthase OS=Gossypium hirsutum OX=3635 GN=LOC107951681	0.719	Down	0.0027646	LOC107951681	56.422	0.923	0.953	0.914	1.045	1.008	1.015	1.385	1.177	1.321	1.07	1.079	1.053	0.663	0.815	0.657
A0A1U8M2U4	tryptophan aminotransferase-related protein 4-like OS=Gossypium hirsutum OX=3635 GN=LOC107933415	1.477	Up	0.0004774	LOC107933415	51.193	1.138	1.123	1.149	1.041	1.093	1.03	0.714	0.791	0.803	1.099	1.132	1.139	1.029	0.939	0.932
A0A1U8JR12	non-functional NADPH-dependent codeinone reductase 2-like isoform X2 OS=Gossypium hirsutum OX=3635 GN=LOC107909614	0.73	Down	0.0102429	LOC107909614	34.942	0.974		1.017	1.019		0.982	1.332		1.397	0.92		0.852	0.751		0.746
A0A1U8LIG3	perakine reductase-like OS=Gossypium hirsutum OX=3635 GN=LOC107927793	0.733	Down	0.0051019	LOC107927793	38.572	1.035	0.957	0.967	0.997	1.093	1.072	1.482	1.288	1.267	0.793	0.852	0.85	0.663	0.832	0.863
A0A1U8M961	cucumisin-like OS=Gossypium hirsutum OX=3635 GN=LOC107935311	1.312	Up	0.02202	LOC107935311	79.476	1.336	1.214	1.225	0.997	1.06	1.03	1.08	0.85	0.948	0.966	0.974	1.082	0.599	0.758	0.787
A0A1U8HPQ1	acidic mammalian chitinase-like OS=Gossypium hirsutum OX=3635 GN=LOC107888396	1.361	Up	0.030082	LOC107888396	45.563	1.028	0.958	0.983	0.813	1.007	0.925	0.749	0.603	0.829	1.144	1.131	0.97	1.372	1.377	1.373
A0A1U8JT39	60S acidic ribosomal protein P2A-like OS=Gossypium hirsutum OX=3635 GN=LOC107908706	0.608	Down	0.000140961	LOC107908706	11.43	0.918	0.977	0.949	1.094	1.043	0.958	1.599	1.467	1.61	0.749	0.807	0.753	0.56	0.578	0.594
A0A1U8J0V7	extracellular ribonuclease LE-like OS=Gossypium hirsutum OX=3635 GN=LOC107902274	1.689	Up	0.0034228	LOC107902274	25.892	1.316	1.416	1.12	0.855	0.954	0.929	0.706	0.744	0.83	1.025	1.184	1.147	1.166	0.771	1.013
A0A1U8K342	Thioredoxin OS=Gossypium hirsutum OX=3635 GN=LOC107913035	1.303	Up	0.0026567	LOC107913035	13.277	1.112	1.053	0.985	0.982	1.188	1.254	0.82	0.776	0.821	0.867	0.872	0.929	1.283	1.172	1.159
A0A1U8KY44	uncharacterized protein LOC107922032 OS=Gossypium hirsutum OX=3635 GN=LOC107922032	2.054	Up	0.030517	LOC107922032	30.661	1.309		1.197	1.009		1.242	0.684		0.536	1.042		1.12	1.01		0.964
A0A1U8PY35	flavin-dependent oxidoreductase FOX5-like OS=Gossypium hirsutum OX=3635 GN=LOC107963218	1.319	Up	0.0193635	LOC107963218	59.759	1.284	1.441	1.158	0.587	0.635	0.787	1.014	0.913	1.017	1.183	1.255	1.076	0.988	0.791	0.979
A0A1U8KLB8	tetratricopeptide repeat protein 38-like isoform X5 OS=Gossypium hirsutum OX=3635 GN=LOC107918200	1.44	Up	0.031019	LOC107918200	45.472	1.14	1.125	1.109	1.097	1.235	1.139	0.82	0.682	0.841	1.08	1.051	0.986	0.906	0.954	0.968
A0A1U8ISM3	ultraviolet-B receptor UVR8-like OS=Gossypium hirsutum OX=3635 GN=LOC107899831	1.455	Up	0.021281	LOC107899831	63.7	0.87	0.779		0.746	0.727		0.569	0.564		1.088	0.84		1.912	2.244
A0A1U8HZP4	uncharacterized protein LOC107891240 isoform X2 OS=Gossypium hirsutum OX=3635 GN=LOC107891240	1.622	Up	0.0008829	LOC107891240	20.116	0.83	0.972	0.898	0.765	0.93	0.945	0.574	0.523	0.568	1.186	0.909	1.118	1.823	1.782	1.591
A0A1U8HX84	Transmembrane 9 superfamily member OS=Gossypium hirsutum OX=3635 GN=LOC107888387	0.722	Down	4.0966e-05	LOC107888387	74.089	0.92	0.902	0.873	1.025	0.988	0.954	1.239	1.233	1.262	0.88	1.005	0.927	0.966	0.904	1.019
A0A1U8M2Y1	probable aquaporin PIP2-2 OS=Gossypium hirsutum OX=3635 GN=LOC107932428	0.663	Down	0.0059175	LOC107932428	30.581	0.777	0.925	0.928	0.806	0.823	0.858	1.417	1.198	1.35	1.075	1.064	1.01	0.947	1.034	0.863
A0A1U8LGN1	ABC transporter C family member 3-like isoform X3 OS=Gossypium hirsutum OX=3635 GN=LOC107927250	1.328	Up	0.031917	LOC107927250	112.33	1.411	1.301		0.969	0.994		1.054	0.988		1.027	1.069		0.506	0.667
A0A1U8P0Q5	Histone H2A OS=Gossypium hirsutum OX=3635 GN=LOC107953195	1.397	Up	0.035902	LOC107953195	14.707		0.985	0.929		1.151	1.206		0.645	0.725		1.049	0.996		1.243	1.234
A0A1U8KWX8	4-coumarate--CoA ligase-like 9 OS=Gossypium hirsutum OX=3635 GN=LOC107921605	1.447	Up	0.0055804	LOC107921605	59.698	1.29	1.345	1.193	1.043	1.071	1.151	0.896	0.787	0.962	1.018	1.094	0.968	0.766	0.732	0.737
A0A1U8PWK1	Carboxypeptidase OS=Gossypium hirsutum OX=3635 GN=LOC107963600	1.448	Up	0.03548	LOC107963600	54.384		1.029	0.919		1.02	1.146		0.702	0.643		1.032	1.013		1.293	1.383
A0A1U8NKF7	60S ribosomal protein L6 OS=Gossypium hirsutum OX=3635 GN=LOC107949445	0.59	Down	0.00180435	LOC107949445	26.267	0.842	0.964	1.007	0.898	0.86	0.923	1.691	1.632	1.446	0.794	0.828	0.841	0.751	0.722	0.774
A0A1U8K7Z8	salicylic acid-binding protein 2-like OS=Gossypium hirsutum OX=3635 GN=LOC107913134	1.386	Up	0.027221	LOC107913134	29.612	1.079	1.293	1.232	1.573	1.291	1.414	0.872	0.873	0.856	0.872	1.127	0.914	0.612	0.417	0.596
A0A1U8L8J5	"carotenoid cleavage dioxygenase 7, chloroplastic-like isoform X2 OS=Gossypium hirsutum OX=3635 GN=LOC107923980"	1.314	Up	0.0037636	LOC107923980	58.504	1.106	1.052	1.129	1.401	1.42	1.196	0.768	0.867	0.866	1.036	1.03	1.027	0.716	0.649	0.812
A0A1U8P2B3	monocopper oxidase-like protein SKS1 OS=Gossypium hirsutum OX=3635 GN=LOC107953643	1.308	Up	0.0192557	LOC107953643	65.696	0.967	1.113	0.905	0.96	0.956	0.994	0.783	0.79	0.709	1.118	1.095	1.113	1.266	1.105	1.375
A0A1U8JEZ1	uncharacterized protein LOC107906350 OS=Gossypium hirsutum OX=3635 GN=LOC107906350	0.755	Down	0.0090179	LOC107906350	47.135	1.032	0.94	1.014	1.181	1.176	1.14	1.194	1.423	1.336	0.888	0.877	0.869	0.702	0.584	0.636
A0A1U8KJK2	uncharacterized protein LOC107917859 OS=Gossypium hirsutum OX=3635 GN=LOC107917859	1.359	Up	0.044237	LOC107917859	20.499	1.003	1.024		1.084	1.082		0.696	0.795		1.037	0.974		1.28	1.189
A0A1U8IUR8	bifunctional pinoresinol-lariciresinol reductase 2 OS=Gossypium hirsutum OX=3635 GN=LOC107900663	0.749	Down	0.00107967	LOC107900663	35.199	0.857	0.92	0.935	0.816	0.853	0.885	1.258	1.172	1.191	1.143	1.05	1	0.959	1.067	1.022
D9DBW0	Aquaporin TIP1;7 OS=Gossypium hirsutum OX=3635 GN=GhTIP1;7	1.303	Up	0.02676	GhTIP1;7	25.843	0.881	0.988	0.873	1.024	1.067	0.975	0.792	0.629	0.683	1.084	1.008	1.175	1.324	1.391	1.397
A0A1U8NC65	Glutamate dehydrogenase OS=Gossypium hirsutum OX=3635 GN=LOC107946695	0.619	Down	0.002924	LOC107946695	45.021	0.782	0.947	0.859	0.958	0.911	0.837	1.313	1.334	1.534	0.974	0.89	0.88	1.008	0.951	0.895
A0A1U8II68	Beta-galactosidase OS=Gossypium hirsutum OX=3635 GN=LOC107896979	1.324	Up	0.0034203	LOC107896979	79.38	0.896	0.933	0.877	1.051	1.01	1.071	0.674	0.734	0.636	1.08	1.071	1.206	1.421	1.33	1.311
A0A1U8IAE1	UPF0481 protein At3g47200-like OS=Gossypium hirsutum OX=3635 GN=LOC107894413	1.484	Up	0.0077001	LOC107894413	51.623	0.974	1.015	0.916	0.938	0.894	1.011	0.715	0.56	0.682	1.303	1.276	1.249	1.132	1.335	1.251
A0A1U8KA49	ABC transporter G family member 11-like isoform X2 OS=Gossypium hirsutum OX=3635 GN=LOC107913453	1.422	Up	0.00186246	LOC107913453	74.037	1.126	1.135	1.027	1.074	0.965	1.014	0.734	0.752	0.826	0.959	1.074	0.988	1.185	1.032	1.2
A0A1U8NS59	ABC transporter D family member 1-like OS=Gossypium hirsutum OX=3635 GN=LOC107950463	1.351	Up	0.024538	LOC107950463	150.41	1.197	1.242	1.121	0.979	0.932	1.02	0.777	1.022	0.837	1.103	1.078	0.963	0.948	0.753	1.109
A0A1U8HRA6	DNA-damage-repair/toleration protein DRT102-like OS=Gossypium hirsutum OX=3635 GN=LOC107888802	1.487	Up	0.00089551	LOC107888802	33.49	0.999	1.014	0.931	1.031	0.956	1.024	0.617	0.664	0.699	1.066	1.051	1.059	1.407	1.4	1.396
A0A1U8KX78	"uncharacterized protein At1g32220, chloroplastic-like OS=Gossypium hirsutum OX=3635 GN=LOC107920466"	1.348	Up	0.036459	LOC107920466	32.31	1.074	0.963	0.948	1.083	1.329	1.076	0.806	0.611	0.797	1.015	0.954	1.023	1.04	1.296	1.252
A0A1U8PFR4	ADP-ribosylation factor GTPase-activating protein AGD7-like OS=Gossypium hirsutum OX=3635 GN=LOC107957991	0.742	Down	4.088e-06	LOC107957991	51.107	0.881	0.858	0.873	0.995	1.014	1.015	1.173	1.187	1.16	0.94	0.911	0.925	1.066	1.107	1.039
A0A1U8LNQ3	E3 ubiquitin-protein ligase RGLG2-like OS=Gossypium hirsutum OX=3635 GN=LOC107928392	1.468	Up	0.000197976	LOC107928392	44.124	1.12	1.155	1.086	1.038	1.058	1.031	0.792	0.731	0.767	1.038	1.097	1.015	1.074	1.012	0.964
A0A1U8ML84	"LL-diaminopimelate aminotransferase, chloroplastic isoform X2 OS=Gossypium hirsutum OX=3635 GN=LOC107938864"	0.739	Down	0.0088043	LOC107938864	50.363	0.942	0.948	0.947	0.992	0.929	0.909	1.309	1.321	1.208	0.969	0.982	0.995	0.793	0.845	0.882
A0A1U8IWY7	glutathione S-transferase U17-like OS=Gossypium hirsutum OX=3635 GN=LOC107899633	1.47	Up	0.0043413	LOC107899633	25.866	0.74	0.799	0.883	1.735	1.689	1.349	0.56	0.582	0.506	1.07	0.972	1.165	1.005	0.983	1.206
A0A1U8KYM0	glycine-rich protein 2-like OS=Gossypium hirsutum OX=3635 GN=LOC107922149	0.616	Down	0.0029833	LOC107922149	16.965	0.838	0.857		1.353	1.324		1.408	1.342		0.757	0.807		0.625	0.704
A0A1U8L5M0	dnaJ protein ERDJ3B-like OS=Gossypium hirsutum OX=3635 GN=LOC107924126	0.729	Down	0.0143971	LOC107924126	38.693	0.951		0.924	1.009		1.019	1.331		1.24	0.867		0.84	0.861		1.012
A0A1U8KXH4	uncharacterized protein LOC107920336 isoform X2 OS=Gossypium hirsutum OX=3635 GN=LOC107920336	2.351	Up	0.023421	LOC107920336	91.698	1.232		1.234	1.356		1.432	0.541		0.508	1.011		0.953	0.919		0.935
A0A1U8NZE2	Malate dehydrogenase OS=Gossypium hirsutum OX=3635 GN=LOC107953505	0.663	Down	0.0046001	LOC107953505	36.863	0.856		0.902	1.161		1.021	1.338		1.312	0.872		0.896	0.778		0.891
A0A1U8NY91	Carboxypeptidase OS=Gossypium hirsutum OX=3635 GN=LOC107953126	1.31	Up	0.011138	LOC107953126	54.366	1.155	1.278	1.133	0.838	0.98	0.93	0.876	0.852	0.995	1.137	1.172	1.12	0.829	0.738	0.748
A0A1U8JZV4	ABC transporter B family member 21-like OS=Gossypium hirsutum OX=3635 GN=LOC107912244	1.666	Up	0.00036355	LOC107912244	139.34	1.24	1.378	1.193	0.952	0.952	0.975	0.77	0.777	0.74	1.202	1.197	1.133	0.914	0.702	0.843
A0A1U8JPU1	Patatin OS=Gossypium hirsutum OX=3635 GN=LOC107909335	2.191	Up	0.0020756	LOC107909335	41.913	1.147	1.238	1.347	1.314	1.214	1.075	0.505	0.51	0.688	0.956	0.939	0.697	1.171	1.167	1.246
A0A1U8NYI9	60S acidic ribosomal protein P2-1-like OS=Gossypium hirsutum OX=3635 GN=LOC107953284	1.381	Up	0.0039377	LOC107953284	11.466	1.123	0.993	0.977	1.116	1.205	1.227	0.793	0.73	0.717	0.964	0.929	0.989	1.066	1.208	1.154
A0A1U8JNJ1	Pyruvate kinase OS=Gossypium hirsutum OX=3635 GN=LOC107908997	0.727	Down	0.00076495	LOC107908997	54.972	0.871	0.871	0.837	0.9	0.937	0.915	1.207	1.232	1.11	0.976	0.922	0.951	1.033	1.103	1.085
Q2HR58	Osmotin-like protein OS=Gossypium hirsutum OX=3635 GN=OSMII	0.373	Down	4.8628e-06	OSMII	26.642	0.712	0.753	0.803	0.907	0.79	0.689	2.006	2.021	2.048	0.637	0.59	0.674	0.689	0.854	0.748
A0A1U8MDP6	probable copper-transporting ATPase HMA5 OS=Gossypium hirsutum OX=3635 GN=LOC107936699	1.347	Up	0.00197947	LOC107936699	106.94	1.024	1.084	0.963	1.061	1.179	1.129	0.729	0.761	0.79	0.988	0.993	0.949	1.236	1.035	1.25
A0A1U8I683	60S ribosomal protein L18-2-like OS=Gossypium hirsutum OX=3635 GN=LOC107893287	0.635	Down	0.021462	LOC107893287	20.957	0.962	0.939		0.962	0.859		1.398	1.596		0.746	0.903		0.728	0.717
A0A1U8MD44	Pyrophosphate--fructose 6-phosphate 1-phosphotransferase subunit beta OS=Gossypium hirsutum OX=3635 GN=LOC107935397	0.387	Down	0.035464	LOC107935397	53.611	0.656		0.872	1.055		0.951	2.207		1.745	0.622		0.819	0.366		0.584
A0A1U8PQW2	apyrase 2-like OS=Gossypium hirsutum OX=3635 GN=LOC107961896	0.556	Down	0.000119346	LOC107961896	49.927	0.85	0.85	0.87	0.947	0.946	0.799	1.564	1.429	1.628	0.813	0.965	0.937	0.818	0.831	0.752
A0A1U8PQE1	oligopeptide transporter 4-like OS=Gossypium hirsutum OX=3635 GN=LOC107960678	1.936	Up	6.3257e-05	LOC107960678	74.165	1.202	1.217	1.125	1.367	1.325	1.372	0.576	0.619	0.636	1.089	1.189	1.173	0.784	0.637	0.796
A0A1U8I8C8	cytochrome P450 CYP736A12-like OS=Gossypium hirsutum OX=3635 GN=LOC107892022	1.631	Up	0.022858	LOC107892022	55.58	1.423	1.136	1.012	1.049	1.126	1.268	0.661	0.869	0.66	0.95	0.892	0.914	0.96	1.03	1.235
A0A1U8PC02	putative serine/threonine-protein kinase OS=Gossypium hirsutum OX=3635 GN=LOC107957686	1.348	Up	0.0082612	LOC107957686	40.732	1.038	1.071		0.918	1.008		0.8	0.765		1.202	0.995		1.115	1.228
A0A1U8JYV3	cysteine proteinase 15A-like OS=Gossypium hirsutum OX=3635 GN=LOC107910208	1.452	Up	0.0039412	LOC107910208	40.475	1.096	1.052		0.942	0.951		0.731	0.748		1.21	1.14		1.118	1.14
A0A1U8KEC0	Adenosylhomocysteinase OS=Gossypium hirsutum OX=3635 GN=LOC107914787	0.436	Down	0.0108412	LOC107914787	53.107	0.765	0.773		0.902	0.824		1.612	1.917		0.911	0.791		0.803	0.692
A0A1U8P7Z1	zinc finger CCCH domain-containing protein 18-like OS=Gossypium hirsutum OX=3635 GN=LOC107956007	0.718	Down	0.046544	LOC107956007	97.952	0.86	0.819		1.147	1.344		1.088	1.25		0.603	0.63		1.175	0.991
A0A1U8JZD6	protein BONZAI 2-like isoform X2 OS=Gossypium hirsutum OX=3635 GN=LOC107912063	1.311	Up	0.0056805	LOC107912063	56.935	0.977	1.035	1.058	0.947	1.002	1.014	0.771	0.725	0.845	1.112	1.057	1.029	1.28	1.25	1.114
A0A1U8JUK7	LOW QUALITY PROTEIN: ABC transporter B family member 11-like OS=Gossypium hirsutum OX=3635 GN=LOC107910566	1.306	Up	0.00041758	LOC107910566	138.87	1.016	1.058	1.034	1.115	1.048	1.053	0.826	0.786	0.767	1.087	1.045	1.088	1.049	1.143	1.157
A0A1U8KEC7	beta-galactosidase 9-like OS=Gossypium hirsutum OX=3635 GN=LOC107914798	1.634	Up	0.00077854	LOC107914798	100.45	1.045	1.084	1.137	1.045	1.181	0.986	0.639	0.629	0.731	1.028	1.019	1.23	1.352	1.151	1.013
A0A1U8NPL0	uncharacterized protein OsI_027940-like OS=Gossypium hirsutum OX=3635 GN=LOC107949661	0.689	Down	0.00183936	LOC107949661	21	0.983	0.885	0.998	1.378	1.274	1.109	1.322	1.479	1.357	0.887	0.963	0.956	0.386	0.382	0.568
A0A1U8PKU4	uncharacterized protein At1g08160-like OS=Gossypium hirsutum OX=3635 GN=LOC107959397	1.435	Up	0.042041	LOC107959397	23.011	1.035		1.071	0.957		0.975	0.679		0.789	1.15		1.015	1.279		1.215
A0A1U8MN64	probable aquaporin PIP2-2 OS=Gossypium hirsutum OX=3635 GN=LOC107938407	0.71	Down	0.0041044	LOC107938407	30.623	0.836	0.885	0.947	0.795	0.828	0.841	1.304	1.312	1.142	1.115	1.015	1.005	0.984	0.995	1.104
A0A1U8MXI2	60S ribosomal protein L38-like OS=Gossypium hirsutum OX=3635 GN=LOC107942364	0.756	Down	0.00124253	LOC107942364	7.8233	1.096	0.993	1.019	0.994	1.004	0.953	1.373	1.327	1.411	0.819	0.892	0.835	0.716	0.737	0.777
A0A1U8M4J6	"trifunctional UDP-glucose 4,6-dehydratase/UDP-4-keto-6-deoxy-D-glucose 3,5-epimerase/UDP-4-keto-L-rhamnose-reductase RHM1 OS=Gossypium hirsutum OX=3635 GN=LOC107933917"	0.59	Down	0.00041617	LOC107933917	75.311	0.857	0.872	0.781	1.019	1.035	0.985	1.474	1.322	1.459	0.782	0.917	0.814	0.872	0.881	0.991
A0A1U8PXI5	Protein disulfide-isomerase OS=Gossypium hirsutum OX=3635 GN=LOC107963870	0.755	Down	4.1051e-05	LOC107963870	65.78	0.943	0.931	0.937	0.964	0.947	0.959	1.219	1.275	1.227	0.953	0.941	0.941	0.922	0.919	0.963
A0A1U8LYF0	Ammonium transporter OS=Gossypium hirsutum OX=3635 GN=LOC107932152	1.387	Up	0.00186305	LOC107932152	52.06	1.182	1.24	1.14	1.121	1.123	1.119	0.92	0.812	0.836	0.951	1.055	1.01	0.892	0.803	0.933
A0A1U8ME25	tetrahydrocannabinolic acid synthase-like OS=Gossypium hirsutum OX=3635 GN=LOC107936820	1.347	Up	0.0046047	LOC107936820	59.756	1.043	1.014	1.038	0.854	0.88	0.821	0.822	0.784	0.691	1.095	1.071	1.164	1.248	1.354	1.367
A0A1U8JDT2	Aminopeptidase OS=Gossypium hirsutum OX=3635 GN=LOC107906079	1.423	Up	6.291e-05	LOC107906079	100.65	1.263	1.247	1.255	0.875	0.833	0.847	0.916	0.856	0.873	1.099	1.107	1.142	0.833	0.983	0.92
A0A1U8LRI9	uncharacterized protein LOC107929010 isoform X2 OS=Gossypium hirsutum OX=3635 GN=LOC107929010	0.71	Down	0.021802	LOC107929010	59.102		0.787	0.858		1.025	0.971		1.191	1.126		0.896	0.971		1.177	1.106
A0A1U8K9E9	Acetolactate synthase OS=Gossypium hirsutum OX=3635 GN=LOC107914656	0.748	Down	0.027121	LOC107914656	71.404	0.971	0.903		0.962	0.922		1.212	1.294		0.881	0.907		1.007	1.012
A0A1U8MR58	Patatin OS=Gossypium hirsutum OX=3635 GN=LOC107939224	1.413	Up	0.00026259	LOC107939224	42.201	1.229	1.296	1.215	0.947	0.943	1.008	0.893	0.847	0.906	1.06	1.189	1.081	0.902	0.756	0.803
A0A1U8JZ14	aspartyl protease AED3-like OS=Gossypium hirsutum OX=3635 GN=LOC107910259	0.594	Down	0.000138722	LOC107910259	45.996	0.783	0.831	0.844	1.051	1.043	0.943	1.444	1.31	1.382	0.825	0.892	0.884	0.906	0.934	1.019
A0A1U8K672	"alanine aminotransferase 2, mitochondrial-like OS=Gossypium hirsutum OX=3635 GN=LOC107913835"	0.746	Down	0.00080417	LOC107913835	53.497	0.876	0.906	0.93	0.857	0.853	0.914	1.266	1.153	1.216	0.962	0.917	0.993	1.096	1.181	1.073
A0A1U8NDJ7	"monodehydroascorbate reductase 5, mitochondrial-like OS=Gossypium hirsutum OX=3635 GN=LOC107947063"	0.669	Down	0.0003775	LOC107947063	57.57	0.929	0.877	0.919	0.857	0.814	0.893	1.277	1.42	1.378	0.966	0.925	0.949	0.845	1.005	0.867
A0A1U8J9L3	Acyl-[acyl-carrier-protein] desaturase OS=Gossypium hirsutum OX=3635 GN=LOC107903707	0.619	Down	0.00051851	LOC107903707	38.433		0.835	0.817		1.017	1.043		1.336	1.334		0.854	0.856		0.993	0.987
A0A1U8NGL2	Pyrophosphate--fructose 6-phosphate 1-phosphotransferase subunit alpha OS=Gossypium hirsutum OX=3635 GN=LOC107948223	0.758	Down	0.0021601	LOC107948223	63.738	0.965	0.907	0.914	1.016	0.925	0.922	1.226	1.153	1.298	0.923	0.97	1.039	1.001	1.067	0.811
A0A1U8LBB4	DNA replication licensing factor MCM7 OS=Gossypium hirsutum OX=3635 GN=LOC107924650	0.604	Down	0.0042567	LOC107924650	80.936	0.758	0.799	0.909	1.025	0.94	1.012	1.381	1.503	1.196	0.974	0.892	0.884	0.864	0.89	1.038
A0A1U8PGD5	Patatin OS=Gossypium hirsutum OX=3635 GN=LOC107958101	1.554	Up	0.0174803	LOC107958101	50.72	0.989	1.124	1.064	1.17	1.193	1.275	0.792	0.706	0.547	1.089	1.032	1.129	1.035	1.118	1.062
A0A1U8IPV1	4-coumarate--CoA ligase 1-like OS=Gossypium hirsutum OX=3635 GN=LOC107897473	0.493	Down	0.00123839	LOC107897473	22.982	0.728	0.904	0.759	1.034	0.974	0.953	1.499	1.55	1.8	0.777	0.798	0.723	0.984	0.825	0.754
A0A1U8KF30	probable inorganic phosphate transporter 1-5 OS=Gossypium hirsutum OX=3635 GN=LOC107914789	1.466	Up	0.00058025	LOC107914789	58.051	1.212	1.297	1.195	1.162	1.112	1.051	0.794	0.868	0.865	1.011	1.146	1.038	0.935	0.754	0.874
A0A1U8MSU2	uncharacterized protein LOC107940948 OS=Gossypium hirsutum OX=3635 GN=LOC107940948	1.39	Up	0.0044361	LOC107940948	18.706	0.923	0.993	0.952	1.058	0.974	0.972	0.659	0.762	0.642	1.152	1.004	1.107	1.399	1.308	1.425
A0A1U8N156	Tubulin beta chain OS=Gossypium hirsutum OX=3635 GN=LOC107942409	1.386	Up	0.000163614	LOC107942409	49.73	1.225	1.18	1.171	1.401	1.37	1.339	0.831	0.86	0.889	0.905	0.983	0.877	0.691	0.736	0.718
A0A1U8I4U4	probable E3 ubiquitin-protein ligase LUL4 OS=Gossypium hirsutum OX=3635 GN=LOC107892672	1.391	Up	0.0133793	LOC107892672	33.715	1.242	1.283	1.056	0.904	1.107	1.22	0.858	0.785	0.931	1.153	1.178	1.061	0.874	0.672	0.762
A0A1U8LK63	REF/SRPP-like protein At3g05500 OS=Gossypium hirsutum OX=3635 GN=LOC107927287	1.403	Up	0.00062329	LOC107927287	26.701	0.935	0.968	0.938	1.289	1.254	1.245	0.668	0.64	0.717	0.928	0.894	0.995	1.31	1.306	1.193
A0A1U8NVI8	thaumatin-like protein OS=Gossypium hirsutum OX=3635 GN=LOC107951447	1.419	Up	0.036136	LOC107951447	30.813	0.922	1.073	0.967	0.927	0.926	0.993	0.741	0.789	0.558	1.114	1.03	1.191	1.411	1.252	1.392
A0A1U8MQ02	"protein kinase 2B, chloroplastic-like OS=Gossypium hirsutum OX=3635 GN=LOC107940020"	1.316	Up	0.043461	LOC107940020	45.843		1.064	1.12		1.033	1.177		0.874	0.785		1.045	0.909		1.053	1.064
A0A1U8LY55	acyl-CoA-binding domain-containing protein 4-like OS=Gossypium hirsutum OX=3635 GN=LOC107930937	0.755	Down	0.004563	LOC107930937	71.325	0.857	0.83	0.914	1.18	0.903	1.085	1.127	1.238	1.082	0.919	1.241	0.938	0.957	0.815	1.029
A0A1U8L6K4	Cytochrome b561 and DOMON domain-containing protein OS=Gossypium hirsutum OX=3635 GN=LOC107924346	1.487	Up	6.0514e-05	LOC107924346	43.357	0.943	0.954	0.903	0.96	1.026	0.988	0.635	0.609	0.639	1.223	1.077	1.068	1.383	1.43	1.36
A0A1U8PSI8	cytochrome P450 CYP736A12-like OS=Gossypium hirsutum OX=3635 GN=LOC107962293	1.727	Up	0.0064369	LOC107962293	55.824	1.174	1.26		0.949	0.959		0.686	0.723		1	0.991		1.28	1.13
A0A1U8MBS2	uncharacterized protein LOC107936126 OS=Gossypium hirsutum OX=3635 GN=LOC107936126	1.364	Up	0.0033009	LOC107936126	69.871	1.068	1.043	1.163	0.999	1.023	1.004	0.814	0.744	0.842	1.074	1.065	1.058	1.114	1.191	0.967
A0A1U8HH67	vacuolar-processing enzyme-like OS=Gossypium hirsutum OX=3635 GN=LOC107886086	1.764	Up	1.85357e-05	LOC107886086	54.778	1.104	1.065	1.096	1.008	1.058	1.032	0.593	0.622	0.636	1.222	1.188	1.266	1.164	1.057	1.028
A0A1U8JFY4	Annexin OS=Gossypium hirsutum OX=3635 GN=LOC107905123	0.62	Down	0.0136576	LOC107905123	35.912	0.625	0.78	0.881	0.726	0.874	0.755	1.369	1.136	1.183	1.029	0.892	0.923	1.319	1.378	1.136
A0A1U8ID88	Glutamine synthetase OS=Gossypium hirsutum OX=3635 GN=LOC107895357	0.265	Down	0.00189804	LOC107895357	39.17	0.523	0.635	0.696	0.259	0.596	0.834	2.865	2.464	1.677	0.674	0.59	0.848	0.567	0.795	1.037
A0A1U8I624	GEM-like protein 5 OS=Gossypium hirsutum OX=3635 GN=LOC107893236	1.507	Up	0.0124035	LOC107893236	32.222	0.996		0.91	0.866		1.022	0.627		0.638	1.208		1.095	1.425		1.441
A0A1U8PHM4	"Ferredoxin--NADP reductase, chloroplastic OS=Gossypium hirsutum OX=3635 GN=LOC107958513"	0.437	Down	0.0045022	LOC107958513	42.087	0.808		0.821	0.858		0.73	1.761		1.966	0.773		0.791	0.707		0.764
A0A1U8IGY8	topless-related protein 2 isoform X3 OS=Gossypium hirsutum OX=3635 GN=LOC107896646	1.357	Up	0.0119014	LOC107896646	121.67	1.01	1.112	1.119	1.009	1.01	1.047	0.795	0.803	0.791	1.116	1.08	1.057	1.129	1.143	1.061
A0A1U8IFJ7	Signal recognition particle subunit SRP72 OS=Gossypium hirsutum OX=3635 GN=LOC107893969	0.75	Down	0.00145645	LOC107893969	73.366	0.989	0.915	1.008	0.995	1.181	0.745	1.244	1.343	1.298	0.84	0.837	0.851	0.914	0.889	0.819
A0A1U8J998	dynamin-related protein 1C-like OS=Gossypium hirsutum OX=3635 GN=LOC107903632	0.692	Down	0.00061658	LOC107903632	68.447	0.962	0.886	0.887	1.011	0.976	1.015	1.256	1.323	1.374	0.885	0.943	0.916	0.815	0.818	0.875
A0A1U8JF59	pyrophosphate-energized vacuolar membrane proton pump-like OS=Gossypium hirsutum OX=3635 GN=LOC107906449	0.688	Down	0.0040595	LOC107906449	80.38	0.739	0.61	0.711	0.766	0.588	0.596	1.046	0.982	0.965	1.159	0.966	1.294	1.391	1.977	1.528
A0A1U8L6Y6	Glucose-1-phosphate adenylyltransferase OS=Gossypium hirsutum OX=3635 GN=LOC107924422	0.666	Down	0.0198206	LOC107924422	56.598	0.619	0.522	0.76	0.851	0.792	0.93	0.91	0.957	0.987	1.019	0.698	0.91	1.756	2.168	1.439
A0A1U8LME9	glycine-rich RNA-binding protein GRP2A-like OS=Gossypium hirsutum OX=3635 GN=LOC107928000	0.649	Down	0.00159678	LOC107928000	15.295	1.026	0.948	0.852	1.018	0.983	1.076	1.398	1.471	1.488	0.945	0.903	0.912	0.584	0.706	0.671
A0A1U8K9W3	Serine hydroxymethyltransferase OS=Gossypium hirsutum OX=3635 GN=LOC107914785	0.638	Down	0.00039756	LOC107914785	51.975	0.949	0.953	1.039	0.966	0.891	0.864	1.453	1.598	1.56	0.843	0.859	0.818	0.746	0.71	0.684
A0A1U8NGH9	"3-oxoacyl-[acyl-carrier-protein] synthase I, chloroplastic-like OS=Gossypium hirsutum OX=3635 GN=LOC107946916"	1.37	Up	0.0022797	LOC107946916	52.251	1.354	1.189	1.219	1.051	1.077	1.069	0.893	0.897	0.955	1.025	1.128	1.039	0.603	0.616	0.674
A0A1U8N4V9	wall-associated receptor kinase-like 20 isoform X2 OS=Gossypium hirsutum OX=3635 GN=LOC107943595	1.338	Up	0.0056355	LOC107943595	68.936	1.048	0.972	1.018	1.051	1.044	1.14	0.757	0.757	0.756	1.099	1.058	1.099	1.053	1.237	1
A0A1U8II41	OPA3-like protein OS=Gossypium hirsutum OX=3635 GN=LOC107896958	1.353	Up	0.000158418	LOC107896958	18.946	1.129	1.078	1.062	1.014	1.064	1.13	0.8	0.793	0.824	1.013	1.015	0.922	1.11	1.108	1.123
A0A1U8N3F3	uncharacterized protein LOC107943111 OS=Gossypium hirsutum OX=3635 GN=LOC107943111	0.755	Down	0.034021	LOC107943111	32.273		0.871	0.823		1.204	1.172		1.173	1.072		0.744	0.815		1.049	1.19
A0A1U8IKG8	Thioredoxin OS=Gossypium hirsutum OX=3635 GN=LOC107897616	0.739	Down	0.030863	LOC107897616	13.441	0.816	0.961	0.909	0.995	0.985	1.046	1.33	1.272	1.033	0.842	0.876	0.975	1.048	0.974	1.065
A0A1U8P5G0	uncharacterized protein LOC107955238 OS=Gossypium hirsutum OX=3635 GN=LOC107955238	1.368	Up	0.0062791	LOC107955238	22.283	1.032	1.006	0.978	1.073	1.201	1.247	0.822	0.699	0.683	0.993	0.954	0.935	1.079	1.247	1.24
A0A1U8I6X1	replication protein A 32 kDa subunit A-like isoform X2 OS=Gossypium hirsutum OX=3635 GN=LOC107893482	0.539	Down	0.028556	LOC107893482	30.352	0.813	0.63	0.907	1.123	1.125	1.035	1.159	1.887	1.317	0.954	0.757	0.951	0.984	0.591	0.833
A0A1U8PGH5	probable cinnamyl alcohol dehydrogenase 6 OS=Gossypium hirsutum OX=3635 GN=LOC107958204	1.474	Up	0.0025993	LOC107958204	39.054	1.401	1.331	1.229	1.384	1.331	1.242	0.824	0.907	0.957	0.879	1.019	0.938	0.492	0.469	0.638
A0A1U8HH53	Plasma membrane ATPase OS=Gossypium hirsutum OX=3635 GN=LOC107886121	0.693	Down	0.0110616	LOC107886121	105.33	0.835	0.841	0.935	0.844	0.965	0.9	1.082	1.32	1.364	0.92	0.906	1.011	1.095	0.985	0.924
A0A1U8M2X6	Fatty acyl-CoA reductase OS=Gossypium hirsutum OX=3635 GN=LOC107932424	1.405	Up	0.02164	LOC107932424	55.496		0.971	1.072		1.483	1.098		0.735	0.719		0.922	1.037		0.932	1.141
A0A1U8NBB9	Phospholipid-transporting ATPase OS=Gossypium hirsutum OX=3635 GN=LOC107946474	1.437	Up	0.00053988	LOC107946474	134.34	0.992	1.075	1.008	0.929	0.89	0.955	0.737	0.726	0.677	1.196	1.236	1.115	1.2	1.192	1.212
A0A1U8LGC0	Lactoylglutathione lyase OS=Gossypium hirsutum OX=3635 GN=LOC107927151	0.624	Down	5.6953e-05	LOC107927151	20.495	0.909	0.886	0.866	1.179	1.157	1.115	1.483	1.38	1.402	0.855	0.861	0.759	0.591	0.637	0.848
A0A1U8LG74	60S ribosomal protein L6 OS=Gossypium hirsutum OX=3635 GN=LOC107925929	0.715	Down	0.023796	LOC107925929	26.348	0.916	0.93		0.984	0.946		1.224	1.358		0.986	1.041		0.916	0.698
A0A1U8KED8	pathogenesis-related protein STH-2-like OS=Gossypium hirsutum OX=3635 GN=LOC107916198	0.616	Down	0.0020191	LOC107916198	17.256	0.882	1.008	0.97	0.935	1.016	0.801	1.638	1.384	1.623	0.798	0.773	0.783	0.719	0.798	0.734
A0A1U8NYP8	guanine nucleotide-binding protein subunit beta-like protein OS=Gossypium hirsutum OX=3635 GN=LOC107953320	0.762	Down	0.022302	LOC107953320	31.615	0.973	0.953	0.959	0.969	0.905	1.002	1.165	1.334	1.289	0.959	0.934	0.887	0.882	0.811	0.882
A0A1U8KU34	probable S-adenosylmethionine-dependent methyltransferase At5g37990 OS=Gossypium hirsutum OX=3635 GN=LOC107919588	0.678	Down	0.020721	LOC107919588	41.465	1.007	1.108		1.328	1.161		1.511	1.607		0.702	0.713		0.392	0.39
D6N3G6	Chalcone-flavonone isomerase family protein OS=Gossypium hirsutum OX=3635 GN=LOC107962221	0.73	Down	0.0059225	LOC107962221	23.376	0.801	0.878	0.877	1.238	1.27	1.116	1.283	1.086	1.132	0.946	0.91	0.883	0.718	0.779	0.901
A0A1U8HZS1	"cationic amino acid transporter 2, vacuolar OS=Gossypium hirsutum OX=3635 GN=LOC107891273"	1.347	Up	0.00136406	LOC107891273	67.487	1.103	1.139	1.152	1.214	1.12	1.131	0.79	0.893	0.836	1.096	1.034	1.066	0.941	0.767	0.773
A0A1U8IH62	Sulfotransferase OS=Gossypium hirsutum OX=3635 GN=LOC107894446	1.417	Up	0.00120007	LOC107894446	38.98	1.189	1.231	1.186	1.115	1.084	1.1	0.85	0.848	0.846	1.061	1.096	1.004	0.813	0.76	0.893
A0A1U8LXC4	salicylic acid-binding protein 2-like OS=Gossypium hirsutum OX=3635 GN=LOC107931799	1.389	Up	0.0028826	LOC107931799	31.442	0.902	0.924	0.862	0.945	0.965	0.963	0.682	0.666	0.587	1.078	1.114	1.144	1.508	1.502	1.509
A0A1U8NEM6	peptide methionine sulfoxide reductase A1-like OS=Gossypium hirsutum OX=3635 GN=LOC107947333	1.301	Up	0.03916	LOC107947333	28.544	0.925	1.025	1.034	1.034	1.103	1.052	0.851	0.649	0.794	1.144	1.015	1.03	1.127	1.282	1.156
A0A1U8LBF2	protein POLYCHOME-like OS=Gossypium hirsutum OX=3635 GN=LOC107925722	0.766	Down	0.03588	LOC107925722	28.227	0.916	0.949		0.61	0.672		1.276	1.158		0.945	1.04		1.318	1.244
A0A1U8KGR4	heavy metal-associated isoprenylated plant protein 26-like OS=Gossypium hirsutum OX=3635 GN=LOC107916759	1.388	Up	0.0101218	LOC107916759	17.005	0.987	1.009	0.957	0.978	1.094	1.128	0.799	0.703	0.625	1.164	1.11	1.188	1.149	1.16	1.051
A0A1U8IF81	"ferredoxin--nitrite reductase, chloroplastic isoform X1 OS=Gossypium hirsutum OX=3635 GN=LOC107894267"	0.345	Down	0.00035847	LOC107894267	65.72	0.76	0.608	0.64	0.706	0.642	0.615	1.693	2.044	2.087	0.844	0.705	0.735	0.967	1.008	0.911
A0A1U8LTU0	"cationic amino acid transporter 9, chloroplastic-like OS=Gossypium hirsutum OX=3635 GN=LOC107929673"	1.326	Up	0.0101037	LOC107929673	60.757	1.185	1.078	1.096	1.084	1.058	1.016	0.755	0.896	0.882	0.972	1.038	0.942	1.064	0.975	1.114
A0A1U8JEQ5	Transmembrane 9 superfamily member OS=Gossypium hirsutum OX=3635 GN=LOC107906317	0.759	Down	0.000183008	LOC107906317	68.28	0.95	0.905	0.939	1.078	0.995	0.989	1.261	1.221	1.199	0.834	0.902	0.933	0.869	0.937	0.971
A0A1U8HWT8	probable aldo-keto reductase 2 OS=Gossypium hirsutum OX=3635 GN=LOC107890522	0.671	Down	0.00024105	LOC107890522	37.572	0.923	0.946	1.004	1.281	1.158	1.074	1.482	1.382	1.42	0.792	0.835	0.816	0.487	0.592	0.786
A0A1U8HVK7	bifunctional epoxide hydrolase 2-like OS=Gossypium hirsutum OX=3635 GN=LOC107890052	1.441	Up	0.0059602	LOC107890052	32.604	1.108	1.133	1.051	1.025	1.044	0.982	0.786	0.668	0.831	1.084	1.01	1.029	1.061	1.216	1.167
A0A1U8MJ27	Phospholipid-transporting ATPase OS=Gossypium hirsutum OX=3635 GN=LOC107938245	1.403	Up	0.00024018	LOC107938245	134.29	1.06	1.038	1.079	1.071	1.018	1.045	0.784	0.76	0.72	1.139	1.144	1.177	1.008	1.1	1.034
A0A1U8KFD1	Peroxidase OS=Gossypium hirsutum OX=3635 GN=LOC107915068	1.308	Up	0.00151719	LOC107915068	34.541	0.963	1.063	0.973	0.956	0.984	0.925	0.785	0.746	0.762	1.053	1.061	1.076	1.41	1.291	1.292
A0A1U8MHN3	Phospholipase D OS=Gossypium hirsutum OX=3635 GN=LOC107937835	1.394	Up	0.0024394	LOC107937835	96.745	0.879	0.882	0.931	1.534	1.555	1.241	0.593	0.644	0.694	0.947	0.995	1.049	0.98	0.955	1.013
A0A1U8I5G1	probable 2-oxoglutarate-dependent dioxygenase AOP1 OS=Gossypium hirsutum OX=3635 GN=LOC107892919	1.319	Up	0.00135772	LOC107892919	35.999	1.376	1.263	1.355	1.101	1.063	1.066	1.023	1.04	0.965	0.949	1.014	0.954	0.455	0.651	0.67
A0A1U8K658	4-coumarate--CoA ligase 1-like OS=Gossypium hirsutum OX=3635 GN=LOC107913823	0.56	Down	0.000135974	LOC107913823	59.517	0.754	0.854	0.83	1.076	1.097	1.007	1.484	1.457	1.415	0.787	0.811	0.826	0.888	0.796	0.846
A0A1U8PFK0	ABC transporter B family member 19-like isoform X2 OS=Gossypium hirsutum OX=3635 GN=LOC107958618	1.505	Up	0.0041601	LOC107958618	124.28	1.196	1.147	0.984	0.986	0.96	0.986	0.789	0.719	0.703	1.043	1.078	1.112	1.042	1.162	1.151
A0A1U8J8E6	66 kDa stress protein-like OS=Gossypium hirsutum OX=3635 GN=LOC107904673	0.72	Down	0.0161424	LOC107904673	65.958	0.831		0.903	0.963		0.954	1.213		1.194	1.048		0.923	0.983		1.066
A0A1U8LHT4	glycerol-3-phosphate 2-O-acyltransferase 6-like OS=Gossypium hirsutum OX=3635 GN=LOC107927584	1.445	Up	0.039258	LOC107927584	55.099	1.455	1.255		1.03	1.145		0.947	0.929		1.021	1.122		0.511	0.585
A0A1U8IT68	Carboxypeptidase OS=Gossypium hirsutum OX=3635 GN=LOC107898074	1.652	Up	0.0013358	LOC107898074	39.513	1.052	1.078	0.999	1.055	1.043	1.028	0.708	0.595	0.591	1.003	1.076	1.053	1.253	1.155	1.442
A0A1U8L6D0	Polyadenylate-binding protein OS=Gossypium hirsutum OX=3635 GN=LOC107924305	0.723	Down	0.0163845	LOC107924305	71.341	0.885	0.872	1.09	0.997	0.952	0.841	1.266	1.418	1.252	0.882	1.051	1.073	1.003	0.721	0.734
A0A1U8JKS0	major allergen Pru ar 1-like OS=Gossypium hirsutum OX=3635 GN=LOC107908133	1.431	Up	0.00082401	LOC107908133	17.772	1.3	1.295	1.238	0.997	1.03	1.018	0.838	0.889	0.951	1.217	1.24	1.182	0.643	0.529	0.611
A0A1U8I846	Carboxypeptidase OS=Gossypium hirsutum OX=3635 GN=LOC107891588	1.452	Up	0.00039945	LOC107891588	50.886	1.014	0.954	0.96	1.121	1.149	1.169	0.666	0.643	0.708	0.999	1.098	1.068	1.306	1.15	1.136
A0A1U8J2Y0	uncharacterized protein LOC107903164 OS=Gossypium hirsutum OX=3635 GN=LOC107903164	1.328	Up	0.00085658	LOC107903164	17.839	1.506	1.388	1.383	0.996	0.994	0.927	1.096	1.043	1.082	0.932	1.112	0.983	0.473	0.491	0.524
A0A1U8MC51	PI-PLC X domain-containing protein At5g67130-like OS=Gossypium hirsutum OX=3635 GN=LOC107936233	1.414	Up	0.0020038	LOC107936233	40.599	1.308		1.27	1.061		1.022	0.916		0.907	0.857		1.009	0.879		0.8
A0A1U8M836	Dirigent protein OS=Gossypium hirsutum OX=3635 GN=LOC107934972	2.129	Up	0.003438	LOC107934972	20.337		1.143	1.092		1.053	0.958		0.545	0.505		1.115	1.09		1.222	1.454
A0A1U8MNT2	cytochrome c-like OS=Gossypium hirsutum OX=3635 GN=LOC107938515	0.735	Down	0.000115877	LOC107938515	12.158	0.892	0.863	0.849	1.106	1.118	1.099	1.147	1.196	1.198	0.935	0.91	0.883	0.956	0.948	1.016
A0A1U8M8J7	eukaryotic translation initiation factor 4G-like isoform X3 OS=Gossypium hirsutum OX=3635 GN=LOC107934104	0.749	Down	0.031261	LOC107934104	205.65	0.793	0.78	0.846	1.028	0.985	1.029	1.124	1.198	0.909	0.941	0.792	1.014	1.183	1.308	1.285
A0A1U8JJQ7	BRCA1-associated protein-like isoform X2 OS=Gossypium hirsutum OX=3635 GN=LOC107906436	1.48	Up	0.00064213	LOC107906436	47.221	1.118	1.107		0.902	1.003		0.745	0.758		1.194	1.066		1.114	1.126
A0A1U8IVS2	Reticulon-like protein OS=Gossypium hirsutum OX=3635 GN=LOC107900922	0.74	Down	0.0051159	LOC107900922	28.521	0.857		0.885	1.034		0.997	1.194		1.16	0.889		0.904	1.123		1.102
A0A1U8K5P5	LOW QUALITY PROTEIN: uncharacterized protein LOC107913679 OS=Gossypium hirsutum OX=3635 GN=LOC107913679	0.498	Down	4.717e-06	LOC107913679	227.01	0.744	0.774	0.787	1.134	1.024	1.045	1.577	1.566	1.488	0.798	0.834	0.858	0.742	0.832	0.931
A0A1U8I1B3	"3,9-dihydroxypterocarpan 6A-monooxygenase-like OS=Gossypium hirsutum OX=3635 GN=LOC107889522"	0.726	Down	0.00236	LOC107889522	58.713	0.871	0.916	0.867	1.497	1.364	1.426	1.174	1.156	1.324	0.682	0.802	0.725	0.792	0.77	0.622
A0A1U8LRW9	protein ASPARTIC PROTEASE IN GUARD CELL 1-like OS=Gossypium hirsutum OX=3635 GN=LOC107930242	0.759	Down	0.00366	LOC107930242	52.33	0.703	0.784	0.739	0.956	0.945	1.004	0.997	0.916	1.018	1.13	0.905	0.956	1.311	1.539	1.374
A0A1U8PT15	probable leucine-rich repeat receptor-like protein kinase At5g49770 OS=Gossypium hirsutum OX=3635 GN=LOC107962405	1.427	Up	0.0030984	LOC107962405	104.34	1.163	1.228	1.176	1.08	1.16	1.29	0.923	0.803	0.774	1.008	0.994	0.925	0.853	0.851	0.875
A0A1U8L1H0	"protease Do-like 1, chloroplastic isoform X1 OS=Gossypium hirsutum OX=3635 GN=LOC107922802"	1.356	Up	0.00129853	LOC107922802	46.11	1.031	1.06	0.966	1.081	1.145	1.115	0.725	0.79	0.739	1.063	0.997	1.051	1.145	1.098	1.069
A0A1U8KAE8	probable inositol transporter 2 OS=Gossypium hirsutum OX=3635 GN=LOC107913805	1.317	Up	0.00041786	LOC107913805	63.043	1.077	1.007	1.075	1.009	1.059	1.086	0.794	0.819	0.785	0.999	1.101	1.104	1.089	1.069	1
A0A1U8JRQ6	uridine nucleosidase 1-like isoform X2 OS=Gossypium hirsutum OX=3635 GN=LOC107908702	0.737	Down	0.02086	LOC107908702	32.672		1.045	1.033		0.985	0.931		1.348	1.473		1.026	0.898		0.603	0.643
A0A1U8MFT8	60S ribosomal protein L14-1-like OS=Gossypium hirsutum OX=3635 GN=LOC107936251	0.736	Down	0.00115659	LOC107936251	15.43	0.988	0.993	1.05	0.855	0.894	0.789	1.376	1.298	1.447	0.932	0.874	0.891	0.852	0.977	0.809
A0A1U8IG83	40S ribosomal protein S10-like OS=Gossypium hirsutum OX=3635 GN=LOC107896471	0.739	Down	0.00084421	LOC107896471	19.615	0.851	0.86	0.894	1.137	1.11	1.106	1.213	1.106	1.208	0.866	0.919	0.903	0.967	1.034	0.948
A0A1U8P1G4	PI-PLC X domain-containing protein At5g67130-like OS=Gossypium hirsutum OX=3635 GN=LOC107953388	1.4	Up	0.031762	LOC107953388	43.984	0.975	1.012	0.847	1.052	1.047	1.282	0.737	0.729	0.559	0.98	1.008	0.988	1.362	1.277	1.451
A0A1U8P3G8	Aspartate aminotransferase OS=Gossypium hirsutum OX=3635 GN=LOC107953834	0.747	Down	0.0042013	LOC107953834	49.635		0.933	0.905		0.923	0.958		1.245	1.217		0.984	0.93		0.951	1.025
A0A1U8M270	Ribosomal protein L19 OS=Gossypium hirsutum OX=3635 GN=LOC107933243	0.764	Down	0.0034609	LOC107933243	24.113	0.877	0.952	0.934	0.932	0.885	0.897	1.293	1.164	1.16	1.04	1.054	1.004	1.047	1.032	1.063
A0A1U8PRC2	L-ascorbate oxidase homolog OS=Gossypium hirsutum OX=3635 GN=LOC107961998	0.495	Down	0.0192962	LOC107961998	61.214		0.779	0.812		0.96	0.784		1.452	1.76		0.768	0.764		1.079	0.871
A0A1U8KTF5	probable glutathione S-transferase OS=Gossypium hirsutum OX=3635 GN=LOC107918950	1.598	Up	0.008564	LOC107918950	25.742	1.228	1.287		1.252	1.339		0.816	0.758		0.889	0.912		0.813	0.706
A0A1U8L2C8	glycine-rich protein 2-like OS=Gossypium hirsutum OX=3635 GN=LOC107922150	0.702	Down	0.00175546	LOC107922150	16.824	0.916	0.849	0.91	1.14	1.068	1	1.218	1.376	1.217	0.872	0.89	0.897	0.908	0.844	0.942
A0A1U8MJ13	probable LRR receptor-like serine/threonine-protein kinase At1g05700 OS=Gossypium hirsutum OX=3635 GN=LOC107937253	1.833	Up	0.000338	LOC107937253	98.155	1.14	1.177	1.066	1.362	1.421	1.488	0.584	0.671	0.591	0.942	0.97	0.954	1.051	0.977	0.982
A0A1U8MZQ4	multiprotein-bridging factor 1a-like OS=Gossypium hirsutum OX=3635 GN=LOC107943063	0.732	Down	0.0034983	LOC107943063	15.634	0.76	0.812	0.859	1.464	1.421	1.207	1.145	1.149	1.029	0.742	0.703	0.865	0.928	0.947	1.049
A0A1U8JJ74	protein LIGHT-DEPENDENT SHORT HYPOCOTYLS 6-like OS=Gossypium hirsutum OX=3635 GN=LOC107906287	1.373	Up	0.048062	LOC107906287	24.678		1.148	1.062		1.007	1.031		0.854	0.756		1.065	1.092		0.971	1.12
A0A1U8NNX7	60S acidic ribosomal protein P0 OS=Gossypium hirsutum OX=3635 GN=LOC107950365	1.418	Up	0.0143191	LOC107950365	34.786	0.797	0.815	0.674	0.737	0.73	0.736	0.593	0.536	0.483	1.022	0.842	0.97	2.053	2.23	2.334
A0A1U8IQ31	protein LAZ1 homolog 1-like OS=Gossypium hirsutum OX=3635 GN=LOC107897123	1.305	Up	0.0034243	LOC107897123	52.523	1.342	1.348	1.199	0.796	0.85	0.965	0.982	0.967	1.03	0.967	1.04	0.979	0.935	0.827	0.834
A0A1U8I2R9	probable 2-oxoglutarate-dependent dioxygenase AOP1 OS=Gossypium hirsutum OX=3635 GN=LOC107892074	1.544	Up	0.00072249	LOC107892074	35.642	1.212	1.173	1.096	1.405	1.319	1.454	0.699	0.784	0.771	1.022	1.053	1.009	0.616	0.685	0.71
A0A1U8I4U6	remorin-like OS=Gossypium hirsutum OX=3635 GN=LOC107890738	1.626	Up	0.0057797	LOC107890738	20.847	0.915	0.934	0.753	0.984	1.022	1.069	0.568	0.473	0.559	1.059	0.991	1.074	1.542	1.682	1.677
A0A1U8LCP2	Beta-hexosaminidase OS=Gossypium hirsutum OX=3635 GN=LOC107926083	1.39	Up	0.00049639	LOC107926083	62.117	1.023		1.037	1.053		1.09	0.739		0.743	1.086		1.061	1.167		1.106
A0A1U8KJG3	major pollen allergen Bet v 1-E-like OS=Gossypium hirsutum OX=3635 GN=LOC107916196	0.42	Down	0.022021	LOC107916196	17.352	0.846		0.796	0.893		0.713	1.71		2.201	0.782		0.591	0.742		0.643
A0A1U8JAQ0	DNA-binding protein S1FA OS=Gossypium hirsutum OX=3635 GN=LOC107905287	0.726	Down	0.031459	LOC107905287	9.2188	0.865		0.97	0.993		1.071	1.278		1.249	0.857		0.782	1.044		0.954
A0A1U8L6X6	Dirigent protein OS=Gossypium hirsutum OX=3635 GN=LOC107923463	1.52	Up	0.023977	LOC107923463	20.41	0.909	0.896	0.762	0.964	1.167	1.05	0.633	0.451	0.605	0.974	0.951	1.11	1.671	1.641	1.608
D2D326	Luminal binding protein OS=Gossypium hirsutum OX=3635 GN=LOC107950133	0.703	Down	0.00031715	LOC107950133	73.382	0.895	0.902	0.933	0.895	0.886	0.939	1.303	1.352	1.23	0.981	0.976	0.935	0.927	0.911	0.996
A0A1U8MN09	endochitinase-like OS=Gossypium hirsutum OX=3635 GN=LOC107939407	0.705	Down	0.00136005	LOC107939407	34.392		0.916	0.927		0.996	0.954		1.323	1.293		0.907	0.864		0.886	0.989
A0A1U8HZ45	probable peroxygenase 3 OS=Gossypium hirsutum OX=3635 GN=LOC107888896	1.389	Up	0.029879	LOC107888896	26.541	1.291	1.06	0.953	1.028	1.168	1.172	0.787	0.741	0.851	1.06	1.056	0.937	0.866	1.027	1.158
A0A1U8J324	ATP-dependent 6-phosphofructokinase OS=Gossypium hirsutum OX=3635 GN=LOC107901506	0.755	Down	0.038716	LOC107901506	53.63		0.904	0.852		0.923	0.856		1.107	1.22		1.091	1.022		1.021	1.092
A0A1U8P2T2	S-adenosylmethionine synthase OS=Gossypium hirsutum OX=3635 GN=LOC107954389	0.522	Down	0.00104379	LOC107954389	43.038	0.979	0.914	0.894	1.009	0.926	0.834	1.796	1.557	1.988	0.709	0.838	0.667	0.432	0.696	0.565
A0A1U8KBG8	50S ribosomal protein L13 OS=Gossypium hirsutum OX=3635 GN=LOC107914081	0.673	Down	0.0041832	LOC107914081	23.41	0.815	0.978	0.938	1.027	0.949	1.046	1.446	1.348	1.263	0.909	0.901	0.983	0.804	0.847	0.785
A0A1U8L1Q9	Trehalase OS=Gossypium hirsutum OX=3635 GN=LOC107922859	0.754	Down	1.2079e-06	LOC107922859	65.388	0.992	0.978	0.972	0.965	0.941	0.958	1.309	1.292	1.3	1.007	1	0.918	0.721	0.827	0.863
A0A1U8PXH9	5-methyltetrahydropteroyltriglutamate-- homocysteine methyltransferase OS=Gossypium hirsutum OX=3635 GN=LOC107962933	0.479	Down	1.76591e-05	LOC107962933	84.655	0.73	0.778	0.752	1.066	1.079	0.97	1.563	1.516	1.641	0.771	0.776	0.732	0.821	0.839	0.904
A0A1U8L8D2	fatty acid amide hydrolase-like isoform X2 OS=Gossypium hirsutum OX=3635 GN=LOC107924778	1.349	Up	9.8533e-05	LOC107924778	66.983	1.242	1.207	1.202	1.114	1.083	1.121	0.926	0.876	0.905	1.06	1.09	1.024	0.792	0.727	0.8
A0A1U8JL65	UDP-glucuronic acid decarboxylase 6 OS=Gossypium hirsutum OX=3635 GN=LOC107906534	0.625	Down	0.00067719	LOC107906534	38.977	0.837	0.903	0.943	1.024	0.984	0.951	1.519	1.346	1.43	0.905	0.989	0.805	0.725	0.798	0.878
A0A1U8ITA6	60S ribosomal protein L27a-3 OS=Gossypium hirsutum OX=3635 GN=LOC107898656	0.69	Down	0.00062475	LOC107898656	16.344	0.983	0.915	1.019	0.985	0.862	0.9	1.389	1.469	1.369	0.808	0.97	0.955	0.74	0.731	0.749
A0A1U8NKI8	40S ribosomal protein S6 OS=Gossypium hirsutum OX=3635 GN=LOC107949142	0.76	Down	0.002181	LOC107949142	28.339	1.043	1.054	0.982	0.895	0.779	0.853	1.319	1.438	1.295	0.944	1.008	0.983	0.826	0.77	0.907
A0A1U8MKN9	cytochrome P450 89A2-like OS=Gossypium hirsutum OX=3635 GN=LOC107938676	1.438	Up	0.032319	LOC107938676	59.205		1.242	1.402		1.107	1.082		0.945	0.894		1.093	0.97		0.675	0.638
A0A1U8JY21	Serine hydroxymethyltransferase OS=Gossypium hirsutum OX=3635 GN=LOC107910342	0.695	Down	0.00022301	LOC107910342	56.953	0.931	0.928	0.994	1.008	0.968	0.919	1.326	1.412	1.367	0.862	0.908	0.905	0.826	0.806	0.819
A0A1U8LMW6	40S ribosomal protein S3a OS=Gossypium hirsutum OX=3635 GN=LOC107929076	0.762	Down	0.030823	LOC107929076	29.809	0.909	0.908	0.91	0.994	0.73	0.965	1.111	1.16	1.306	0.896	0.812	0.921	1.121	1.468	0.812
A0A1U8M733	Dirigent protein OS=Gossypium hirsutum OX=3635 GN=LOC107934657	1.485	Up	0.043779	LOC107934657	20.323	0.788	0.7	0.807	0.945	1.039	1.037	0.605	0.389	0.551	1.103	0.963	1.192	1.725	2.051	1.542
A0A1U8JZJ2	ABC transporter A family member 2 OS=Gossypium hirsutum OX=3635 GN=LOC107912145	1.364	Up	0.00022364	LOC107912145	107.08	1.081	1.112	1.034	0.964	1.027	1	0.805	0.771	0.79	1.038	1.02	1.058	1.205	1.098	1.13
A0A1U8IAS1	late embryogenesis abundant protein At1g64065-like OS=Gossypium hirsutum OX=3635 GN=LOC107892840	1.603	Up	0.00189874	LOC107892840	22.391	1.385	1.33		0.991	0.976		0.844	0.85		1.168	1.276		0.608	0.586
A0A1U8P293	basic proline-rich protein-like OS=Gossypium hirsutum OX=3635 GN=LOC107953510	0.703	Down	0.00137722	LOC107953510	55.286		0.82	0.839		1.171	1.238		1.173	1.188		0.829	0.733		1.05	1.058
A0A1U8LAB3	Protein disulfide-isomerase OS=Gossypium hirsutum OX=3635 GN=LOC107924246	0.733	Down	0.00158121	LOC107924246	55.57	0.972	0.868	0.939	0.949	0.911	0.851	1.212	1.314	1.267	0.935	0.942	0.929	0.939	1.021	1.01
A0A1U8HVW8	uncharacterized protein LOC107890175 OS=Gossypium hirsutum OX=3635 GN=LOC107890175	1.412	Up	0.023436	LOC107890175	15.317	1.335	1.512	1.277	0.996	1.062	1.011	0.959	1.122	0.839	0.96	0.958	0.973	0.753	0.335	0.921
A0A1U8NK24	Ubiquinol oxidase OS=Gossypium hirsutum OX=3635 GN=LOC107949133	1.725	Up	0.036277	LOC107949133	38.593	0.922	0.975		1.024	0.848		0.493	0.607		1.113	1.135		1.602	1.532
A0A1U8I1Q4	WD repeat-containing protein 44-like OS=Gossypium hirsutum OX=3635 GN=LOC107890144	0.69	Down	0.00020122	LOC107890144	47.494	0.896	0.881	0.938	1.001	0.939	0.942	1.34	1.34	1.256	0.944	1.055	0.925	0.827	0.808	0.971
A0A1U8JRV9	REF/SRPP-like protein At1g67360 OS=Gossypium hirsutum OX=3635 GN=LOC107909842	1.391	Up	0.00125733	LOC107909842	24.999	1.05	1.072	1.13	1.135	1.226	1.106	0.8	0.811	0.727	1.019	1.06	1.166	0.992	0.846	0.93
A0A1U8P5P2	(+)-neomenthol dehydrogenase-like OS=Gossypium hirsutum OX=3635 GN=LOC107954547	1.35	Up	0.0095998	LOC107954547	31.265	0.62		0.626	0.598		0.529	0.475		0.448	0.895		0.988	2.7		2.628
C1K5D0	"Chlorophyll a-b binding protein, chloroplastic OS=Gossypium hirsutum OX=3635 GN=CBP2"	1.764	Up	0.038656	CBP2	28.182		1.605	1.281		0.891	1.278		0.806	0.83		0.711	0.774		1.037	0.864
A0A1U8LI76	lysine histidine transporter 1-like OS=Gossypium hirsutum OX=3635 GN=LOC107926515	1.486	Up	8.0602e-05	LOC107926515	50.846	1.195	1.165	1.134	0.993	1.097	1.004	0.795	0.755	0.802	1.128	1.231	1.167	0.934	0.911	0.929
A0A1U8K3W1	zerumbone synthase-like OS=Gossypium hirsutum OX=3635 GN=LOC107913198	1.373	Up	0.036357	LOC107913198	35.347	1.205	1.137		1.141	1.02		0.806	0.9		1.231	1.044		0.628	0.926
A0A1U8L2I2	Protein yippee-like OS=Gossypium hirsutum OX=3635 GN=LOC107923130	1.353	Up	0.0072968	LOC107923130	8.7598	1.157	1.121	1.25	0.907	1.006	1.002	0.952	0.856	0.799	1.043	1.043	1.057	0.98	1.024	0.918
A0A1U8IBN4	probable aldo-keto reductase 1 OS=Gossypium hirsutum OX=3635 GN=LOC107894809	1.386	Up	0.00016335	LOC107894809	37.631	0.957	0.939	0.917	1.074	1.075	1.022	0.701	0.676	0.653	1.138	1.053	1.089	1.227	1.305	1.368
A0A1U8M5U3	Eukaryotic translation initiation factor 3 subunit J OS=Gossypium hirsutum OX=3635 GN=LOC107933246	0.758	Down	0.00093578	LOC107933246	25.178	0.916	0.905	0.983	1.091	1.096	1.092	1.251	1.261	1.189	0.868	0.838	0.822	0.894	0.945	0.943
A0A1U8I774	Phosphotransferase OS=Gossypium hirsutum OX=3635 GN=LOC107891712	0.632	Down	0.0103186	LOC107891712	53.967	0.912	0.95		0.993	0.935		1.41	1.534		0.917	0.865		0.764	0.726
A0A1U8M9X8	cannabidiolic acid synthase-like 2 OS=Gossypium hirsutum OX=3635 GN=LOC107934434	1.417	Up	0.0161552	LOC107934434	60.81	0.75		0.819	1.071		1.121	0.549		0.558	1.067		1.073	1.737		1.492
A0A1U8IE91	photosystem II D2 protein-like OS=Gossypium hirsutum OX=3635 GN=LOC107895652	1.653	Up	0.041177	LOC107895652	33.329	1.25	1.334		1.254	1.036		0.782	0.781		0.789	0.874		0.967	1.025
A0A1U8MF13	Lysine--tRNA ligase OS=Gossypium hirsutum OX=3635 GN=LOC107937050	1.397	Up	0.00088274	LOC107937050	68.151	1.155	1.089	1.174	1.022	0.979	1.023	0.77	0.853	0.823	1	1.055	1.032	1.121	0.945	1.053
A0A1U8LBG5	uncharacterized protein LOC107925737 OS=Gossypium hirsutum OX=3635 GN=LOC107925737	1.383	Up	0.023519	LOC107925737	11.942	1.096		1.154	1.123		1.195	0.849		0.778	1.049		0.959	0.928		0.96
A0A1U8I973	uncharacterized protein LOC107894072 OS=Gossypium hirsutum OX=3635 GN=LOC107894072	1.402	Up	0.00064457	LOC107894072	48.789	1.077	1.191	1.106	1.073	1.111	1.054	0.787	0.788	0.831	1.139	1.088	1.062	0.956	0.86	1.023
A0A1U8KNH6	uncharacterized protein LOC107917426 OS=Gossypium hirsutum OX=3635 GN=LOC107917426	1.713	Up	0.023657	LOC107917426	20.487	1.336		1.28	1.296		1.601	0.826		0.701	0.688		0.662	0.878		0.797
A0A1U8JR15	uncharacterized protein LOC107907981 OS=Gossypium hirsutum OX=3635 GN=LOC107907981	1.304	Up	0.0060809	LOC107907981	31.445	0.981	0.976	1.029	1.037	1.053	1.039	0.693	0.791	0.806	1.05	1.062	0.974	1.347	1.163	1.221
A0A1U8PBD0	germin-like protein subfamily 1 member 13 OS=Gossypium hirsutum OX=3635 GN=LOC107956483	1.449	Up	0.027882	LOC107956483	24.313	1.061	1.258	0.972	0.926	0.895	0.951	0.841	0.645	0.786	1.106	1.159	0.997	1.362	1.106	1.378
A0A1U8JPA1	methyl-CpG-binding domain-containing protein 11-like isoform X1 OS=Gossypium hirsutum OX=3635 GN=LOC107907327	1.525	Up	0.0112046	LOC107907327	34.945	1.052	0.955	0.819	0.992	1.001	1.176	0.655	0.652	0.546	1.04	0.98	1.024	1.37	1.505	1.571
A0A1U8P080	phospholipase D Z-like OS=Gossypium hirsutum OX=3635 GN=LOC107953736	1.419	Up	0.0068432	LOC107953736	57.927	1.01	1.012	1.001	0.991	1.006	1.057	0.739	0.671	0.721	1.076	1.091	1.13	1.253	1.287	1.098
E0ADH7	Flowering locus T-like protein OS=Gossypium hirsutum OX=3635 GN=FTL	0.669	Down	0.027639	FTL	19.549	0.879	0.895	0.907	0.709	0.845	0.776	1.463	1.169	1.375	1.156	1.092	1.023	0.791	1.045	0.82
A0A1U8LER3	Ribulose-phosphate 3-epimerase OS=Gossypium hirsutum OX=3635 GN=LOC107926703	1.315	Up	0.0174614	LOC107926703	28.628		1.099	1.18		1.121	0.92		0.874	0.859		0.985	1.072		0.965	1.001
A0A1U8Q028	Lactoylglutathione lyase OS=Gossypium hirsutum OX=3635 GN=LOC107963917	0.75	Down	0.018357	LOC107963917	20.573	0.98	0.994	0.984	1.233	1.16	1.169	1.398	1.323	1.222	0.787	0.884	0.871	0.57	0.572	0.746
A0A1U8HZL0	Eukaryotic translation initiation factor 3 subunit C OS=Gossypium hirsutum OX=3635 GN=LOC107891224	0.76	Down	0.00114363	LOC107891224	103.77	0.78	0.815	0.778	1.032	1.124	1.012	0.983	1.085	1.054	0.912	0.693	0.906	1.395	1.35	1.334
A0A1U8IEF6	ankyrin repeat domain-containing protein 2A-like OS=Gossypium hirsutum OX=3635 GN=LOC107894025	0.666	Down	0.016539	LOC107894025	39.181	0.81	0.796	0.8	1.113	1.079	1.178	1.094	1.311	1.207	0.968	0.846	0.832	1.072	1.004	1.038
A0A1U8PP71	beta-amyrin 28-oxidase-like OS=Gossypium hirsutum OX=3635 GN=LOC107961323	1.432	Up	0.0033778	LOC107961323	54.146	1.321	1.37	1.194	0.99	0.993	0.997	0.937	0.833	0.943	0.975	1.258	1.077	0.786	0.548	0.808
A0A1U8HWR2	Serine hydroxymethyltransferase OS=Gossypium hirsutum OX=3635 GN=LOC107890500	0.681	Down	0.000122228	LOC107890500	51.934	0.952	0.945	1.002	0.919	0.917	0.874	1.439	1.367	1.45	0.887	0.855	0.834	0.873	0.9	0.821
A0A1U8PUH5	L-ascorbate oxidase-like OS=Gossypium hirsutum OX=3635 GN=LOC107962792	0.699	Down	0.0030642	LOC107962792	64.12	0.889	0.899	0.804	1.012	1.09	1.132	1.132	1.297	1.278	0.99	0.893	0.918	1.096	0.845	0.905
A0A1U8NFP4	Non-specific lipid-transfer protein OS=Gossypium hirsutum OX=3635 GN=LOC107946719	1.914	Up	0.0058576	LOC107946719	11.867	0.754	0.701	0.654	0.767	0.845	0.826	0.449	0.352	0.301	1.088	0.95	1	2.17	2.316	2.467
A0A1U8JLN8	major allergen Pru ar 1-like OS=Gossypium hirsutum OX=3635 GN=LOC107908517	0.631	Down	0.016917	LOC107908517	17.634	0.958	0.986	0.865	1.044	1.107	1.025	1.434	1.234	1.785	0.738	0.793	0.615	0.791	0.827	0.76
A0A1U8KS73	protein WVD2-like 5 isoform X4 OS=Gossypium hirsutum OX=3635 GN=LOC107920228	0.449	Down	0.0043023	LOC107920228	47.812		0.724	0.66		1.253	1.238		1.502	1.58		0.758	0.699		0.776	0.854
A0A1U8K6D7	ABC transporter G family member 36-like OS=Gossypium hirsutum OX=3635 GN=LOC107913880	1.354	Up	0.000236	LOC107913880	163.96	1.166	1.189	1.161	1.042	1.011	1.08	0.878	0.892	0.827	1.063	1.067	1.042	0.818	0.864	0.905
A0A1U8J087	"15-cis-phytoene desaturase, chloroplastic/chromoplastic-like OS=Gossypium hirsutum OX=3635 GN=LOC107902032"	1.516	Up	0.0192003	LOC107902032	62.723	0.974	1.115	1.185	1.188	1.309	1.295	0.718	0.718	0.724	1.15	1.065	1.095	1.045	0.83	0.732
A0A1U8J0H2	uncharacterized protein LOC107900854 isoform X1 OS=Gossypium hirsutum OX=3635 GN=LOC107900854	1.475	Up	0.039478	LOC107900854	25.017	0.993	1.003	1.012	1.091	1.126	1.203	0.772	0.584	0.683	1.1	0.999	1.044	1.121	1.37	1.135
A0A1U8JNB8	U3 small nucleolar ribonucleoprotein protein IMP3-like OS=Gossypium hirsutum OX=3635 GN=LOC107907364	0.735	Down	0.0115999	LOC107907364	21.736		1.024	1.067		0.802	0.815		1.385	1.46		1.017	0.893		0.792	0.744
A0A1U8J9W3	GEM-like protein 1 OS=Gossypium hirsutum OX=3635 GN=LOC107905065	1.337	Up	0.0134797	LOC107905065	30.446	1.099	0.964	0.917	0.982	1.019	1.099	0.685	0.753	0.791	1.044	0.986	1.021	1.285	1.356	1.312
A0A1U8JUA7	calumenin-B-like OS=Gossypium hirsutum OX=3635 GN=LOC107909009	0.713	Down	0.0089172	LOC107909009	43.902		0.894	0.936		0.925	0.923		1.255	1.313		0.941	0.942		1.026	0.964
A0A1U8JGE3	uncharacterized protein LOC107906761 OS=Gossypium hirsutum OX=3635 GN=LOC107906761	1.371	Up	0.0043849	LOC107906761	109.89	1.06	1.104	1.21	1.009	1.032	0.999	0.862	0.761	0.838	1.119	1.095	0.994	1.004	1.064	0.952
A0A1U8I902	"heat shock 70 kDa protein, mitochondrial-like OS=Gossypium hirsutum OX=3635 GN=LOC107891838"	0.724	Down	0.0040837	LOC107891838	73.292	1.131	1.086	1.073	0.908	0.872	0.878	1.364	1.568	1.613	0.807	0.869	0.757	0.776	0.605	0.688
A0A1U8LN77	translocon-associated protein subunit alpha-like OS=Gossypium hirsutum OX=3635 GN=LOC107927996	0.769	Down	0.0191003	LOC107927996	27.847	1.007	0.93	0.912	1.094	1.037	1.074	1.115	1.212	1.376	0.91	0.925	0.927	0.901	0.929	0.715
A0A1U8IY82	putative esterase YitV OS=Gossypium hirsutum OX=3635 GN=LOC107901547	1.333	Up	0.0179592	LOC107901547	39.846	1.125	1.216		1.149	1.234		0.876	0.88		0.908	0.865		0.896	0.821
A0A1U8JWY1	blue copper protein-like OS=Gossypium hirsutum OX=3635 GN=LOC107911439	1.677	Up	0.00020266	LOC107911439	27.676	1.253	1.372	1.215	0.934	0.937	0.872	0.788	0.751	0.751	1.181	1.226	1.32	0.845	0.746	0.854
A0A1U8L7C9	"15.7 kDa heat shock protein, peroxisomal-like OS=Gossypium hirsutum OX=3635 GN=LOC107923617"	1.352	Up	0.00392	LOC107923617	15.963	1.041	1.079	0.959	1.41	1.299	1.293	0.722	0.741	0.814	0.885	0.977	0.926	1.005	0.95	1.056
A0A1U8IV37	uncharacterized protein LOC107900759 OS=Gossypium hirsutum OX=3635 GN=LOC107900759	0.546	Down	0.0142789	LOC107900759	41.655	0.677	0.715	0.872	1.011	1.02	0.974	1.621	1.447	1.078	0.856	0.924	0.931	0.835	0.922	1.208
A0A1U8IHW1	(+)-delta-cadinene synthase isozyme A-like OS=Gossypium hirsutum OX=3635 GN=LOC107895205	0.76	Down	0.031397	LOC107895205	64.153	1.08	1.055	1.008	0.973	0.912	0.961	1.392	1.183	1.558	0.791	0.937	0.774	0.716	0.949	0.678
A0A1U8JHE2	Glycine cleavage system P protein OS=Gossypium hirsutum OX=3635 GN=LOC107907004	0.539	Down	7.8592e-05	LOC107907004	113.94	0.885	0.853	0.933	0.929	0.961	0.894	1.742	1.608	1.608	0.75	0.755	0.832	0.652	0.691	0.716
A0A1U8MRK6	Peroxidase OS=Gossypium hirsutum OX=3635 GN=LOC107939367	0.735	Down	0.047483	LOC107939367	35.56	0.97	0.987		0.949	1.039		1.24	1.422		1.038	0.995		0.815	0.557
A0A1U8J551	probable glutathione S-transferase OS=Gossypium hirsutum OX=3635 GN=LOC107903814	1.366	Up	0.00166105	LOC107903814	25.696	1.112	1.075	1.165	0.943	0.872	0.859	0.842	0.763	0.849	1.153	1.128	1.107	1.003	1.253	1.056
A0A1U8L8Q8	GDSL esterase/lipase At5g45920-like OS=Gossypium hirsutum OX=3635 GN=LOC107924924	1.314	Up	0.021601	LOC107924924	26.946	1.162	1.1	1.324	1.1	1.16	0.94	0.824	0.929	0.976	0.988	0.914	0.913	0.974	0.936	0.816
A0A1U8JVP9	cytochrome P450 84A1-like OS=Gossypium hirsutum OX=3635 GN=LOC107910902	0.442	Down	0.0021633	LOC107910902	46.948	0.617	0.879	0.639	1.089	0.796	0.899	1.706	1.511	1.612	0.78	0.991	0.976	0.801	0.845	0.896
A0A1U8KPJ5	peptide-N4-(N-acetyl-beta- glucosaminyl)asparagine amidase A-like OS=Gossypium hirsutum OX=3635 GN=LOC107917818	1.39	Up	0.003538	LOC107917818	69.542	1.104	1.06	1.029	1.032	1.006	1.028	0.75	0.708	0.839	0.992	1.1	1.054	1.203	1.152	1.116
A0A1U8N0A9	enolase OS=Gossypium hirsutum OX=3635 GN=LOC107942127	0.758	Down	0.000118601	LOC107942127	47.665	0.986	0.952	0.988	0.879	0.864	0.869	1.27	1.324	1.268	0.962	0.951	0.966	0.894	0.922	0.876
A0A1U8NHA5	beta-glucosidase 12-like OS=Gossypium hirsutum OX=3635 GN=LOC107947267	1.377	Up	0.00012201	LOC107947267	55.243	1.032	1.029	1.001	0.886	0.831	0.933	0.766	0.716	0.741	1.16	1.194	1.16	1.225	1.307	1.249
A0A1U8NSI1	Trehalase OS=Gossypium hirsutum OX=3635 GN=LOC107951313	1.444	Up	4.3211e-06	LOC107951313	68.381	1.067	1.051	1.046	0.973	0.982	0.98	0.746	0.727	0.718	1.224	1.242	1.22	1.091	1.069	1.04
A0A1U8JMM6	glycine-rich RNA-binding protein GRP2A-like OS=Gossypium hirsutum OX=3635 GN=LOC107908782	0.724	Down	0.000163018	LOC107908782	15.196	0.935	0.926	0.877	1.056	1.077	1.028	1.28	1.273	1.229	0.994	0.893	0.969	0.729	0.858	0.906
A0A1U8ITU0	cytochrome P450 CYP749A22-like OS=Gossypium hirsutum OX=3635 GN=LOC107898338	1.401	Up	0.0040631	LOC107898338	25.997	1.35	1.143	1.26	1.077	1.022	1.049	0.856	0.945	0.877	1.021	1.084	1.076	0.694	0.84	0.746
A0A075C4Z3	Translationally controlled tumor protein OS=Gossypium hirsutum OX=3635 GN=TCTP1	0.68	Down	0.0059151	TCTP1	19.145	0.933	0.984	1.095	0.917	0.762	0.786	1.344	1.622	1.461	1.062	1.024	0.998	0.741	0.609	0.626
A0A1U8NZB2	"phosphoserine phosphatase, chloroplastic-like OS=Gossypium hirsutum OX=3635 GN=LOC107953478"	0.713	Down	0.0133776	LOC107953478	32.469	0.924	1.058	0.876	1.08	0.935	1.015	1.373	1.193	1.443	0.828	0.923	0.864	0.795	0.909	0.811
A0A1U8PHF0	Tubulin beta chain OS=Gossypium hirsutum OX=3635 GN=LOC107959161	0.665	Down	0.0039825	LOC107959161	50.299	0.82	0.926	0.792	0.95	0.884	1.149	1.365	1.295	1.155	0.975	0.979	0.916	0.91	0.951	1.045
A0A1U8PJE5	senescence-specific cysteine protease SAG39-like OS=Gossypium hirsutum OX=3635 GN=LOC107959703	1.506	Up	0.000176784	LOC107959703	37.527	1.053	1.046	0.999	1.169	1.192	1.158	0.696	0.652	0.709	1.311	1.31	1.371	0.82	0.842	0.811
A0A1U8K6M6	uncharacterized protein LOC107913977 OS=Gossypium hirsutum OX=3635 GN=LOC107913977	0.734	Down	0.0075815	LOC107913977	19.399	0.841	0.797		1.069	1.169		1.112	1.121		0.829	0.81		1.217	1.154
A0A1U8K8Y2	DNA-binding protein DDB_G0278111-like isoform X1 OS=Gossypium hirsutum OX=3635 GN=LOC107913141	0.679	Down	0.035404	LOC107913141	14.737	0.779		0.67	1.443		1.537	1.072		1.063	0.768		0.683	0.988		1.142
A0A1U8HRH5	sulfite oxidase isoform X2 OS=Gossypium hirsutum OX=3635 GN=LOC107888858	1.311	Up	0.0021976	LOC107888858	41	1.139	1.223	1.266	1.077	1.05	1.091	0.96	0.921	0.887	0.986	1.148	1.051	0.865	0.68	0.71
A0A1U8PFN9	glutathione S-transferase L3-like OS=Gossypium hirsutum OX=3635 GN=LOC107957970	1.36	Up	0.023495	LOC107957970	27.426	1.195	0.973	1.095	0.778	0.733	1.017	0.724	0.896	0.78	1.216	1.14	0.944	1.164	1.335	1.23
A0A1U8PR26	cysteine-rich receptor-like protein kinase 10 OS=Gossypium hirsutum OX=3635 GN=LOC107961958	2.106	Up	0.039677	LOC107961958	74.69		1.27	1.042		1.258	1.266		0.485	0.613		1.005	0.995		1.039	1.169
A0A1U8MP78	abscisic acid receptor PYR1-like isoform X2 OS=Gossypium hirsutum OX=3635 GN=LOC107939750	0.702	Down	0.0036394	LOC107939750	22.867	0.902	0.932		1.063	0.973		1.288	1.324		0.953	0.89		0.858	0.879
A0A1U8NSR2	ras-related protein RABC1-like isoform X1 OS=Gossypium hirsutum OX=3635 GN=LOC107951470	1.371	Up	0.00035666	LOC107951470	23.541	1.184	1.201	1.17	1.05	1.007	1.188	0.898	0.875	0.82	1.031	1.077	0.993	0.912	0.924	0.889
A0A1U8KB28	major pollen allergen Bet v 1-A-like OS=Gossypium hirsutum OX=3635 GN=LOC107915089	1.402	Up	0.0050001	LOC107915089	17.408	1.135	1.068	1.048	1.178	1.153	1.259	0.721	0.737	0.861	1.082	1.092	1.028	0.966	0.982	0.921
A0A1U8IQ99	probable leucine-rich repeat receptor-like protein kinase At5g49770 OS=Gossypium hirsutum OX=3635 GN=LOC107899182	1.365	Up	0.0082996	LOC107899182	66.308	1.338	1.209	1.1	1.107	1.068	1.089	0.843	0.896	0.932	1.053	1.056	1.045	0.704	0.745	0.82
Q9XER8	Ras-related protein Rab7 OS=Gossypium hirsutum OX=3635 GN=RAB7	1.381	Up	0.0107802	RAB7	23.171	0.95	1.008	0.944	1.124	1.045	1.237	0.801	0.65	0.65	1	1.069	1.196	1.164	1.162	1.052
A0A1U8P948	Tubulin alpha chain OS=Gossypium hirsutum OX=3635 GN=LOC107955533	0.291	Down	0.00161944	LOC107955533	49.529	0.626	0.416	0.686	1.19	1.464	1.103	1.76	2.021	2.164	0.808	0.751	0.673	0.581	0.312	0.477
A0A1U8J2E6	probable 2-oxoglutarate-dependent dioxygenase AOP1 OS=Gossypium hirsutum OX=3635 GN=LOC107902913	1.539	Up	0.0040181	LOC107902913	35.938	1.139	1.266	1.394	0.972	0.995	1.04	0.889	0.811	0.768	1.116	1.221	1.088	0.808	0.592	0.688
A0A1U8JRZ2	uncharacterized protein LOC107909868 OS=Gossypium hirsutum OX=3635 GN=LOC107909868	1.312	Up	0.0084571	LOC107909868	14.69		1.034	0.993		0.972	1.035		0.784	0.761		1.029	1.022		1.251	1.268
A0A1U8JH49	uncharacterized TPR repeat-containing protein At1g05150-like OS=Gossypium hirsutum OX=3635 GN=LOC107905487	1.338	Up	0.0019004	LOC107905487	89.728	0.988	0.999		0.98	1.007		0.751	0.734		1.062	1.033		1.237	1.29
A0A1U8IVA1	"cationic amino acid transporter 9, chloroplastic-like OS=Gossypium hirsutum OX=3635 GN=LOC107900814"	1.356	Up	0.03824	LOC107900814	63.957	1.249	1.232		1.147	1.154		0.859	0.971		0.946	0.876		0.823	0.795
A0A1U8P269	ABC transporter B family member 25-like OS=Gossypium hirsutum OX=3635 GN=LOC107953493	0.712	Down	0.045759	LOC107953493	67.899	0.87	0.993	1.024	1.007	0.867	0.985	1.647	1.205	1.204	0.858	0.953	0.954	0.576	1.024	0.829
A0A1U8PRG1	1-aminocyclopropane-1-carboxylate oxidase-like OS=Gossypium hirsutum OX=3635 GN=LOC107962059	1.328	Up	0.0147631	LOC107962059	36.242	1.01	1.163	1.087	1.347	1.535	1.232	0.885	0.732	0.837	1.016	1.167	1.049	0.772	0.405	0.834
A0A1U8IFX1	aspartyl protease AED3-like isoform X1 OS=Gossypium hirsutum OX=3635 GN=LOC107896384	0.656	Down	0.0172963	LOC107896384	45.629		0.844	0.941		1.149	1.032		1.379	1.34		0.861	0.777		0.784	0.93
A0A1U8NE18	nascent polypeptide-associated complex subunit alpha-like protein 2 OS=Gossypium hirsutum OX=3635 GN=LOC107947184	0.608	Down	0.0214	LOC107947184	23.852	1.046	0.825	0.949	1.062	1.088	1.053	1.327	1.914	1.4	0.817	0.655	0.792	0.77	0.526	0.834
A0A1U8NTR3	Acyl-[acyl-carrier-protein] desaturase OS=Gossypium hirsutum OX=3635 GN=LOC107951002	0.737	Down	0.0024009	LOC107951002	45.016	0.956	1.016	0.909	1.072	0.981	1.036	1.379	1.29	1.24	0.934	0.963	0.953	0.722	0.823	0.832
A0A1U8IHK0	F-box/kelch-repeat protein At3g23880-like isoform X2 OS=Gossypium hirsutum OX=3635 GN=LOC107896790	1.433	Up	0.033139	LOC107896790	37.49	1.167		1.024	1.025		1.024	0.775		0.754	0.935		1.044	1.169		1.226
A0A1U8J6B1	60S ribosomal protein L35-like OS=Gossypium hirsutum OX=3635 GN=LOC107904104	0.684	Down	0.002296	LOC107904104	14.301	0.948	0.993	1.102	0.88	0.796	0.795	1.473	1.573	1.406	0.881	0.925	0.928	0.811	0.722	0.747
A0A1U8LUI6	calmodulin-like OS=Gossypium hirsutum OX=3635 GN=LOC107930979	1.881	Up	0.00085733	LOC107930979	16.823	1.245	1.245	1.131	1.316	1.337	1.197	0.629	0.578	0.718	0.896	0.968	0.894	0.97	0.908	1.174
A0A1U8M398	vinorine synthase-like OS=Gossypium hirsutum OX=3635 GN=LOC107933551	1.372	Up	1.61391e-05	LOC107933551	49.949	1.384	1.341	1.373	1.001	0.982	0.974	0.989	1.01	0.987	1	1.142	1.04	0.591	0.572	0.594
A0A1U8PQP9	"pyruvate dehydrogenase E1 component subunit beta-3, chloroplastic-like OS=Gossypium hirsutum OX=3635 GN=LOC107961821"	1.372	Up	0.0038013	LOC107961821	44.803	1.408	1.264	1.373	1.046	1.094	1.17	1.06	0.921	0.967	1.002	1.255	1.086	0.443	0.472	0.371
A0A1U8PX78	"glucan endo-1,3-beta-glucosidase 5-like OS=Gossypium hirsutum OX=3635 GN=LOC107962842"	1.423	Up	0.00197632	LOC107962842	53.506	0.965	1.034	1.104	1.022	1.047	1.098	0.716	0.696	0.769	1.074	1.039	0.989	1.301	1.259	1.098
A0A1U8JRE6	major allergen Pru ar 1-like OS=Gossypium hirsutum OX=3635 GN=LOC107908135	1.52	Up	0.0058952	LOC107908135	17.6	1.182	1.406	1.392	1.073	1.178	1.03	0.924	0.781	0.914	1.117	1.175	1.109	0.745	0.468	0.604
A0A1U8MAX5	"ADP,ATP carrier protein 3, mitochondrial-like OS=Gossypium hirsutum OX=3635 GN=LOC107934717"	1.301	Up	0.0079988	LOC107934717	41.17	1.025	0.986	1.014	1.062	1.034	1.101	0.736	0.859	0.73	1.039	1.071	1.049	1.174	1.11	1.241
A0A1U8M6U8	beta-amyrin 11-oxidase-like isoform X3 OS=Gossypium hirsutum OX=3635 GN=LOC107933542	1.419	Up	0.00132324	LOC107933542	55.689	1.107	1.209	1.167	1.151	1.14	1.078	0.829	0.764	0.862	1.122	1.218	1.273	0.829	0.694	0.681
A0A1U8KU19	40S ribosomal protein S8 OS=Gossypium hirsutum OX=3635 GN=LOC107920648	0.728	Down	0.002899	LOC107920648	24.629	0.834	0.772	0.831	1.131	1.057	1.037	1.039	1.2	1.108	0.884	0.998	1.059	1.161	1.085	1.015
A0A1U8MGW2	protein NRT1/ PTR FAMILY 5.2-like OS=Gossypium hirsutum OX=3635 GN=LOC107937662	1.506	Up	0.009975	LOC107937662	67.986	1.432	1.236	1.373	1.141	0.908	0.885	0.84	1.038	0.806	1.01	1.21	1.249	0.564	0.614	0.677
A0A1U8N638	accelerated cell death 11-like OS=Gossypium hirsutum OX=3635 GN=LOC107945205	1.437	Up	0.00021683	LOC107945205	22.574	1.202	1.142	1.098	0.974	0.988	0.998	0.799	0.813	0.784	0.921	0.953	0.961	1.172	1.165	1.222
A0A1U8PPH6	senescence-specific cysteine protease SAG39-like OS=Gossypium hirsutum OX=3635 GN=LOC107961439	1.553	Up	0.0086625	LOC107961439	37.454	1.075	1.163	1.004	1.076	1.112	1.095	0.682	0.603	0.802	1.194	1.315	1.161	1.045	0.851	0.993
A0A1U8MXJ4	UDP-D-apiose/UDP-D-xylose synthase 2-like OS=Gossypium hirsutum OX=3635 GN=LOC107941263	0.688	Down	9.8064e-05	LOC107941263	43.492	0.853	0.872	0.822	1.014	1.094	0.995	1.246	1.262	1.195	0.988	0.907	0.985	0.928	0.894	1.051
A0A1U8NX25	probable 2-oxoglutarate-dependent dioxygenase AOP1 OS=Gossypium hirsutum OX=3635 GN=LOC107951872	0.593	Down	0.0087998	LOC107951872	35.753	0.919	0.895		1.365	1.18		1.602	1.457		0.64	0.781		0.313	0.587
A0A1U8IMY4	uncharacterized protein LOC107898526 OS=Gossypium hirsutum OX=3635 GN=LOC107898526	0.688	Down	0.020715	LOC107898526	19.397	0.966	0.88	0.864	1.081	0.93	0.853	1.093	1.499	1.349	0.996	0.855	0.898	0.893	0.857	1.066
A0A1U8LK20	Carboxypeptidase OS=Gossypium hirsutum OX=3635 GN=LOC107928248	1.336	Up	0.0079961	LOC107928248	55.074	1.021	1.003	0.936	1.018	1.017	1.017	0.809	0.673	0.734	1.073	1.094	1.049	1.183	1.257	1.217
A0A1U8N3N9	serine/threonine-protein kinase STY8-like OS=Gossypium hirsutum OX=3635 GN=LOC107943227	1.515	Up	0.00043947	LOC107943227	46.627	1.207	1.234	1.149	1.14	1.125	1.126	0.83	0.798	0.742	1.015	1.035	1.011	0.928	0.833	0.891
A0A1U8INH4	cationic amino acid transporter 1-like OS=Gossypium hirsutum OX=3635 GN=LOC107898676	1.556	Up	0.00022466	LOC107898676	66.437	1.262	1.198	1.18	1.191	1.164	1.165	0.736	0.807	0.796	1.012	1.103	1.018	0.816	0.72	0.88
A0A1U8IJK2	ABC transporter G family member 35-like isoform X3 OS=Gossypium hirsutum OX=3635 GN=LOC107897348	1.365	Up	0.00075913	LOC107897348	168.23	1.107	1.152	1.077	1.066	1.09	1.118	0.846	0.826	0.772	1.037	1.053	1.053	0.987	0.926	1.023
A0A1U8L5H6	S-adenosylmethionine synthase OS=Gossypium hirsutum OX=3635 GN=LOC107922739	0.331	Down	2.7662e-06	LOC107922739	43.043	0.652	0.686	0.698	1.132	1.034	0.922	2.11	1.938	2.099	0.569	0.77	0.615	0.458	0.559	0.631
A0A1U8P7T4	lysosomal Pro-X carboxypeptidase-like OS=Gossypium hirsutum OX=3635 GN=LOC107956038	1.81	Up	0.0192214	LOC107956038	55.267	0.99	1.164		1.03	0.979		0.606	0.584		1.118	1.093		1.374	1.254
A0A1U8L385	metal tolerance protein 1-like OS=Gossypium hirsutum OX=3635 GN=LOC107923416	1.407	Up	0.033444	LOC107923416	46.608	1.041	1.063		1.06	1.116		0.795	0.7		1.06	1.031		1.116	1.153
A0A1U8M565	Peroxidase OS=Gossypium hirsutum OX=3635 GN=LOC107934116	0.752	Down	0.0099032	LOC107934116	35.221	0.92	1.002	1.001	0.987	0.977	0.849	1.29	1.176	1.419	0.87	0.914	0.945	0.941	0.875	0.778
A0A1U8KNZ7	GDSL esterase/lipase At5g33370-like isoform X2 OS=Gossypium hirsutum OX=3635 GN=LOC107917790	0.707	Down	0.0028021	LOC107917790	37.647	0.896	0.852	0.932	0.792	0.853	0.833	1.254	1.367	1.167	1.108	1.128	1.114	0.982	0.825	0.982
A0A1U8MS55	protein BTR1-like OS=Gossypium hirsutum OX=3635 GN=LOC107939537	0.739	Down	0.0064774	LOC107939537	33.821	0.998	0.923	0.869	0.933	1.012	0.994	1.155	1.305	1.314	0.905	0.861	0.896	1.041	0.929	0.956
A0A1U8MC28	feruloyl CoA ortho-hydroxylase 2-like OS=Gossypium hirsutum OX=3635 GN=LOC107936166	0.451	Down	0.00064438	LOC107936166	40.728	0.85	0.844	0.703	0.715	0.749	0.731	1.715	1.637	1.964	0.75	0.9	0.725	0.867	0.892	0.777
A0A1U8N9T9	UDP-glucuronic acid decarboxylase 2-like OS=Gossypium hirsutum OX=3635 GN=LOC107946072	0.691	Down	0.002757	LOC107946072	48.512	1.037	0.913	0.867	0.949	0.988	0.954	1.317	1.353	1.406	0.856	0.857	0.836	0.943	0.918	0.958
A0A1U8MRJ0	cytochrome P450 CYP749A22-like OS=Gossypium hirsutum OX=3635 GN=LOC107939355	1.453	Up	0.00060026	LOC107939355	58.859	1.301	1.273	1.197	1.219	1.2	1.226	0.835	0.845	0.915	0.959	1.038	0.922	0.65	0.674	0.795
A0A1U8JU40	pathogen-related protein-like OS=Gossypium hirsutum OX=3635 GN=LOC107910435	0.762	Down	0.0022034	LOC107910435	15.871	1.063	1.111	1.176	1.143	0.995	0.868	1.52	1.394	1.48	0.675	0.887	0.831	0.552	0.588	0.675
A0A1U8LQ95	(-)-alpha-pinene synthase-like OS=Gossypium hirsutum OX=3635 GN=LOC107929771	2.087	Up	0.026917	LOC107929771	11.762	0.867	0.942		1.082	1.178		0.383	0.484		1.987	1.667		0.765	0.773
A0A1U8NDB4	remorin-like OS=Gossypium hirsutum OX=3635 GN=LOC107947012	1.321	Up	0.00103799	LOC107947012	22.107	0.913	0.953	0.861	0.945	0.964	0.967	0.705	0.688	0.672	1.06	1.049	1.111	1.397	1.47	1.511
A0A1U8M967	cucumisin-like OS=Gossypium hirsutum OX=3635 GN=LOC107935301	1.362	Up	0.0067828	LOC107935301	69.018	1.295	1.363	1.412	0.815	0.803	0.753	0.892	1.025	1.071	1.115	1.244	1.14	0.752	0.571	0.591
A0A1U8HT96	probable protein phosphatase 2C 9 isoform X1 OS=Gossypium hirsutum OX=3635 GN=LOC107887441	1.382	Up	0.0046979	LOC107887441	30.816	0.971	1.041	1.145	1.139	1.032	1.058	0.73	0.748	0.807	1.097	1.008	1.026	1.148	1.24	1.007
A0A1U8LRN2	RING-type E3 ubiquitin transferase OS=Gossypium hirsutum OX=3635 GN=LOC107930167	1.433	Up	0.0131759	LOC107930167	112.84	1.131	1.151		1.047	0.955		0.764	0.829		1.214	1.133		0.889	0.98
A0A1U8PDJ9	Patatin OS=Gossypium hirsutum OX=3635 GN=LOC107958104	1.357	Up	0.000737	LOC107958104	48.242	0.914	0.993	0.926	1.071	0.922	1.124	0.68	0.683	0.724	1.122	1.102	1.121	1.325	1.384	1.189
A0A1U8ITB1	eukaryotic peptide chain release factor GTP-binding subunit ERF3A-like OS=Gossypium hirsutum OX=3635 GN=LOC107898132	0.724	Down	0.00058264	LOC107898132	59.597	0.869	0.898	0.883	1.045	1.023	1.057	1.251	1.262	1.145	0.927	0.989	0.925	0.935	0.856	1.036
A0A075T4D3	Phosphoinositide phospholipase C OS=Gossypium hirsutum OX=3635 GN=PLC	1.321	Up	0.0035175	PLC	66.254	0.872	0.88	0.921	0.774	0.81	0.849	0.63	0.728	0.665	1.163	1.072	1.108	1.593	1.589	1.494
A0A1U8LRW7	glyoxylate/hydroxypyruvate reductase HPR3-like OS=Gossypium hirsutum OX=3635 GN=LOC107929297	1.386	Up	0.00173509	LOC107929297	35.471	1.159	1.073	1.178	1.079	1.026	0.985	0.859	0.769	0.833	1	1.17	1.113	0.945	1.015	0.919
A0A1U8PIM1	uncharacterized protein LOC107959487 OS=Gossypium hirsutum OX=3635 GN=LOC107959487	0.663	Down	0.032637	LOC107959487	11.143	0.766	0.892		1.388	1.237		1.259	1.24		0.735	0.781		0.859	0.877
A0A1U8LJW5	probable DNA double-strand break repair Rad50 ATPase OS=Gossypium hirsutum OX=3635 GN=LOC107928226	1.303	Up	0.0160435	LOC107928226	20.168	1.237	1.023	1.107	1.284	1.146	1.18	0.804	0.875	0.906	0.803	0.963	0.858	0.906	1.043	0.948
A0A1U8KJN9	"threonine synthase, chloroplastic-like OS=Gossypium hirsutum OX=3635 GN=LOC107916403"	0.663	Down	0.0111844	LOC107916403	56.801	1.015	0.991	0.786	1.01	0.963	0.954	1.422	1.287	1.501	0.789	0.944	0.869	0.729	0.932	0.909
A0A1U8MYT5	Diacylglycerol kinase OS=Gossypium hirsutum OX=3635 GN=LOC107942805	1.4	Up	4.1806e-05	LOC107942805	54.682	1.071	1.06	1.101	1.059	1.054	1.087	0.756	0.763	0.79	1.076	1.064	1.058	1.109	1.062	1.004
A0A1U8L746	mitochondrial adenine nucleotide transporter ADNT1 OS=Gossypium hirsutum OX=3635 GN=LOC107924466	0.767	Down	0.00081593	LOC107924466	38.334	0.979	0.94	0.968	0.995	0.935	0.966	1.248	1.316	1.201	0.915	0.96	0.981	0.878	0.877	0.917
A0A1U8NYW9	Dirigent protein OS=Gossypium hirsutum OX=3635 GN=LOC107952533	1.34	Up	0.025157	LOC107952533	20.947	1.139	1.102	1.018	1.019	1.063	1.017	0.713	0.933	0.786	1.009	1.092	1.101	1.027	0.997	1.144
A0A1U8MR50	5-methyltetrahydropteroyltriglutamate-- homocysteine methyltransferase-like OS=Gossypium hirsutum OX=3635 GN=LOC107940419	0.335	Down	0.00051524	LOC107940419	84.883	0.596	0.608	0.773	0.916	0.886	0.828	2.158	2.015	1.723	0.777	0.82	0.805	0.486	0.596	0.706
A0A1U8KTY2	"leucine aminopeptidase 3, chloroplastic-like isoform X1 OS=Gossypium hirsutum OX=3635 GN=LOC107920609"	0.737	Down	0.0022437	LOC107920609	54.616	1.018	0.966	1.004	1.027	1.045	1.018	1.245	1.419	1.393	0.899	0.883	0.865	0.736	0.763	0.761
A0A1U8NJY6	FAD-dependent urate hydroxylase-like OS=Gossypium hirsutum OX=3635 GN=LOC107949110	1.465	Up	0.00066351	LOC107949110	44.133	1.217	1.303	1.176	1.103	1.105	1.205	0.881	0.805	0.837	0.938	0.95	0.97	0.874	0.875	0.873
A0A1U8PV26	Cellulose synthase OS=Gossypium hirsutum OX=3635 GN=LOC107962315	0.437	Down	0.0015385	LOC107962315	123.26	0.604	0.816	0.654	1.257	0.95	1.071	1.776	1.462	1.51	0.641	0.843	0.843	0.698	0.959	0.96
A0A1U8LPW9	Nucleoside diphosphate kinase OS=Gossypium hirsutum OX=3635 GN=LOC107929627	0.454	Down	0.002736	LOC107929627	16.41	0.878	0.703	0.97	0.81	0.877	0.817	1.699	2.152	1.765	0.675	0.787	0.662	0.751	0.455	0.756
A0A1U8KR91	mitochondrial outer membrane protein porin of 36 kDa-like OS=Gossypium hirsutum OX=3635 GN=LOC107920015	0.674	Down	0.0031978	LOC107920015	29.399	0.867	0.861	0.891	0.787	0.879	0.812	1.324	1.149	1.412	0.985	0.982	0.904	1.09	1.175	0.966
A0A1U8P2A2	hypersensitive-induced response protein 1 OS=Gossypium hirsutum OX=3635 GN=LOC107953519	1.556	Up	0.0041775	LOC107953519	31.424	1.253		1.222	1.145		1.222	0.775		0.816	0.953		0.927	0.849		0.842
A0A1U8MDS7	"ent-kaurene oxidase, chloroplastic OS=Gossypium hirsutum OX=3635 GN=LOC107935613"	1.31	Up	9.6491e-05	LOC107935613	57.823	1.165	1.132	1.179	1.083	1.11	1.074	0.891	0.899	0.864	1.062	1.138	1.106	0.817	0.716	0.827
A0A1U8NPT9	high-affinity nitrate transporter 3.2-like OS=Gossypium hirsutum OX=3635 GN=LOC107949732	0.676	Down	0.024197	LOC107949732	22.497	0.864		0.913	0.705		0.801	1.241		1.386	0.904		0.86	1.36		1.062
G8FRB6	Peptidyl-prolyl cis-trans isomerase OS=Gossypium hirsutum OX=3635 GN=LOC107920704	0.756	Down	0.003985	LOC107920704	18.761	0.96	0.898	0.874	0.99	0.943	0.914	1.144	1.295	1.175	1.01	1.007	1.1	0.927	0.886	0.972
A0A1U8LPC0	uncharacterized protein LOC107929470 OS=Gossypium hirsutum OX=3635 GN=LOC107929470	1.315	Up	0.00100122	LOC107929470	17.614	1.077	1.115	1.09	1.038	0.993	0.977	0.786	0.838	0.872	1.051	1.098	1.027	1.118	1.006	1.08
A0A1U8J390	"Elongation factor Ts, mitochondrial OS=Gossypium hirsutum OX=3635 GN=LOC107901256"	1.326	Up	0.0035396	LOC107901256	117.43	1.242	1.305	1.241	0.935	0.904	0.977	0.948	0.953	0.956	1.083	1.139	1.015	0.821	0.726	0.836
A0A1U8JD37	Protein DETOXIFICATION OS=Gossypium hirsutum OX=3635 GN=LOC107905933	1.394	Up	0.0050196	LOC107905933	54.455	1.287	1.146	1.218	0.872	0.925	0.939	0.953	0.804	0.862	1.159	1.278	1.369	0.736	0.896	0.609
A0A1U8N177	Eukaryotic translation initiation factor 3 subunit G OS=Gossypium hirsutum OX=3635 GN=LOC107943593	0.648	Down	3.5889e-05	LOC107943593	32.239	0.93	0.954	0.92	1.111	1.007	0.977	1.405	1.492	1.429	0.899	0.905	0.86	0.688	0.692	0.747
A0A1U8IBI5	Zeta-carotene desaturase OS=Gossypium hirsutum OX=3635 GN=LOC107893220	1.571	Up	0.0426	LOC107893220	62.51	1.563	1.087	1.217	1.134	1.134	1.189	0.654	0.944	0.863	1.065	1.066	1.032	0.58	0.767	0.656
A0A1U8HKL4	proline-rich extensin-like protein EPR1 OS=Gossypium hirsutum OX=3635 GN=LOC107886988	1.829	Up	0.00098042	LOC107886988	47.133	0.972	1.022	1.041	1.13	1.108	1.119	0.607	0.484	0.568	1.24	1.212	1.115	1.279	1.252	1.265
A0A1U8KDL7	Peroxidase OS=Gossypium hirsutum OX=3635 GN=LOC107915918	0.534	Down	0.00060025	LOC107915918	36.092	0.873	0.711	0.812	0.891	0.866	0.793	1.429	1.529	1.525	0.927	0.817	0.871	1.074	1.085	1.017
A0A1U8P4L4	uncharacterized protein LOC107954270 OS=Gossypium hirsutum OX=3635 GN=LOC107954270	1.363	Up	2.4215e-05	LOC107954270	96.242	1.034	1.038	1.055	0.996	1.061	1.128	0.784	0.76	0.75	1.124	1.066	1.019	1.14	1.09	1.112
A0A1U8MGP5	T-complex protein 1 subunit beta-like OS=Gossypium hirsutum OX=3635 GN=LOC107937568	0.764	Down	0.0076572	LOC107937568	57.114		0.936	0.897		0.962	0.905		1.212	1.187		0.922	0.965		1.008	1.087
A0A1U8N4G9	senescence-specific cysteine protease SAG39-like OS=Gossypium hirsutum OX=3635 GN=LOC107944677	1.582	Up	0.0033772	LOC107944677	37.458	1.186	1.139	1.3	1.033	1.052	1.045	0.679	0.843	0.77	1.286	1.101	1.345	0.836	0.912	0.518
A0A1U8KW50	non-symbiotic hemoglobin 2 OS=Gossypium hirsutum OX=3635 GN=LOC107921289	0.716	Down	0.00021681	LOC107921289	17.584	0.9	0.968	0.916	0.917	0.943	0.913	1.26	1.308	1.319	0.963	0.95	0.911	0.992	0.876	0.963
H6WYN9	Pectinesterase OS=Gossypium hirsutum OX=3635 GN=PME1	0.763	Down	0.00155651	PME1	62.183	0.802	0.856	0.892	0.996	0.927	0.962	1.115	1.145	1.08	1.056	0.975	0.976	1.091	1.151	1.145
A0A1U8KB63	Methylenetetrahydrofolate reductase OS=Gossypium hirsutum OX=3635 GN=LOC107915116	0.656	Down	0.0119646	LOC107915116	66.521	0.938		0.981	0.937		0.944	1.522		1.403	0.814		0.804	0.775		0.873
A0A1U8PZJ8	Ribulose bisphosphate carboxylase small chain OS=Gossypium hirsutum OX=3635 GN=LOC107963813	1.308	Up	0.0069442	LOC107963813	18.905	1.407	1.263	1.207	1.118	1.086	1.133	0.977	0.95	1.037	0.937	0.982	0.946	0.617	0.755	0.661
A0A1U8PIG3	basic 7S globulin-like OS=Gossypium hirsutum OX=3635 GN=LOC107958673	0.668	Down	0.0166431	LOC107958673	45.937		0.905	0.937		0.987	0.954		1.311	1.448		0.899	0.791		0.842	0.867
A0A1U8PTX4	tudor domain-containing protein 3-like OS=Gossypium hirsutum OX=3635 GN=LOC107962653	0.708	Down	0.0030228	LOC107962653	47.283	0.86	0.84		1.096	1.237		1.183	1.219		0.752	0.629		1.165	1.12
A0A1U8NTB1	long chain acyl-CoA synthetase 4-like isoform X1 OS=Gossypium hirsutum OX=3635 GN=LOC107950760	1.336	Up	0.0116793	LOC107950760	73.631	1.13		1.062	1.02		1.101	0.816		0.825	1.158		1.141	0.921		0.915
A0A1U8N6E8	L-type lectin-domain containing receptor kinase IX.1-like isoform X2 OS=Gossypium hirsutum OX=3635 GN=LOC107945179	1.596	Up	0.004857	LOC107945179	71.761	1.123	1.183	1.01	1.231	1.16	1.216	0.729	0.601	0.748	1.039	1.143	1.109	0.93	0.964	0.978
A0A1U8MNC1	uncharacterized protein LOC107939503 OS=Gossypium hirsutum OX=3635 GN=LOC107939503	1.596	Up	0.017919	LOC107939503	28.616	1.276	1.254	1.25	1.33	1.503	1.518	0.883	0.709	0.776	0.873	0.911	0.776	0.67	0.58	0.71
A0A1U8L3Q2	60S ribosomal protein L21-1 OS=Gossypium hirsutum OX=3635 GN=LOC107922438	0.754	Down	4.3565e-05	LOC107922438	18.648	0.962	0.945	0.934	0.949	0.958	0.929	1.226	1.275	1.269	0.949	0.975	1.044	0.897	0.875	0.838
A0A1U8N0W7	"putative quinone-oxidoreductase homolog, chloroplastic OS=Gossypium hirsutum OX=3635 GN=LOC107943456"	1.411	Up	0.0113211	LOC107943456	34.679	1.22	1.153		1.049	1.097		0.861	0.821		1.107	0.986		0.784	0.991
A0A1U8PF14	GEM-like protein 1 OS=Gossypium hirsutum OX=3635 GN=LOC107957801	1.461	Up	0.0114819	LOC107957801	36.951	0.934	0.787	0.892	1.035	1.047	1.055	0.678	0.537	0.574	0.998	0.983	1.095	1.503	1.762	1.588
A0A1U8MSP1	plasminogen activator inhibitor 1 RNA-binding protein-like OS=Gossypium hirsutum OX=3635 GN=LOC107939709	0.514	Down	0.0062955	LOC107939709	38.443	0.711		0.657	1.346		1.205	1.283		1.377	0.679		0.712	1.023		1.112
A0A1U8N5C7	asparagine synthetase [glutamine-hydrolyzing]-like OS=Gossypium hirsutum OX=3635 GN=LOC107945000	0.587	Down	0.00132186	LOC107945000	21.38	0.85	0.735	0.843	0.962	0.87	0.896	1.442	1.441	1.252	1.061	1.117	1.197	0.673	0.864	0.833
A0A1U8LKW1	2-hydroxyisoflavanone dehydratase-like OS=Gossypium hirsutum OX=3635 GN=LOC107928433	0.695	Down	0.00043712	LOC107928433	35.57	0.964	0.897	0.954	0.872	0.979	0.971	1.304	1.419	1.329	0.993	0.886	0.961	0.992	0.854	0.818
A0A1U8IQX9	slit homolog 2 protein-like isoform X2 OS=Gossypium hirsutum OX=3635 GN=LOC107899355	1.635	Up	0.0053407	LOC107899355	21.979	0.886	0.89	0.882	0.896	0.977	0.971	0.505	0.551	0.57	1.111	1.05	1.156	1.821	1.616	1.603
A0A1U8LFQ3	leucoanthocyanidin dioxygenase-like OS=Gossypium hirsutum OX=3635 GN=LOC107926986	0.493	Down	0.00113818	LOC107926986	40.195	0.643		0.652	1.359		1.238	1.344		1.284	0.762		0.809	0.884		1.096
A0A1U8M7S7	C2 domain-containing protein At1g53590-like isoform X1 OS=Gossypium hirsutum OX=3635 GN=LOC107933922	1.306	Up	0.039919	LOC107933922	87.999	1.034		1.099	1.014		1.01	0.779		0.854	0.967		1.076	1.298		1.002
A0A1U8LHZ2	cytochrome P450 714C2-like OS=Gossypium hirsutum OX=3635 GN=LOC107927570	1.602	Up	0.00028496	LOC107927570	38.507	1.443	1.355	1.322	0.983	0.99	1.02	0.877	0.807	0.888	1.163	1.295	1.22	0.552	0.563	0.531
A0A1U8HX68	60S ribosomal protein L6 OS=Gossypium hirsutum OX=3635 GN=LOC107888813	0.733	Down	0.0038648	LOC107888813	26.158	0.893	0.941	0.902	0.981	0.975	0.914	1.36	1.225	1.15	0.886	0.978	0.95	0.893	0.913	1.019
A0A1U8KUV6	Tryptophan synthase OS=Gossypium hirsutum OX=3635 GN=LOC107919875	0.763	Down	0.0040619	LOC107919875	51.373	1.019	0.875	0.912	0.995	1.024	0.901	1.215	1.22	1.245	0.907	0.946	0.924	0.879	0.971	1.052
A0A1U8HRQ7	eukaryotic translation initiation factor 4B2-like OS=Gossypium hirsutum OX=3635 GN=LOC107886527	0.758	Down	0.00179871	LOC107886527	58.207	0.816	0.855	0.801	1.504	1.281	1.386	1.033	1.076	1.153	0.823	0.822	0.681	0.861	1.006	1.045
A0A1U8NK18	actin-like OS=Gossypium hirsutum OX=3635 GN=LOC107948247	0.712	Down	0.0097179	LOC107948247	41.723	0.92	0.887	1.069	1.12	1.023	0.927	1.236	1.449	1.353	0.849	0.856	0.794	0.894	0.803	0.856
A0A1U8LHW1	NADPH:quinone oxidoreductase-like OS=Gossypium hirsutum OX=3635 GN=LOC107927614	0.684	Down	0.0028359	LOC107927614	21.674	1.045	1.055	0.993	0.943	0.933	0.852	1.425	1.421	1.676	0.853	0.887	0.785	0.793	0.716	0.693
A0A1U8MC10	dihydroflavonol-4-reductase-like OS=Gossypium hirsutum OX=3635 GN=LOC107935085	0.63	Down	0.00081879	LOC107935085	38.953	0.841	0.755	0.888	1.126	1.293	1.127	1.308	1.275	1.358	0.874	0.911	0.773	0.869	0.786	0.877
D2WK33	Rhamnose synthase OS=Gossypium hirsutum OX=3635 GN=RHM4	0.61	Down	0.033782	RHM4	77.266	0.932	0.813		1.003	0.929		1.34	1.522		0.862	0.903		0.873	0.854
A0A1U8JCZ1	"malate dehydrogenase [NADP], chloroplastic-like OS=Gossypium hirsutum OX=3635 GN=LOC107904294"	2.247	Up	0.0155805	LOC107904294	47.908		1.326	1.599		0.639	0.675		0.677	0.625		1.235	1.305		1.195	0.78
A0A1U8NJZ8	"protein THYLAKOID FORMATION1, chloroplastic-like OS=Gossypium hirsutum OX=3635 GN=LOC107948994"	1.304	Up	0.0084206	LOC107948994	33.707	1.162	1.107		1.073	1.009		0.867	0.873		1.112	1.157		0.866	0.895
A0A1U8K4A1	LOW QUALITY PROTEIN: formamidase-like OS=Gossypium hirsutum OX=3635 GN=LOC107913275	1.535	Up	0.0012793	LOC107913275	49.711	1.215	1.091	1.032	1.217	1.033	1.155	0.756	0.717	0.701	1.087	1.15	1.098	0.721	0.888	0.868
A0A1U8J8X6	probable 2-oxoglutarate-dependent dioxygenase AOP1 isoform X2 OS=Gossypium hirsutum OX=3635 GN=LOC107903535	1.556	Up	0.0180448	LOC107903535	36.022	1.287	1.114	1.056	1.246	0.734	1.203	0.601	0.809	0.812	1.112	1.352	0.889	0.793	1.049
A0A1U8MVJ9	endoplasmin homolog OS=Gossypium hirsutum OX=3635 GN=LOC107940634	1.444	Up	0.036282	LOC107940634	92.489	1.414	1.158	1.472	0.867	0.921	0.986	0.811	1.11	0.879	1.175	1.08	0.98	0.746	0.755	0.664
A0A1U8N153	adenosine kinase 2-like isoform X2 OS=Gossypium hirsutum OX=3635 GN=LOC107943578	0.635	Down	0.00070399	LOC107943578	37.357	0.955	0.913	1.022	0.985	0.924	0.89	1.49	1.623	1.441	0.88	0.886	0.88	0.727	0.691	0.719
A0A1U8NCY4	uncharacterized protein LOC107946895 OS=Gossypium hirsutum OX=3635 GN=LOC107946895	1.35	Up	0.0063565	LOC107946895	51.897	1.055	1.043	1.045	0.921	0.953	0.958	0.753	0.813	0.762	1.258	1.19	1.339	1.05	0.987	1.014
A0A1U8K368	"carbamoyl-phosphate synthase small chain, chloroplastic-like OS=Gossypium hirsutum OX=3635 GN=LOC107911660"	0.74	Down	0.0027393	LOC107911660	47.345	0.967	0.966	0.924	0.934	1.017	1.022	1.398	1.249	1.215	0.921	0.906	0.93	0.774	0.891	0.923
A0A1U8MN15	cytosolic endo-beta-N-acetylglucosaminidase 1-like isoform X2 OS=Gossypium hirsutum OX=3635 GN=LOC107939385	1.464	Up	0.016303	LOC107939385	77.017	1.246		1.144	1.113		1.075	0.836		0.796	1.112		1.048	0.819		0.86
A0A1U8PII6	"uncharacterized methyltransferase At2g41040, chloroplastic-like OS=Gossypium hirsutum OX=3635 GN=LOC107958699"	1.347	Up	0.0135619	LOC107958699	44.089		1.035	1.018		1.207	1.129		0.788	0.736		0.99	1.026		1.031	1.064
A0A1U8IQ49	Histone H2A OS=Gossypium hirsutum OX=3635 GN=LOC107899090	1.349	Up	0.0006042	LOC107899090	15.042	0.876	0.871	0.813	1.11	1.104	1.183	0.609	0.64	0.648	0.997	0.968	1.293	1.55	1.509	1.201
A0A1U8N9H4	allene oxide synthase-like OS=Gossypium hirsutum OX=3635 GN=LOC107945182	1.527	Up	0.0089601	LOC107945182	54.959	0.808	0.906	0.989	0.87	0.979	0.965	0.514	0.639	0.617	1.535	1.21	1.256	1.391	1.335	1.261
A0A1U8NSU1	uncharacterized protein LOC107950727 OS=Gossypium hirsutum OX=3635 GN=LOC107950727	1.598	Up	0.0186994	LOC107950727	28.369		1.104	1.012		1.21	1.231		0.63	0.694		0.967	0.993		1.155	1.149
A0A1U8M2I3	"flavonoid 3',5'-methyltransferase-like isoform X2 OS=Gossypium hirsutum OX=3635 GN=LOC107933317"	0.71	Down	0.0049014	LOC107933317	23.106	1.06	0.999	1.209	0.942	0.904	0.876	1.478	1.603	1.519	0.756	0.838	0.7	0.742	0.658	0.654
A0A1U8IZJ5	"pyruvate dehydrogenase E1 component subunit beta-3, chloroplastic-like OS=Gossypium hirsutum OX=3635 GN=LOC107901882"	1.338	Up	0.027401	LOC107901882	44.803	1.176	1.108	1.393	1.007	1.099	1.021	0.844	1.003	0.902	1.055	1.138	1.019	0.963	0.673	0.652
A0A1U8LBB1	Ribosomal protein L19 OS=Gossypium hirsutum OX=3635 GN=LOC107925688	0.736	Down	0.010564	LOC107925688	21.74	1.014	0.903	1.035	0.918	0.757	0.914	1.262	1.481	1.269	0.964	1.064	0.966	0.853	0.815	0.819
A0A1U8NID9	hevamine-A-like OS=Gossypium hirsutum OX=3635 GN=LOC107947496	1.598	Up	0.024581	LOC107947496	31.756	1.139	1.334	1.069	0.966	0.998	1.012	0.867	0.58	0.769	1.257	1.442	1.448	0.784	0.634	0.635
A0A1U8HNW8	1-aminocyclopropane-1-carboxylate oxidase homolog 4-like OS=Gossypium hirsutum OX=3635 GN=LOC107886276	1.31	Up	0.0028396	LOC107886276	40.079	1.061	1.014	1.032	1.035	1.044	1.046	0.853	0.75	0.769	1.064	1.058	1.106	1.039	1.08	1.034
B3GS58	Obtusifoliol-14alpha-demethylase OS=Gossypium hirsutum OX=3635 GN=LOC107941348	0.749	Down	0.0104244	LOC107941348	55.24	0.887	0.814	0.972	0.975	0.823	0.982	1.255	1.104	1.212	0.897	0.838	1.05	1.023	1.504	0.869
A0A1U8MWL0	Beta-galactosidase OS=Gossypium hirsutum OX=3635 GN=LOC107942069	1.451	Up	0.00197616	LOC107942069	94.083	0.959	0.902	0.978	1.033	0.988	1.003	0.695	0.596	0.666	0.958	1.112	1.068	1.336	1.359	1.304
A0A1U8PIF0	Cyclin-dependent kinases regulatory subunit OS=Gossypium hirsutum OX=3635 GN=LOC107959398	0.681	Down	0.035015	LOC107959398	10.624	0.909		0.792	0.908		1.062	1.214		1.282	0.93		0.808	1.083		1.107
A0A1U8JM94	Transmembrane 9 superfamily member OS=Gossypium hirsutum OX=3635 GN=LOC107906820	0.719	Down	0.0065351	LOC107906820	74.195	0.815	0.944	0.913	0.988	1.007	0.88	1.342	1.149	1.223	0.821	0.973	0.832	1.072	0.977	1.198
A0A1U8LY39	dolichyl-diphosphooligosaccharide--protein glycosyltransferase subunit STT3A-like OS=Gossypium hirsutum OX=3635 GN=LOC107932069	0.756	Down	0.0092387	LOC107932069	87.788	0.903	0.898	0.94	1.082	1.069	0.899	1.091	1.206	1.329	1.007	0.892	0.882	0.957	0.924	0.969
A0A1U8PCX3	endochitinase EP3-like isoform X2 OS=Gossypium hirsutum OX=3635 GN=LOC107957190	1.403	Up	0.00076468	LOC107957190	29.091	0.908	0.877	0.879	0.889	0.788	0.841	0.643	0.665	0.591	1.124	1.057	1.3	1.577	1.734	1.544
A0A1U8LMF9	Amine oxidase OS=Gossypium hirsutum OX=3635 GN=LOC107927763	1.514	Up	0.0178789	LOC107927763	76.977	1.014	1.155	0.975	1.067	0.917	1.083	0.829	0.638	0.609	0.99	1.063	1.112	1.139	1.304	1.316
A0A1U8HML2	chitinase 2-like OS=Gossypium hirsutum OX=3635 GN=LOC107887535	1.621	Up	0.008425	LOC107887535	24.836	1.185		1.168	1.192		1.094	0.758		0.694	1.277		1.302	0.602		0.771
A0A1U8JDG8	4-coumarate--CoA ligase 2-like OS=Gossypium hirsutum OX=3635 GN=LOC107906026	0.614	Down	0.0056355	LOC107906026	59.404		0.837	0.857		1.053	0.967		1.332	1.428		0.826	0.742		0.987	1.034
A0A1U8HPU8	"acyltransferase-like protein At3g26840, chloroplastic OS=Gossypium hirsutum OX=3635 GN=LOC107888440"	1.516	Up	0.01174	LOC107888440	79.296	1.345	1.087	1.041	1.317	1.606	1.268	0.705	0.749	0.837	0.851	0.873	0.962	0.81	0.708	0.823
A0A1U8HXP7	"probable 3-beta-hydroxysteroid-Delta(8),Delta(7)-isomerase OS=Gossypium hirsutum OX=3635 GN=LOC107888521"	0.766	Down	0.00052006	LOC107888521	24.464	1.04	1.099	1.135	0.929	0.917	0.844	1.409	1.427	1.437	0.86	0.887	0.896	0.747	0.679	0.655
A0A1U8KKW8	Glutamate decarboxylase OS=Gossypium hirsutum OX=3635 GN=LOC107918105	0.755	Down	0.00140119	LOC107918105	56.644	0.884	0.913	0.835	1.08	1.109	1.122	1.137	1.22	1.131	0.926	0.949	0.911	1.025	0.871	1.029
A0A1U8L1L9	cold shock protein 2-like OS=Gossypium hirsutum OX=3635 GN=LOC107922871	0.69	Down	0.042321	LOC107922871	19.202	0.797	0.934		1.075	0.944		1.264	1.246		1.019	0.928		0.869	0.986
A0A1U8LHQ8	probable bifunctional TENA-E protein OS=Gossypium hirsutum OX=3635 GN=LOC107926556	1.4	Up	0.00016073	LOC107926556	25.64	1.158	1.122	1.103	1.079	1.088	1.159	0.821	0.822	0.774	1.074	1.181	1.172	0.91	0.824	0.83
A0A1U8MFS0	pleckstrin homology domain-containing protein 1-like OS=Gossypium hirsutum OX=3635 GN=LOC107936204	1.438	Up	0.00148434	LOC107936204	16.743	1.054	1.063	1.016	1.114	1.182	1.163	0.726	0.724	0.729	1.028	1.05	1.045	1.128	1.056	1.084
A0A1U8N2A9	14-3-3-like protein OS=Gossypium hirsutum OX=3635 GN=LOC107943924	0.641	Down	0.006863	LOC107943924	30.126	1.011	0.8	0.955	0.971	0.989	0.894	1.301	1.548	1.464	0.913	0.859	0.925	0.872	0.82	0.754
A0A1U8LN46	Acyl carrier protein OS=Gossypium hirsutum OX=3635 GN=LOC107929173	1.306	Up	0.0122369	LOC107929173	14.595	1.446	1.194	1.312	1.143	1.093	1.087	0.981	0.984	1.061	0.848	0.996	0.912	0.466	0.71	0.481
A0A1U8HHE4	Glutathione peroxidase OS=Gossypium hirsutum OX=3635 GN=LOC107886161	1.511	Up	0.000177131	LOC107886161	18.91	1.075	1.092	1.034	1.065	1.051	1.165	0.731	0.717	0.671	1.125	1.031	1.067	1.116	1.14	1.137
A0A1U8P582	60S acidic ribosomal protein P0 OS=Gossypium hirsutum OX=3635 GN=LOC107955164	0.581	Down	0.00111799	LOC107955164	33.958	0.808	0.878	0.997	1.051	0.991	0.915	1.481	1.532	1.602	0.871	0.805	0.787	0.786	0.81	0.672
A0A1U8IEL1	protein RNA-directed DNA methylation 3-like OS=Gossypium hirsutum OX=3635 GN=LOC107895953	1.467	Up	0.00119938	LOC107895953	37.555	1.262	1.308	1.228	1.353	1.333	1.277	0.917	0.879	0.793	0.838	0.975	0.994	0.625	0.512	0.73
A0A1U8JLS6	cationic amino acid transporter 1-like isoform X2 OS=Gossypium hirsutum OX=3635 GN=LOC107908545	1.616	Up	0.0061793	LOC107908545	61.373	1.084	1.107	0.942	1.291	1.218	1.091	0.552	0.699	0.688	1.049	1.107	1.109	1.11	0.914	1.258
A0A1U8IPQ9	"acetyl-coenzyme A carboxylase carboxyl transferase subunit alpha, chloroplastic-like OS=Gossypium hirsutum OX=3635 GN=LOC107899036"	1.397	Up	0.000102774	LOC107899036	84.666	1.335	1.278	1.299	1.085	1.068	1.089	0.942	0.957	0.902	1.013	1.119	1.009	0.58	0.582	0.887
A0A1U8I1I5	probable carboxylesterase 15 OS=Gossypium hirsutum OX=3635 GN=LOC107890065	1.313	Up	1.59401e-05	LOC107890065	26.481	1.213	1.191	1.216	1.069	1.083	1.072	0.923	0.905	0.929	0.933	1.059	0.971	0.835	0.837	0.79
A0A1U8K2E4	probable prolyl 4-hydroxylase 10 OS=Gossypium hirsutum OX=3635 GN=LOC107912854	0.705	Down	0.0062965	LOC107912854	32.592	0.855	0.85	0.799	1.071	0.965	1.019	1.073	1.152	1.326	0.937	0.927	0.854	1.125	1.159	1.043
A0A1U8IIZ9	probable 2-oxoglutarate-dependent dioxygenase AOP1.2 OS=Gossypium hirsutum OX=3635 GN=LOC107897227	0.654	Down	0.0020785	LOC107897227	35.62	0.858	0.911	0.895	1.238	1.153	1.22	1.359	1.224	1.489	0.869	0.983	0.798	0.618	0.74	0.564
A0A1U8KLW9	uncharacterized protein LOC107918407 OS=Gossypium hirsutum OX=3635 GN=LOC107918407	1.386	Up	0.0035393	LOC107918407	16.974	1.331	1.293	1.231	1.28	1.275	1.34	0.84	0.965	0.976	0.862	0.858	0.773	0.798	0.647	0.69
A0A1U8JZ44	Peptidyl-prolyl cis-trans isomerase OS=Gossypium hirsutum OX=3635 GN=LOC107912034	0.767	Down	0.00072283	LOC107912034	13.325	0.878	0.864	0.849	1.335	1.348	1.321	1.069	1.138	1.169	0.827	0.741	0.78	0.942	0.941	0.93
A0A1U8L2H6	microtubule-associated protein 70-2-like OS=Gossypium hirsutum OX=3635 GN=LOC107922169	0.744	Down	0.0045566	LOC107922169	69.294	0.911		0.911	1.064		1.083	1.2		1.249	0.943		0.884	0.912		0.949
A0A1U8J9B1	patellin-3-like OS=Gossypium hirsutum OX=3635 GN=LOC107904903	1.308	Up	0.00104063	LOC107904903	66.745	1.14	1.09	1.177	1.094	1.038	1.018	0.874	0.898	0.832	1.065	1.081	1.069	0.931	0.931	0.887
A0A1U8JUZ3	GEM-like protein 5 OS=Gossypium hirsutum OX=3635 GN=LOC107909527	1.358	Up	0.024322	LOC107909527	28.743	0.636	0.672	0.646	0.464	0.48	0.637	0.445	0.428	0.566	0.879	0.73	0.832	2.928	2.897	2.526
A0A1U8PQA7	uncharacterized protein LOC107960620 OS=Gossypium hirsutum OX=3635 GN=LOC107960620	0.521	Down	0.0033815	LOC107960620	53.558	0.69	0.776	0.925	0.885	0.807	0.824	1.604	1.64	1.348	1.124	1.215	1.195	0.709	0.568	0.698
A0A1U8HQR1	Glycerol-3-phosphate dehydrogenase [NAD(+)] OS=Gossypium hirsutum OX=3635 GN=LOC107888713	1.715	Up	0.00035647	LOC107888713	48.126	1.452	1.36	1.493	0.962	0.957	1.008	0.827	0.785	0.898	1.062	1.354	1.164	0.698	0.563	0.394
A0A1U8NN89	beta-xylosidase/alpha-L-arabinofuranosidase 2-like OS=Gossypium hirsutum OX=3635 GN=LOC107949186	1.301	Up	0.031782	LOC107949186	84.764	0.938	0.938	0.805	1.035	1.062	1.043	0.658	0.627	0.775	1.041	1.055	1.208	1.452	1.301	1.263
A0A1U8HVZ5	sodium/hydrogen exchanger 1-like OS=Gossypium hirsutum OX=3635 GN=LOC107887796	3.156	Up	0.0023801	LOC107887796	59.595	0.928	0.978		1.048	1.068		0.317	0.287		1.164	1.002		1.723	1.787
A0A1U8K726	Laccase OS=Gossypium hirsutum OX=3635 GN=LOC107914067	1.327	Up	0.00043615	LOC107914067	63.225	0.957	0.938	0.949	1.031	1.027	1.001	0.713	0.683	0.747	1.086	1.071	1.105	1.462	1.34	1.297
A0A1U8NGP8	mavicyanin-like OS=Gossypium hirsutum OX=3635 GN=LOC107946979	1.616	Up	2.495e-05	LOC107946979	17.733	1.239	1.3	1.315	1.134	1.127	1.114	0.812	0.798	0.775	1.038	1.025	0.919	0.905	0.735	0.894
A0A1U8MR18	probable LRR receptor-like serine/threonine-protein kinase At3g47570 OS=Gossypium hirsutum OX=3635 GN=LOC107940338	1.354	Up	0.0023195	LOC107940338	112.42	1.048		1.078	1.201		1.122	0.788		0.782	0.93		1.003	1.102		1.072
A0A1U8KNF2	Phospholipase D OS=Gossypium hirsutum OX=3635 GN=LOC107918952	1.356	Up	0.031523	LOC107918952	94.021	0.968	1.024	1.041	0.902	1.317	0.966	0.854	0.763	0.62	1.021	0.911	1.09	1.332	1.035	1.373
A0A1U8NA24	"aldehyde dehydrogenase family 2 member B4, mitochondrial-like isoform X1 OS=Gossypium hirsutum OX=3635 GN=LOC107946218"	0.685	Down	0.0074761	LOC107946218	57.667	0.946	0.895	0.926	1.015	0.944	0.893	1.158	1.452	1.428	1.013	0.912	0.878	0.873	0.813	0.81
A0A1U8KFN6	fe(2+) transport protein 1-like OS=Gossypium hirsutum OX=3635 GN=LOC107916447	0.055	Down	0.00128106	LOC107916447	38.046	0.224	0.27	0.189	0.176	0.261	0.203	4.222	4.017	4.081	0.044	0.149	0.181	0.078	0.212	0.169
D2D310	Glycine-rich RNA-binding protein OS=Gossypium hirsutum OX=3635 GN=LOC107942897	0.666	Down	0.0021215	LOC107942897	17.028	0.821	0.752	0.731	1.062	1.168	1.193	1.245	1.152	1.063	0.93	0.963	0.958	0.978	1.006	1.132
A0A1U8PWN8	"4-hydroxy-3-methylbut-2-en-1-yl diphosphate synthase (Ferredoxin), chloroplastic OS=Gossypium hirsutum OX=3635 GN=LOC107962783"	1.361	Up	0.000162363	LOC107962783	82.197	1.161	1.134	1.128	1.14	1.12	1.146	0.854	0.857	0.804	1.096	1.132	1.131	0.839	0.774	0.814
A0A1U8KUQ6	"heat shock 70 kDa protein, mitochondrial-like OS=Gossypium hirsutum OX=3635 GN=LOC107920833"	0.716	Down	0.0167997	LOC107920833	36.449	0.918	0.891	0.955	0.814	0.815	1.03	1.444	1.317	1.098	0.811	0.994	0.919	1.032	1.024	1.04
A0A1U8I2M3	hypersensitive-induced response protein 4 OS=Gossypium hirsutum OX=3635 GN=LOC107892040	1.358	Up	0.0020181	LOC107892040	32.523	1.013	0.981	0.995	0.992	0.981	0.984	0.723	0.792	0.686	1.059	1.04	1.077	1.27	1.231	1.287
A0A1U8HRY4	"plastid-lipid-associated protein, chloroplastic-like OS=Gossypium hirsutum OX=3635 GN=LOC107888983"	1.301	Up	0.0002173	LOC107888983	36.915	1.064	1.12	1.093	1.045	1.121	1.143	0.835	0.821	0.862	1.093	0.949	0.91	1.023	1.029	1.041
A0A1U8INZ4	cell division cycle protein 48 homolog OS=Gossypium hirsutum OX=3635 GN=LOC107898806	0.705	Down	0.022005	LOC107898806	89.564		0.86	0.935		1.247	1.175		1.232	1.314		0.978	0.904		0.697	0.68
A0A1U8MZ08	peptidyl-prolyl cis-trans isomerase CYP40-like isoform X1 OS=Gossypium hirsutum OX=3635 GN=LOC107942868	0.718	Down	0.028065	LOC107942868	41.593	0.867	0.842		0.985	0.917		1.191	1.19		0.966	0.885		1.035	1.223
A0A1U8N222	"3-oxoacyl-[acyl-carrier-protein] synthase I, chloroplastic OS=Gossypium hirsutum OX=3635 GN=LOC107942640"	0.763	Down	0.002245	LOC107942640	50.428	1.018	0.991	1.093	0.988	0.934	0.893	1.3	1.347	1.421	0.973	0.997	0.939	0.682	0.748	0.628
A0A1U8JRB1	"LL-diaminopimelate aminotransferase, chloroplastic-like isoform X2 OS=Gossypium hirsutum OX=3635 GN=LOC107908578"	0.747	Down	0.00027898	LOC107908578	50.433	0.991	0.956	0.974	0.974	0.992	0.853	1.362	1.277	1.273	0.952	0.936	0.967	0.72	0.873	0.95
A0A1U8P1S2	"pheophorbide a oxygenase, chloroplastic-like OS=Gossypium hirsutum OX=3635 GN=LOC107954179"	1.417	Up	0.024761	LOC107954179	60.755	0.985	1.098		0.934	0.868		0.726	0.744		1.211	1.131		1.24	1.229
A0A1U8PB55	monocopper oxidase-like protein SKU5 isoform X1 OS=Gossypium hirsutum OX=3635 GN=LOC107957419	1.419	Up	0.00055952	LOC107957419	63.421	0.937	0.972	0.871	0.949	0.96	1.026	0.668	0.638	0.653	0.959	1.014	1.04	1.628	1.509	1.526
A0A1U8L5Q1	uncharacterized protein LOC107923021 OS=Gossypium hirsutum OX=3635 GN=LOC107923021	1.36	Up	0.0022992	LOC107923021	27.776	1.244	1.246		1.078	1.096		0.902	0.929		1.008	0.996		0.784	0.76
A0A1U8IQF4	uncharacterized protein LOC107897653 OS=Gossypium hirsutum OX=3635 GN=LOC107897653	1.417	Up	0.037776	LOC107897653	20.242	1.027	1.015	0.894	1.039	1.075	0.981	0.55	0.767	0.755	1.019	1.018	1.048	1.496	1.281	1.418
A0A1U8KN65	beta-glucosidase 40-like OS=Gossypium hirsutum OX=3635 GN=LOC107918844	1.368	Up	0.0032818	LOC107918844	56.552	0.958		0.932	0.99		0.934	0.699		0.683	1.015		1.06	1.459		1.494
A0A1U8KMC1	protein STRICTOSIDINE SYNTHASE-LIKE 5-like OS=Gossypium hirsutum OX=3635 GN=LOC107918507	1.663	Up	0.036982	LOC107918507	43.905	1.076	1.435	1.086	1.087	0.343	1.079	0.759	0.541	0.863	1.153	1.407	1.08	1.039	1.365	0.971
A0A1U8L846	RNA-binding protein BRN1-like OS=Gossypium hirsutum OX=3635 GN=LOC107924718	0.58	Down	0.0096409	LOC107924718	46.454	0.933	0.88		1.161	1.088		1.492	1.633		0.703	0.81		0.689	0.585
A0A1U8JJU1	"probable glucan endo-1,3-beta-glucosidase BG4 OS=Gossypium hirsutum OX=3635 GN=LOC107907750"	1.497	Up	0.038144	LOC107907750	33.857	1.139	1.134	1.113	0.972	1.083	1.054	0.681	0.699	0.882	1.055	1.048	0.953	1.242	1.139	1.041
A0A1U8IDB5	uncharacterized protein LOC107893744 OS=Gossypium hirsutum OX=3635 GN=LOC107893744	0.637	Down	0.00074342	LOC107893744	16.771	0.92		0.943	0.904		0.837	1.463		1.463	0.918		0.912	0.788		0.843
A0A1U8MQQ2	"WEB family protein At3g02930, chloroplastic-like OS=Gossypium hirsutum OX=3635 GN=LOC107940247"	0.418	Down	0.0023155	LOC107940247	96.342	0.595	0.722	0.711	0.893	0.962	1.03	1.978	1.499	1.38	0.65	0.864	0.844	0.864	0.984	1.085
A0A1U8MXT3	uncharacterized protein At2g34160-like OS=Gossypium hirsutum OX=3635 GN=LOC107942461	0.746	Down	0.0023236	LOC107942461	14.771	0.922	0.938	1.012	1.026	1.043	0.961	1.234	1.252	1.365	0.977	0.894	0.933	0.861	0.876	0.934
A0A1U8MEA0	probable LRR receptor-like serine/threonine-protein kinase RKF3 OS=Gossypium hirsutum OX=3635 GN=LOC107936893	1.348	Up	0.00134395	LOC107936893	68.822	0.983	1.031	0.981	1.117	1.117	1.153	0.699	0.786	0.737	1.041	0.938	1.016	1.258	1.181	1.222
A0A1U8P9A0	probable glutathione S-transferase OS=Gossypium hirsutum OX=3635 GN=LOC107956769	1.394	Up	0.0047629	LOC107956769	25.094	1.587	1.394	1.379	0.903	0.959	0.906	1.043	0.975	1.109	1.105	1.197	1.132	0.297	0.481	0.426
A0A1U8K3X3	"malate dehydrogenase, chloroplastic OS=Gossypium hirsutum OX=3635 GN=LOC107912129"	0.497	Down	0.0129618	LOC107912129	43.026	0.784	0.873	0.741	0.791	0.844	0.738	1.668	1.181	1.979	0.88	0.87	0.775	1.008	1.06	0.958
A0A1U8J7W1	subtilisin-like protease SBT1.9 OS=Gossypium hirsutum OX=3635 GN=LOC107902656	1.304	Up	0.0038821	LOC107902656	81.135	1.103	1.159	1.156	0.99	1.014	0.964	0.935	0.81	0.876	1.026	1.202	1.102	0.973	0.851	0.931
A0A1U8HZB8	Carboxypeptidase OS=Gossypium hirsutum OX=3635 GN=LOC107888962	1.435	Up	0.00079811	LOC107888962	53.037	1.03	1.07	1.022	0.95	1.056	1.001	0.705	0.691	0.779	1.087	1.102	1.098	1.287	1.159	1.198
A0A1U8NNT0	UNC93-like protein 1 OS=Gossypium hirsutum OX=3635 GN=LOC107950339	1.968	Up	0.00077891	LOC107950339	50.57	1.313	1.297	1.451	1.238	1.156	1.185	0.726	0.736	0.602	1.068	1.148	1.242	0.669	0.69	0.516
A0A1U8LDD2	Clathrin light chain OS=Gossypium hirsutum OX=3635 GN=LOC107925236	0.769	Down	0.023201	LOC107925236	37.469	0.939	0.939	0.924	1.062	1.209	1.145	1.121	1.244	1.279	0.93	0.779	0.837	0.965	0.855	0.838
A0A1U8IT73	REF/SRPP-like protein At1g67360 OS=Gossypium hirsutum OX=3635 GN=LOC107898624	1.463	Up	0.0045569	LOC107898624	25.765	0.954	0.914	0.949	1.07	1.058	1.128	0.567	0.711	0.647	1.048	1.137	1.11	1.435	1.267	1.257
A0A1U8MQS3	60S ribosomal protein L7a-like OS=Gossypium hirsutum OX=3635 GN=LOC107939097	0.708	Down	0.0064763	LOC107939097	29.235	0.952	1.077	1.129	0.891	0.775	0.824	1.443	1.615	1.404	0.918	0.86	0.853	0.789	0.677	0.77
A0A1U8L7C1	syntaxin-22-like isoform X2 OS=Gossypium hirsutum OX=3635 GN=LOC107924523	1.478	Up	3.1223e-06	LOC107924523	29.658	0.849	0.849	0.841	1.108	1.129	1.172	0.581	0.559	0.578	1.044	0.927	1.003	1.434	1.601	1.526
A0A1U8NYG5	remorin-like isoform X2 OS=Gossypium hirsutum OX=3635 GN=LOC107952353	2.053	Up	0.020283	LOC107952353	21.163	0.92	0.911	0.881	1.027	1.126	1.207	0.495	0.472	0.354	1.048	1.059	1.198	1.526	1.39	1.462
A0A1U8IX01	V-type proton ATPase subunit G OS=Gossypium hirsutum OX=3635 GN=LOC107899649	1.304	Up	0.0005239	LOC107899649	12.329	1.031	1.016	0.995	1.089	1.216	1.152	0.77	0.813	0.749	0.679	0.453	0.7	1.581	1.632	1.505
A0A1U8MMM3	UDP-glucuronic acid decarboxylase 6-like OS=Gossypium hirsutum OX=3635 GN=LOC107938200	0.725	Down	0.0126204	LOC107938200	38.727	0.873	0.96	0.917	1.07	1.049	0.94	1.348	1.097	1.346	0.879	0.951	0.912	0.841	0.984	0.902
A0A1U8J9M6	DNA ligase 1-like OS=Gossypium hirsutum OX=3635 GN=LOC107905006	1.359	Up	0.00196363	LOC107905006	56.314	0.979	1.064	0.978	0.716	0.672	0.643	0.786	0.733	0.704	1.17	1.134	1.156	1.465	1.489	1.615
A0A1U8K118	uncharacterized protein LOC107912526 isoform X2 OS=Gossypium hirsutum OX=3635 GN=LOC107912526	1.386	Up	0.0065049	LOC107912526	107.62	1.332	1.157	1.109	1.135	1.199	1.087	0.835	0.846	0.915	1.035	1.096	1.133	0.667	0.729	0.777
A0A1U8PIP5	miraculin-like OS=Gossypium hirsutum OX=3635 GN=LOC107959495	1.325	Up	0.036156	LOC107959495	21.665	0.796	0.779	0.722	0.788	0.938	0.952	0.485	0.596	0.653	1	0.933	0.997	2.15	1.86	1.815
A0A1U8P3Y3	"putative quinone-oxidoreductase homolog, chloroplastic OS=Gossypium hirsutum OX=3635 GN=LOC107953985"	1.358	Up	0.0144646	LOC107953985	35.203	1.161	1.089	1.117	1.044	0.997	1.014	0.91	0.714	0.856	1.045	1.062	1.231	0.87	1.207	0.806
A0A1U8KSW3	benzyl alcohol O-benzoyltransferase-like OS=Gossypium hirsutum OX=3635 GN=LOC107919066	0.325	Down	0.0108615	LOC107919066	50.124		0.579	0.723		1.247	1.133		2.088	1.92		0.452	0.614		0.469	0.589
A0A1U8I7W4	Beta-hexosaminidase OS=Gossypium hirsutum OX=3635 GN=LOC107891887	1.559	Up	0.0002009	LOC107891887	65.259	0.998	0.997	0.977	1.051	1.069	1.092	0.676	0.603	0.627	1.043	1.082	1.105	1.307	1.26	1.258
A0A1U8MK72	L-ascorbate oxidase homolog OS=Gossypium hirsutum OX=3635 GN=LOC107937572	0.755	Down	0.0195048	LOC107937572	59.987	0.722	0.912	0.885	0.979	1.02	1.001	1.152	1.082	1.102	1.013	0.964	0.955	1.088	1.07	1.039
A0A1U8LR44	cucumisin-like OS=Gossypium hirsutum OX=3635 GN=LOC107930002	1.302	Up	0.025976	LOC107930002	83.575	1.419	1.17	1.147	0.873	1.057	1.006	0.922	0.928	1.02	1.036	1.196	0.919	0.893	0.646	0.93
A0A1U8LP26	40S ribosomal protein S3a OS=Gossypium hirsutum OX=3635 GN=LOC107928498	0.768	Down	0.002924	LOC107928498	29.783	1.055	0.949	1.01	0.972	1.079	0.986	1.311	1.367	1.246	0.795	0.893	0.966	0.871	0.726	0.8
A0A1U8LAL2	transmembrane protein 87B-like OS=Gossypium hirsutum OX=3635 GN=LOC107925460	0.493	Down	0.0068433	LOC107925460	56.946	0.653	0.733		1.011	0.952		1.39	1.424		1.002	0.884		0.979	1.045
A0A1U8NA91	T-complex protein 1 subunit epsilon OS=Gossypium hirsutum OX=3635 GN=LOC107946254	0.721	Down	0.0075807	LOC107946254	50.899	0.843	0.975	0.956	1.047	0.949	1.045	1.318	1.364	1.167	1.059	0.861	0.952	0.738	0.876	0.909
A0A1U8LLN0	60S ribosomal protein L5-like isoform X2 OS=Gossypium hirsutum OX=3635 GN=LOC107927517	0.742	Down	0.00046084	LOC107927517	25.508	0.997	1.028	1.014	0.943	0.891	0.904	1.31	1.436	1.352	0.92	0.911	0.904	0.823	0.79	0.813
A0A1U8JB47	deoxyuridine 5'-triphosphate nucleotidohydrolase-like OS=Gossypium hirsutum OX=3635 GN=LOC107905417	0.747	Down	0.032878	LOC107905417	24.316	0.862	0.89	0.951	1.053	0.986	1.035	1.326	1.278	1.013	0.951	0.926	0.961	0.818	0.816	1.094
A0A1U8M6Y2	Histone H4 OS=Gossypium hirsutum OX=3635 GN=LOC107934611	1.45	Up	0.0088561	LOC107934611	11.391	1.024	0.998	0.922	1.233	1.414	1.329	0.699	0.746	0.586	0.894	0.931	1.117	1.241	1.015	1.141
A0A1U8NW77	transmembrane ascorbate ferrireductase 1-like OS=Gossypium hirsutum OX=3635 GN=LOC107952364	1.325	Up	0.025181	LOC107952364	25.313	0.871	0.767	0.77	0.816	0.939	0.843	0.642	0.524	0.651	1.011	0.869	1.104	1.831	2.037	1.769
A0A1U8IB08	"protease Do-like 8, chloroplastic OS=Gossypium hirsutum OX=3635 GN=LOC107892392"	1.367	Up	0.0075588	LOC107892392	48.522	1.03		0.989	1.093		1.142	0.752		0.725	0.97		1.041	1.245		1.181
A0A1U8MA70	dynamin-related protein 4C-like OS=Gossypium hirsutum OX=3635 GN=LOC107935545	1.374	Up	0.022801	LOC107935545	77.214	1.072	1.18		1.035	0.894		0.813	0.826		1.043	1.098		1.104	1.057
A0A1U8P0L7	L-gulonolactone oxidase 3-like isoform X2 OS=Gossypium hirsutum OX=3635 GN=LOC107953839	0.596	Down	0.0080421	LOC107953839	55.933		0.969	1.017		0.51	0.624		1.733	1.6		0.927	0.763		0.882	0.984
A0A1U8NCY9	Inositol polyphosphate multikinase OS=Gossypium hirsutum OX=3635 GN=LOC107946903	0.619	Down	0.002402	LOC107946903	33.93	0.888	0.992	0.848	1.048	1.05	0.887	1.46	1.34	1.607	0.884	0.914	0.84	0.79	0.718	0.816
A0A1U8LDJ7	probable serine/threonine-protein kinase At1g54610 OS=Gossypium hirsutum OX=3635 GN=LOC107926355	1.412	Up	0.0020579	LOC107926355	62.47	1.45	1.358	1.279	0.943	0.945	0.913	0.953	0.918	1.024	1.063	1.192	1.076	0.495	0.58	0.645
A0A1U8I117	asparagine synthetase [glutamine-hydrolyzing] 1-like OS=Gossypium hirsutum OX=3635 GN=LOC107891603	0.59	Down	0.0101579	LOC107891603	65.531	0.852	0.716	0.78	0.706	0.482	0.705	1.092	1.552	1.339	1.023	0.905	0.94	1.354	1.389	1.223
A0A1U8IN52	"pentatricopeptide repeat-containing protein At1g79490, mitochondrial-like OS=Gossypium hirsutum OX=3635 GN=LOC107896550"	0.26	Down	0.000160919	LOC107896550	92.455	0.403	0.32	0.314	0.329	0.331	0.417	1.187	1.431	1.373	1.576	1.601	1.445	1.648	1.393	1.549
A0A1U8IPJ9	Glycosyltransferase OS=Gossypium hirsutum OX=3635 GN=LOC107897380	0.365	Down	0.0166397	LOC107897380	54.36	0.749		0.916	1.046		0.709	2.085		2.471	0.715		0.54	0.308		0.251
A0A1U8NEF2	probable carboxylesterase 120 OS=Gossypium hirsutum OX=3635 GN=LOC107947291	1.519	Up	1.2272e-06	LOC107947291	37.683	1.248	1.217	1.227	1.203	1.19	1.239	0.814	0.818	0.798	0.95	0.977	0.966	0.779	0.836	0.654
A0A1U8KEP5	transcription factor RF2b OS=Gossypium hirsutum OX=3635 GN=LOC107916281	0.245	Down	0.0170153	LOC107916281	39.242	0.46		0.665	1.235		0.879	2.381		2.211	0.389		0.591	0.444		0.613
A0A1U8M251	major allergen Pru ar 1-like OS=Gossypium hirsutum OX=3635 GN=LOC107933221	1.46	Up	0.0073783	LOC107933221	10.344	1.296	1.163	1.227	1.302	1.028	0.883	0.732	0.869	0.923	1.043	1.093	1.083	0.638	0.886	0.898
A0A1U8ME80	Peroxidase OS=Gossypium hirsutum OX=3635 GN=LOC107936875	0.584	Down	0.040644	LOC107936875	35.394	0.94	0.861		0.954	0.788		1.386	1.7		0.881	0.844		0.843	0.821
A0A1U8IM71	probable S-adenosylmethionine-dependent methyltransferase At5g38100 OS=Gossypium hirsutum OX=3635 GN=LOC107898196	1.403	Up	0.00018298	LOC107898196	36.68	1.348	1.274	1.327	1.055	0.998	0.993	0.952	0.903	0.96	1.033	1.094	1.048	0.663	0.691	0.644
A0A1U8JGA6	Protein disulfide-isomerase OS=Gossypium hirsutum OX=3635 GN=LOC107905224	0.613	Down	4.4929e-05	LOC107905224	55.549	0.892	0.873	0.933	0.909	0.848	0.837	1.423	1.465	1.513	0.891	0.885	0.861	0.88	0.943	0.887
A0A1U8PDA8	uncharacterized protein LOC107958039 OS=Gossypium hirsutum OX=3635 GN=LOC107958039	1.405	Up	0.046641	LOC107958039	29.154		1.371	1.181		1.151	0.972		0.897	0.919		1.026	1.167		0.566	0.772
D2D332	Glyceraldehyde-3-phosphate dehydrogenase OS=Gossypium hirsutum OX=3635 GN=LOC107899696	0.639	Down	0.00024352	LOC107899696	36.563	0.96	0.955	0.975	0.92	0.885	0.829	1.486	1.611	1.427	0.86	0.881	0.867	0.71	0.666	0.752
A0A1U8P5T5	nascent polypeptide-associated complex subunit alpha-like protein 1 OS=Gossypium hirsutum OX=3635 GN=LOC107955342	0.725	Down	0.000181976	LOC107955342	22.586	0.943	0.937	0.986	1.185	1.157	0.967	1.278	1.313	1.36	0.818	0.844	0.925	0.812	0.761	0.685
A0A1U8MIY2	asparagine synthetase [glutamine-hydrolyzing] 1-like OS=Gossypium hirsutum OX=3635 GN=LOC107937167	0.497	Down	6.3309e-05	LOC107937167	65.464	0.804	0.78	0.775	0.961	0.84	0.91	1.596	1.472	1.683	0.991	1.105	0.844	0.621	0.827	0.785
A0A1U8IML3	ammonium transporter 3 member 1-like OS=Gossypium hirsutum OX=3635 GN=LOC107896862	2.193	Up	0.0022823	LOC107896862	43.479	1.163	1.106	1.088	1.277	1.039	1.116	0.546	0.403	0.582	0.707	0.945	0.935	1.419	1.638	1.372
D2D308	Glyceraldehyde-3-phosphate dehydrogenase OS=Gossypium hirsutum OX=3635 GN=LOC107924606	1.326	Up	0.006716	LOC107924606	36.951	1.046	1.017	1.006	1.006	0.973	1.025	0.838	0.696	0.78	1.115	1.121	1.144	1.088	1.297	1.078
A0A1U8PBZ5	probable LRR receptor-like serine/threonine-protein kinase At1g06840 OS=Gossypium hirsutum OX=3635 GN=LOC107957676	1.454	Up	0.0006197	LOC107957676	105.29	1.041	1.01	0.98	0.993	1.052	1.117	0.683	0.741	0.66	1.153	1.019	1.105	1.261	1.223	1.298
A0A1U8PDP6	40S ribosomal protein S23 OS=Gossypium hirsutum OX=3635 GN=LOC107957395	0.717	Down	0.00043843	LOC107957395	15.753	0.97	0.92	0.991	0.951	0.858	0.912	1.309	1.398	1.309	0.939	0.967	0.967	0.855	0.752	0.869
A0A1U8L8M3	cysteine-rich receptor-like protein kinase 10 OS=Gossypium hirsutum OX=3635 GN=LOC107924891	1.544	Up	0.00098225	LOC107924891	74.082	1.034	0.975	1.018	0.826	0.866	0.92	0.609	0.637	0.714	1.05	1.068	1.085	1.442	1.436	1.393
A0A1U8PTL7	heparanase-like protein 3 OS=Gossypium hirsutum OX=3635 GN=LOC107962572	1.413	Up	0.034621	LOC107962572	60.049	0.892		1.009	1.051		1.12	0.688		0.657	1.028		1.025	1.467		1.277
A0A1U8K625	ubiquitin receptor RAD23b-like OS=Gossypium hirsutum OX=3635 GN=LOC107913821	0.644	Down	0.00101619	LOC107913821	38.845	0.861	0.847	0.804	1.037	0.978	1.026	1.186	1.387	1.33	0.878	0.838	0.84	1.087	0.983	1.041
A0A1U8KW49	hypersensitive-induced response protein 2-like OS=Gossypium hirsutum OX=3635 GN=LOC107920014	1.635	Up	0.0030239	LOC107920014	32.071	1.041	1.04	0.994	0.937	0.963	1.091	0.696	0.646	0.539	1.173	1.095	1.212	1.25	1.338	1.257
A0A1U8P7T8	protein SRG1-like OS=Gossypium hirsutum OX=3635 GN=LOC107955134	1.333	Up	0.0167976	LOC107955134	41.552	1.21	1.229	1.217	1.443	1.385	1.4	0.974	0.855	0.914	0.784	0.888	0.958	0.735	0.584	0.514
A0A1U8MTA1	uncharacterized protein LOC107939891 OS=Gossypium hirsutum OX=3635 GN=LOC107939891	0.743	Down	0.023379	LOC107939891	18.194	1.089	1.191	0.915	0.996	1.158	0.994	1.366	1.531	1.405	0.844	0.507	0.946	0.685	0.608	0.741
A0A1U8LJB4	AT-hook motif nuclear-localized protein 14-like isoform X2 OS=Gossypium hirsutum OX=3635 GN=LOC107926839	1.605	Up	0.0043843	LOC107926839	30.125		0.971	0.977		1.068	1.089		0.588	0.626		1.093	1.088		1.363	1.316
A0A1U8NU69	uncharacterized protein LOC107951757 isoform X2 OS=Gossypium hirsutum OX=3635 GN=LOC107951757	0.444	Down	0.00050281	LOC107951757	58.425	0.818	0.91	0.792	0.975	0.901	0.797	1.951	1.655	2.067	0.555	0.681	0.614	0.644	0.87	0.69
A0A1U8JDS2	luminal-binding protein 5-like OS=Gossypium hirsutum OX=3635 GN=LOC107904512	0.585	Down	0.00094413	LOC107904512	73.465	0.857	1.01	0.995	0.98	0.896	0.94	1.616	1.546	1.727	0.901	0.921	0.741	0.613	0.631	0.556
A0A1U8NND0	CASP-like protein OS=Gossypium hirsutum OX=3635 GN=LOC107949385	0.706	Down	0.00138044	LOC107949385	22.213	0.815	0.828	0.888	0.843	1.008	0.833	1.272	1.127	1.185	0.966	0.936	1.054	1.133	1.122	1.065
A0A1U8M262	major allergen Pru av 1-like OS=Gossypium hirsutum OX=3635 GN=LOC107933230	1.578	Up	0.00172182	LOC107933230	17.682	1.553	1.305	1.378	1.004	1.054	1.041	0.871	0.86	0.954	1.14	1.259	1.118	0.407	0.566	0.478
A0A1U8MH23	cucumisin-like OS=Gossypium hirsutum OX=3635 GN=LOC107936656	1.461	Up	0.0027405	LOC107936656	79.47	1.067	1.092	0.999	1.025	1.064	1.051	0.685	0.68	0.796	0.944	1.029	0.878	1.347	1.204	1.358
A0A1U8MIV1	Phenylalanine ammonia-lyase OS=Gossypium hirsutum OX=3635 GN=LOC107937172	0.623	Down	0.0010411	LOC107937172	77.469	0.892	0.88	0.914	1.223	1.216	1.062	1.503	1.521	1.286	0.714	0.815	0.864	0.641	0.564	0.758
A0A1U8JXE9	Cysteine synthase OS=Gossypium hirsutum OX=3635 GN=LOC107911578	1.314	Up	0.0040223	LOC107911578	40.483	1.297	1.14	1.261	1.229	1.177	1.205	0.894	0.958	0.962	0.921	0.999	0.928	0.607	0.716	0.667
A0A1U8LUZ3	"peptidyl-tRNA hydrolase, chloroplastic-like OS=Gossypium hirsutum OX=3635 GN=LOC107930176"	0.757	Down	0.034136	LOC107930176	28.936		1.091	1.011		1.031	1.014		1.438	1.337		0.869	0.946		0.571	0.685
A0A1U8KAQ5	probable glutathione S-transferase OS=Gossypium hirsutum OX=3635 GN=LOC107915000	1.571	Up	0.00055939	LOC107915000	26.11	1.094	1.145	1.075	0.929	0.985	1.049	0.672	0.675	0.762	1.073	1.113	1.148	1.25	1.115	1.042
A0A1U8L1T3	short-chain dehydrogenase/reductase family 42E member 1-like isoform X2 OS=Gossypium hirsutum OX=3635 GN=LOC107922008	1.339	Up	0.042316	LOC107922008	43.284	1.143	1.168	1.057	1.037	1.077	0.893	0.938	0.892	0.685	1.029	0.989	1.159	0.885	0.914	1.28
A0A1U8JUQ4	la-related protein 1C-like OS=Gossypium hirsutum OX=3635 GN=LOC107909476	0.656	Down	0.0156844	LOC107909476	57.017	0.624	0.87	0.707	1.251	1.479	1.712	1.156	1.023	1.174	0.777	0.799	0.784	1.138	0.857	0.678
A0A1U8MZR9	clathrin interactor EPSIN 2 isoform X2 OS=Gossypium hirsutum OX=3635 GN=LOC107941959	0.714	Down	0.0033033	LOC107941959	91.204	0.861	0.871	0.888	1.168	1.327	1.153	1.101	1.31	1.259	1.099	0.651	0.688	0.797	0.862	1.056
A0A1U8HYG0	probable NAD(P)H dehydrogenase (Quinone) FQR1-like 2 OS=Gossypium hirsutum OX=3635 GN=LOC107888732	1.411	Up	0.0077599	LOC107888732	27.536	1.124	1.139	0.975	0.965	0.964	1.015	0.71	0.748	0.837	1.194	1.092	1.089	1.079	1.099	1.118
A0A1U8LRK4	50S ribosomal protein L33-like OS=Gossypium hirsutum OX=3635 GN=LOC107929022	0.757	Down	0.020756	LOC107929022	6.9152	0.934	0.893		0.981	0.968		1.248	1.166		0.909	1.007		0.954	1.008
A0A1U8PB81	Sulfotransferase OS=Gossypium hirsutum OX=3635 GN=LOC107957445	1.401	Up	0.00026107	LOC107957445	35.86	1.113	1.208	1.172	1.107	1.231	1.25	0.833	0.85	0.81	1.065	1.024	1.049	0.825	0.828	0.759
A0A1U8NUP3	DNA-repair protein XRCC1-like isoform X2 OS=Gossypium hirsutum OX=3635 GN=LOC107951899	1.307	Up	0.045004	LOC107951899	40.51	0.993		1.045	0.981		0.981	0.738		0.821	1.176		1.031	1.203		1.185
A0A1U8IKQ5	trans-resveratrol di-O-methyltransferase-like OS=Gossypium hirsutum OX=3635 GN=LOC107896318	0.474	Down	0.000140831	LOC107896318	40.751	0.873	0.926	0.825	0.76	0.56	0.822	1.838	1.976	1.718	0.961	0.957	0.791	0.507	0.455	0.805
A0A1U8MBE3	"Alpha-1,4 glucan phosphorylase OS=Gossypium hirsutum OX=3635 GN=LOC107935941"	1.327	Up	0.0145611	LOC107935941	95.287	1.187		1.108	1.057		1.003	0.866		0.863	0.944		1.086	0.99		0.979
A0A1U8MGX8	"L-ascorbate peroxidase 3, peroxisomal-like OS=Gossypium hirsutum OX=3635 GN=LOC107936563"	1.372	Up	0.0061423	LOC107936563	33.929	0.934	0.887	0.936	1.046	1.013	1.093	0.74	0.606	0.664	1.036	1.014	1.051	1.351	1.46	1.402
A0A1U8HVX7	uncharacterized protein LOC107890187 OS=Gossypium hirsutum OX=3635 GN=LOC107890187	1.382	Up	0.0107163	LOC107890187	15.31	1.389	1.254	1.13	0.977	0.996	1.112	0.863	0.886	0.981	1.018	1.007	0.995	0.762	0.897	0.799
A0A1U8NVD9	1-aminocyclopropane-1-carboxylate oxidase 5-like OS=Gossypium hirsutum OX=3635 GN=LOC107951489	1.309	Up	0.0033751	LOC107951489	34.665	0.952	0.969	1.056	1.085	1.109	1.138	0.725	0.8	0.749	1.032	1.004	1.079	1.309	1.152	1.038
A0A1U8PIH3	G-type lectin S-receptor-like serine/threonine-protein kinase RLK1 OS=Gossypium hirsutum OX=3635 GN=LOC107959450	1.405	Up	0.0024837	LOC107959450	90.289	1.04	0.985	1.082	1.297	1.164	1.178	0.676	0.772	0.763	1.179	1.19	1.114	0.864	0.935	0.911
A0A1U8MLT4	desumoylating isopeptidase 1-like OS=Gossypium hirsutum OX=3635 GN=LOC107939000	0.766	Down	0.029639	LOC107939000	30.512		0.864	0.948		0.976	0.973		1.173	1.191		1.067	0.913		0.958	1.008
A0A1U8K6X1	afadin- and alpha-actinin-binding protein-like isoform X5 OS=Gossypium hirsutum OX=3635 GN=LOC107912860	0.539	Down	0.000197908	LOC107912860	43.003	0.629	0.649	0.692	0.557	0.628	0.657	1.176	1.312	1.167	1.136	1.146	1.152	1.379	1.332	1.262
A0A1U8M715	plant intracellular Ras-group-related LRR protein 5-like OS=Gossypium hirsutum OX=3635 GN=LOC107933584	1.405	Up	0.042141	LOC107933584	63.009	1.267	1.031	1.087	1.202	1.051	1.281	0.721	0.971	0.718	0.894	1.094	1.045	0.962	0.891	0.925
A0A1U8NGB7	Carboxypeptidase OS=Gossypium hirsutum OX=3635 GN=LOC107948109	1.326	Up	0.00163625	LOC107948109	52.384	1.02	0.918	0.919	0.965	1.098	1.039	0.701	0.732	0.721	1.088	1.17	1.117	1.33	1.147	1.294
A0A1U8MWZ1	"argininosuccinate synthase, chloroplastic isoform X3 OS=Gossypium hirsutum OX=3635 GN=LOC107941042"	0.696	Down	4.2781e-05	LOC107941042	53.482	0.873	0.896	0.905	0.948	0.933	0.913	1.298	1.302	1.24	0.948	0.917	0.934	0.988	0.994	1.02
A0A1U8MIM6	calcium-dependent protein kinase 29-like OS=Gossypium hirsutum OX=3635 GN=LOC107938101	1.354	Up	0.0027764	LOC107938101	59.241	0.959	0.99	0.928	0.901	0.981	0.96	0.705	0.658	0.762	1.186	1.198	1.241	1.359	1.248	1.184
A0A1U8LBY5	glutathione transferase GST 23-like OS=Gossypium hirsutum OX=3635 GN=LOC107925898	1.301	Up	0.039664	LOC107925898	28.296	0.964	1.154	1.004	0.988	1.052	1.145	0.793	0.707	0.899	1.036	0.962	0.969	1.17	1.172	1.038
A0A1U8HNM9	omega-hydroxypalmitate O-feruloyl transferase-like OS=Gossypium hirsutum OX=3635 GN=LOC107886227	1.346	Up	8.3708e-05	LOC107886227	47.837	0.895	0.911	0.904	0.982	1.084	1.026	0.695	0.663	0.656	1.281	1.06	1.201	1.286	1.325	1.307
A0A1U8KIE0	"carotenoid 9,10(9',10')-cleavage dioxygenase 1-like OS=Gossypium hirsutum OX=3635 GN=LOC107915783"	1.354	Up	0.00156365	LOC107915783	61.897	1.192	1.106	1.099	0.968	0.949	1.001	0.828	0.797	0.883	1.156	1.126	1.067	0.954	1.069	0.999
A0A1U8JRK2	protein SIEVE ELEMENT OCCLUSION B-like OS=Gossypium hirsutum OX=3635 GN=LOC107909743	1.418	Up	0.0024434	LOC107909743	79.992		1.002	1.03		1.05	0.957		0.709	0.724		0.996	0.935		1.32	1.442
A0A1U8NPJ0	"protein RETICULATA-RELATED 4, chloroplastic-like OS=Gossypium hirsutum OX=3635 GN=LOC107950398"	1.339	Up	0.027861	LOC107950398	48.579	1.224	1.406	1.196	1.018	0.934	1.006	0.855	0.917	1.086	1.144	1.438	1.049	0.72	0.186	0.654
A0A1U8KDQ4	major allergen Pru ar 1-like OS=Gossypium hirsutum OX=3635 GN=LOC107915931	1.402	Up	0.0008629	LOC107915931	17.691	0.979	0.989		1.648	1.468		0.696	0.708		0.788	0.882		0.951	1.002
A0A1U8J0N4	PAP-specific phosphatase HAL2-like OS=Gossypium hirsutum OX=3635 GN=LOC107900622	2.364	Up	0.00150291	LOC107900622	48.836	1.372	1.21	1.411	0.813	1.085	0.834	0.489	0.681	0.519	1.432	1.268	1.371	0.956	0.794	0.884
A0A1U8LLH0	Glutamine synthetase OS=Gossypium hirsutum OX=3635 GN=LOC107927707	0.327	Down	0.0079769	LOC107927707	47.394	0.679	0.6		0.749	0.669		1.801	2.109		0.848	0.757		0.914	0.857
A0A1U8MZK0	apoptosis-inducing factor homolog A-like OS=Gossypium hirsutum OX=3635 GN=LOC107941860	1.321	Up	0.0026224	LOC107941860	39.014	0.998	1.113	0.994	1.181	1.147	1.1	0.754	0.796	0.8	0.906	1.003	0.985	1.252	0.99	1.147
A0A1U8PIG9	protein SIEVE ELEMENT OCCLUSION B-like OS=Gossypium hirsutum OX=3635 GN=LOC107959416	1.592	Up	0.00191946	LOC107959416	74.343	0.945	1.09	1.096	0.955	0.952	1.073	0.634	0.622	0.711	1.155	1.127	1.133	1.373	1.266	1.032
A0A1U8IY54	vacuolar-processing enzyme-like OS=Gossypium hirsutum OX=3635 GN=LOC107901497	1.463	Up	0.0021754	LOC107901497	54.157	1.092		1.128	1.15		1.093	0.764		0.753	1.148		1.152	0.846		0.847
A0A1U8KT66	Diacylglycerol kinase OS=Gossypium hirsutum OX=3635 GN=LOC107920448	1.584	Up	0.029297	LOC107920448	55.142	1.528	1.254	1.166	0.643	1.211	0.955	0.654	0.948	0.89	1.488	1.12	1.03	0.703	0.569	0.884
A0A1U8L6E8	histone H1-like OS=Gossypium hirsutum OX=3635 GN=LOC107924311	1.36	Up	0.0097165	LOC107924311	28.678	1.116		1.112	0.862		0.938	0.844		0.794	1.112		1.188	1.133		1.003
A0A1U8JN70	umecyanin-like OS=Gossypium hirsutum OX=3635 GN=LOC107907326	1.392	Up	0.0138963	LOC107907326	17.973	0.817	0.869	0.839	1.069	1.1	1.111	0.644	0.656	0.514	0.999	0.961	1.008	1.621	1.506	1.669
A0A1U8J496	"50S ribosomal protein L21, mitochondrial-like OS=Gossypium hirsutum OX=3635 GN=LOC107901818"	0.734	Down	0.00020037	LOC107901818	28.782	0.988	0.936	0.979	1.009	0.906	0.837	1.274	1.335	1.344	0.794	0.996	0.949	0.954	0.853	0.871
A0A1U8J817	Pectinesterase OS=Gossypium hirsutum OX=3635 GN=LOC107902709	0.721	Down	0.000182454	LOC107902709	63.524	0.783	0.832	0.815	0.943	1.009	0.97	1.151	1.087	1.131	0.989	0.949	0.96	1.25	1.244	1.172
A0A1U8IWU9	uncharacterized protein LOC107899599 OS=Gossypium hirsutum OX=3635 GN=LOC107899599	1.306	Up	0.0067229	LOC107899599	104.27	1.185	1.081	1.267	1.124	1.148	1.165	0.93	0.862	0.914	0.976	1.05	0.961	0.843	0.921	0.709
A0A1U8IJ11	probable prolyl 4-hydroxylase 10 OS=Gossypium hirsutum OX=3635 GN=LOC107895600	0.635	Down	0.00070441	LOC107895600	32.626	0.801	0.828	0.876	0.965	1.032	1.004	1.387	1.342	1.213	0.795	0.777	0.857	1.089	1.06	1.095
A0A1U8HVL0	subtilisin-like protease SBT5.3 OS=Gossypium hirsutum OX=3635 GN=LOC107890054	1.381	Up	0.002104	LOC107890054	80.95	1.224	1.267	1.318	0.94	0.865	0.975	0.858	0.987	0.913	1.056	1.036	0.994	0.964	0.882	0.914
A0A1U8M2P6	REF/SRPP-like protein At1g67360 OS=Gossypium hirsutum OX=3635 GN=LOC107933388	1.764	Up	0.0029249	LOC107933388	25.672	0.986	1.025	0.953	1.149	1.18	1.231	0.603	0.468	0.609	1.206	1.085	1.125	1.209	1.31	1.205
A0A1U8NJU3	nitronate monooxygenase-like OS=Gossypium hirsutum OX=3635 GN=LOC107949140	1.316	Up	0.031256	LOC107949140	22.139	1.042	1.149		1.165	0.987		0.826	0.839		1.049	1.112		0.972	0.958
A0A1U8LMG8	PI-PLC X-box domain-containing protein DDB_G0293730-like OS=Gossypium hirsutum OX=3635 GN=LOC107928020	1.408	Up	7.5602e-05	LOC107928020	36.157	1.056	1.12	1.072	1.063	1.015	1.001	0.773	0.779	0.754	1.185	1.106	1.132	0.983	1.179	1.16
A0A1U8M8C7	spermidine coumaroyl-CoA acyltransferase-like OS=Gossypium hirsutum OX=3635 GN=LOC107935053	1.379	Up	0.0051793	LOC107935053	50.823	0.879	0.929	0.944	0.835	0.921	0.984	0.613	0.736	0.647	1.18	0.982	1.102	1.584	1.524	1.579
A0A1U8MCH4	Glutathione synthetase OS=Gossypium hirsutum OX=3635 GN=LOC107935203	1.302	Up	0.00132223	LOC107935203	61.032	1.076	1.101	1.04	1.223	1.109	1.245	0.787	0.815	0.868	1.065	1.068	1.029	0.896	0.952	0.863
A0A1U8L5G3	hsp70-Hsp90 organizing protein 3-like OS=Gossypium hirsutum OX=3635 GN=LOC107924079	0.733	Down	0.00037737	LOC107924079	65.635	0.937	0.905	0.955	1.157	1.102	1.07	1.298	1.214	1.304	0.844	0.898	0.864	0.817	0.889	0.821
A0A1U8P078	enolase OS=Gossypium hirsutum OX=3635 GN=LOC107953663	0.628	Down	0.026344	LOC107953663	47.93	0.847	0.931		0.912	0.872		1.5	1.329		1.105	0.906		0.707	0.937
A0A1U8IMY5	basic blue protein-like OS=Gossypium hirsutum OX=3635 GN=LOC107898524	1.332	Up	0.0174965	LOC107898524	13.281	0.965	0.934	0.851	1.139	1.222	1.074	0.753	0.607	0.705	1.039	1.055	0.99	1.305	1.215	1.139
A0A1U8J078	ubiquitin fusion degradation protein 1 homolog OS=Gossypium hirsutum OX=3635 GN=LOC107902026	0.742	Down	0.020325	LOC107902026	36.017	0.835	0.89	0.825	1.222	1.067	1.194	0.992	1.284	1.16	0.959	0.956	1.017	1.054	0.827	0.844
A0A1U8KR63	patellin-3-like OS=Gossypium hirsutum OX=3635 GN=LOC107919999	1.504	Up	1.52519e-05	LOC107919999	65.753	0.899	0.915	0.92	0.955	0.979	0.987	0.618	0.609	0.591	1.106	1.028	1.137	1.58	1.539	1.438
A0A1U8MQ99	16.6 kDa heat shock protein-like OS=Gossypium hirsutum OX=3635 GN=LOC107940098	1.427	Up	0.0048184	LOC107940098	16.239	0.921	0.965	1.047	0.979	1.055	1.117	0.728	0.618	0.709	1.133	1.101	1.003	1.35	1.343	1.221
A0A1U8KZS7	GDSL esterase/lipase At5g55050-like OS=Gossypium hirsutum OX=3635 GN=LOC107922402	2.887	Up	0.0092208	LOC107922402	43.152	1.231	0.951	1.458	0.853	0.841	0.867	0.277	0.474	0.51	1.108	1.032	0.913	1.693	1.824	1.305
A0A1U8P148	"asparagine--tRNA ligase, cytoplasmic 2-like OS=Gossypium hirsutum OX=3635 GN=LOC107953997"	1.374	Up	0.038062	LOC107953997	65.743	0.991	0.977	0.833	0.973	0.991	1.004	0.806	0.628	0.605	0.97	1.015	1.156	1.36	1.46	1.523
A0A1U8K9L2	telomere repeat-binding factor 2-like OS=Gossypium hirsutum OX=3635 GN=LOC107913297	1.326	Up	0.0110035	LOC107913297	31.331		1.031	1.024		1.116	1.172		0.798	0.752		1.059	0.954		1.05	1.173
A0A1U8LHW0	pleiotropic drug resistance protein 2-like OS=Gossypium hirsutum OX=3635 GN=LOC107927541	1.669	Up	0.000176031	LOC107927541	168.27	1.412	1.402	1.286	1.051	0.982	1.118	0.787	0.818	0.852	1.204	1.306	1.196	0.47	0.424	0.618
A0A1U8MBF6	trans-cinnamate 4-monooxygenase-like OS=Gossypium hirsutum OX=3635 GN=LOC107936045	0.71	Down	0.0125001	LOC107936045	57.961	0.886		0.904	1.182		1.129	1.214		1.308	0.907		0.83	0.83		0.851
A0A1U8KQW1	alcohol dehydrogenase-like 7 OS=Gossypium hirsutum OX=3635 GN=LOC107918101	1.409	Up	0.006996	LOC107918101	41.991	1.053	1.201	1.154	1.088	1.08	1.098	0.885	0.731	0.803	1.062	1.174	1.127	0.961	0.855	0.85
A0A1U8IBM2	Histone H2A OS=Gossypium hirsutum OX=3635 GN=LOC107893261	1.302	Up	0.03168	LOC107893261	14.779	0.885	0.831		1.135	1.069		0.635	0.683		1.003	1.059		1.472	1.446
A0A1U8NC64	"naringenin,2-oxoglutarate 3-dioxygenase isoform X2 OS=Gossypium hirsutum OX=3635 GN=LOC107945804"	0.73	Down	0.00071549	LOC107945804	41.403	0.8	0.828	0.835	1.533	1.401	1.098	1.183	1.125	1.064	0.826	0.871	1.016	0.664	0.799	1.044
A0A1U8NEL0	hevamine-A-like isoform X1 OS=Gossypium hirsutum OX=3635 GN=LOC107947331	1.75	Up	2.4582e-05	LOC107947331	31.885	0.914	0.987	0.941	0.986	0.953	1.1	0.54	0.529	0.555	0.994	1.052	1.073	1.728	1.582	1.444
A0A1U8N9K3	Mitochondrial fission 1 protein OS=Gossypium hirsutum OX=3635 GN=LOC107945110	1.596	Up	0.00071508	LOC107945110	18.126	1.21	1.239		1.143	0.805		0.764	0.77		1.178	0.896		0.73	1.368
A0A1U8KPY1	uncharacterized protein LOC107917890 isoform X5 OS=Gossypium hirsutum OX=3635 GN=LOC107917890	0.695	Down	0.00100124	LOC107917890	125.81	0.879	0.921	0.922	1.114	1.044	1.199	1.351	1.361	1.206	0.729	0.904	0.752	0.946	0.788	0.961
A0A1U8L7R2	fruit protein pKIWI501-like OS=Gossypium hirsutum OX=3635 GN=LOC107924619	0.417	Down	0.00096333	LOC107924619	18.243	0.621	0.756	0.832	0.955	0.975	0.818	1.958	1.658	1.682	0.845	0.857	0.857	0.595	0.762	0.76
A0A1U8MB86	MACPF domain-containing protein At1g14780-like OS=Gossypium hirsutum OX=3635 GN=LOC107934812	1.562	Up	0.028376	LOC107934812	67.665		1.04	0.987		1.035	1.068		0.602	0.696		1.077	1.091		1.326	1.24
A0A1U8MCM9	thaumatin-like protein 1 OS=Gossypium hirsutum OX=3635 GN=LOC107936393	0.336	Down	0.00100233	LOC107936393	26.43	0.846	0.721	0.669	0.948	0.671	0.578	1.797	2.285	2.571	0.691	0.585	0.577	0.726	0.731	0.524
A0A1U8PBV9	GDSL esterase/lipase At2g42990-like OS=Gossypium hirsutum OX=3635 GN=LOC107956774	1.564	Up	0.020735	LOC107956774	38.985	1.01	1.142		0.935	1.072		0.673	0.703		1.057	1.01		1.443	1.136
A0A1U8LHK0	lysine histidine transporter 1-like OS=Gossypium hirsutum OX=3635 GN=LOC107926506	1.977	Up	0.00061568	LOC107926506	50.888	1.259	1.413	1.317	1.149	1.153	1.134	0.733	0.596	0.689	1.157	1.328	1.309	0.727	0.529	0.553
A0A1U8JUF5	Dihydrolipoyl dehydrogenase OS=Gossypium hirsutum OX=3635 GN=LOC107910553	0.761	Down	0.00057788	LOC107910553	53.973	0.937	0.99	0.988	0.977	0.964	0.918	1.253	1.33	1.247	0.948	0.945	0.953	0.906	0.792	0.91
A0A1U8PPE8	senescence-specific cysteine protease SAG39-like OS=Gossypium hirsutum OX=3635 GN=LOC107961436	2.615	Up	4.5884e-07	LOC107961436	37.394	1.323	1.354	1.295	1.236	1.236	1.143	0.503	0.496	0.52	1.372	1.491	1.6	0.59	0.439	0.447
A0A1U8JGA8	"uncharacterized aarF domain-containing protein kinase At4g31390, chloroplastic isoform X2 OS=Gossypium hirsutum OX=3635 GN=LOC107906762"	1.34	Up	0.029818	LOC107906762	60.799	1.017	1.045		1.057	1.013		0.731	0.808		1.057	1.065		1.229	1.129
A0A1U8JJA7	"Ferredoxin--NADP reductase, chloroplastic OS=Gossypium hirsutum OX=3635 GN=LOC107906315"	0.446	Down	0.00146188	LOC107906315	42.162	0.898	0.79	0.728	0.824	0.794	0.72	1.549	1.8	2.066	0.852	0.825	0.765	0.889	0.802	0.683
A0A1U8ID20	40S ribosomal protein S8 OS=Gossypium hirsutum OX=3635 GN=LOC107895223	0.678	Down	0.042123	LOC107895223	24.727		0.817	0.952		0.915	0.956		1.347	1.263		1.011	0.972		0.909	0.872
A0A1U8JH28	acidic mammalian chitinase-like OS=Gossypium hirsutum OX=3635 GN=LOC107906925	1.495	Up	0.00037506	LOC107906925	41.905	1.102	1.187	1.153	1.033	1.002	0.984	0.798	0.725	0.78	1.068	1.03	1.083	1.096	1.031	1.039
A0A1U8LWS2	50S ribosomal protein L24-like OS=Gossypium hirsutum OX=3635 GN=LOC107930539	0.671	Down	6.3794e-05	LOC107930539	17.382	0.902	0.961	0.927	0.927	0.925	0.94	1.396	1.348	1.414	1.014	0.935	0.876	0.759	0.857	0.85
A0A1U8J222	AAA-ATPase At2g18193-like isoform X2 OS=Gossypium hirsutum OX=3635 GN=LOC107901240	1.311	Up	0.0057815	LOC107901240	60.445	1.181	1.232	1.323	1.02	1.153	1.128	0.959	1.007	0.884	1.048	0.974	0.964	0.811	0.65	0.702
A0A1U8KN66	heparan-alpha-glucosaminide N-acetyltransferase-like OS=Gossypium hirsutum OX=3635 GN=LOC107917650	1.538	Up	0.002124	LOC107917650	54.118	1.312	1.406	1.55	0.998	1.062	0.901	0.955	0.858	0.962	1.117	1.099	1.047	0.756	0.592	0.588
A0A1U8PLN5	Laccase OS=Gossypium hirsutum OX=3635 GN=LOC107959545	1.32	Up	0.0107957	LOC107959545	63.342	0.831	0.911	0.753	0.907	0.983	1.07	0.65	0.643	0.597	1.094	1.068	0.974	1.674	1.486	1.755
A0A1U8JGK8	GDSL esterase/lipase At4g16230-like OS=Gossypium hirsutum OX=3635 GN=LOC107905314	1.354	Up	4.4484e-05	LOC107905314	39.751	1.257	1.306	1.293	0.929	0.956	0.919	0.969	0.931	0.947	1.141	1.172	1.142	0.731	0.638	0.683
A0A1U8NU30	uncharacterized protein LOC107951720 isoform X2 OS=Gossypium hirsutum OX=3635 GN=LOC107951720	1.455	Up	0.0096404	LOC107951720	28.449	1.177		1.099	1.131		1.047	0.793		0.771	0.867		0.86	1.092		1.294
A0A1U8LIP3	uncharacterized protein LOC107927868 OS=Gossypium hirsutum OX=3635 GN=LOC107927868	0.718	Down	0.036782	LOC107927868	82.688	1.092		0.983	0.57		0.659	1.388		1.5	0.85		0.826	1.126		1.033
B1PBW7	Tubulin beta chain OS=Gossypium hirsutum OX=3635 GN=LOC107943613	0.696	Down	0.00082358	LOC107943613	49.953	0.901	0.89	0.835	0.927	1.011	0.928	1.246	1.193	1.333	1.043	0.917	0.972	0.909	0.914	0.959
A0A1U8M1Q6	tuberculostearic acid methyltransferase UfaA1-like isoform X3 OS=Gossypium hirsutum OX=3635 GN=LOC107932144	0.446	Down	0.0061805	LOC107932144	52.076	0.796	0.808		1.198	1.01		1.912	1.685		0.638	0.847		0.377	0.65
A0A1U8P7A4	subtilisin-like protease SBT5.3 OS=Gossypium hirsutum OX=3635 GN=LOC107954997	1.393	Up	0.0025971	LOC107954997	82.67	0.947	0.975	0.982	1.021	1.062	1.024	0.756	0.639	0.69	1.064	1.094	1.165	1.3	1.309	1.203
A0A1U8K3G4	monoacylglycerol lipase ABHD6-like OS=Gossypium hirsutum OX=3635 GN=LOC107913074	1.522	Up	0.0028597	LOC107913074	35.206	1.038	1.039	0.945	1.139	1.199	1.198	0.591	0.68	0.714	1.105	1.039	1.081	1.227	1.128	1.144
A0A1U8LBK6	Xyloglucan endotransglucosylase/hydrolase OS=Gossypium hirsutum OX=3635 GN=LOC107924710	0.428	Down	0.0141846	LOC107924710	34.277	0.726	0.601		0.89	0.969		1.489	1.614		0.946	0.892		0.972	0.95
A0A1U8K0S7	heat shock factor-binding protein 1-like OS=Gossypium hirsutum OX=3635 GN=LOC107912442	1.41	Up	0.030721	LOC107912442	9.252	1.375	1.195	1.12	1.175	1.277	1.163	0.885	0.863	0.869	0.657	0.749	0.947	0.93	0.957	1.027
A0A1U8KCD2	ras-related protein Rab7 OS=Gossypium hirsutum OX=3635 GN=LOC107914079	1.366	Up	5.6405e-05	LOC107914079	23.027	1.047	1.091	1.066	1.124	1.125	1.113	0.783	0.798	0.765	1.08	1.055	1.108	1.009	1.019	0.911
A0A1U8MF26	probable LRR receptor-like serine/threonine-protein kinase At1g06840 isoform X2 OS=Gossypium hirsutum OX=3635 GN=LOC107936050	1.357	Up	0.020577	LOC107936050	105.54	0.95	0.958	1.088	0.943	1.071	1.17	0.837	0.659	0.712	1.068	0.983	0.99	1.258	1.395	1.293
A0A1U8J6G3	citrate-binding protein-like OS=Gossypium hirsutum OX=3635 GN=LOC107902568	2.017	Up	0.0002649	LOC107902568	24.834	1.451	1.618	1.538	0.855	0.792	0.852	0.833	0.746	0.705	1.342	1.356	1.331	0.502	0.504	0.544
A0A1U8KZR5	60S ribosomal protein L6 OS=Gossypium hirsutum OX=3635 GN=LOC107922408	0.762	Down	0.0007368	LOC107922408	26.141	0.983	1.037	1.04	0.945	0.899	0.898	1.399	1.308	1.307	0.882	0.939	0.98	0.791	0.729	0.775
A0A1U8I9J9	fatty acid amide hydrolase-like isoform X2 OS=Gossypium hirsutum OX=3635 GN=LOC107894183	1.371	Up	0.00081818	LOC107894183	66.562	1.105	1.167	1.041	0.971	1.041	1.014	0.79	0.808	0.819	1.114	1.158	1.111	1.083	0.887	1.065
A0A1U8J7Q8	elicitor-responsive protein 3-like OS=Gossypium hirsutum OX=3635 GN=LOC107904492	0.67	Down	0.00047521	LOC107904492	16.5	0.938	0.878	0.923	0.938	1.016	1.003	1.374	1.434	1.282	0.899	0.936	0.939	0.857	0.75	0.904
A0A1U8K719	uncharacterized protein LOC107912911 OS=Gossypium hirsutum OX=3635 GN=LOC107912911	0.746	Down	0.0108822	LOC107912911	19.998	0.892		0.941	0.937		0.913	1.248		1.21	1.121		0.964	0.818		1.003
B1NHU5	Fasciclin-like arabinogalactan protein 1 OS=Gossypium hirsutum OX=3635 GN=LOC107946184	0.506	Down	0.00051682	LOC107946184	25.754	0.845	0.773	0.937	0.887	0.967	0.817	1.572	1.696	1.786	0.792	0.867	0.798	0.967	0.721	0.675
A0A1U8KWW4	60S ribosomal protein L34-like OS=Gossypium hirsutum OX=3635 GN=LOC107920201	0.522	Down	6.3755e-05	LOC107920201	13.662	0.882	0.869	0.909	0.928	0.83	0.903	1.74	1.772	1.581	0.677	0.847	0.832	0.741	0.684	0.765
A0A1U8PYX6	glutathione S-transferase U25-like OS=Gossypium hirsutum OX=3635 GN=LOC107963482	1.539	Up	0.0028396	LOC107963482	25.042	1.575	1.434	1.267	0.982	0.943	1.011	0.913	0.907	0.959	1.192	1.255	1.084	0.289	0.468	0.683
A0A1U8PFW9	neutral ceramidase-like OS=Gossypium hirsutum OX=3635 GN=LOC107958032	1.322	Up	0.017244	LOC107958032	86.192	0.957	0.966	0.97	1.004	1.018	1.004	0.772	0.737	0.68	1.029	0.986	1.089	1.301	1.343	1.349
A0A1U8P9P0	Lipase OS=Gossypium hirsutum OX=3635 GN=LOC107955719	1.381	Up	0.00100126	LOC107955719	45.401	0.966	0.999	0.955	1.113	1.116	1.195	0.717	0.658	0.74	1.031	1.079	1.039	1.262	1.213	1.133
A0A0A7R547	Mitogen-activated protein kinase OS=Gossypium hirsutum OX=3635 GN=MPK18	1.436	Up	0.00041858	MPK18	42.6	1.191	1.235	1.163	1.162	1.277	1.183	0.819	0.8	0.88	0.931	0.973	0.935	0.905	0.743	0.869
A0A1U8P552	probable methyltransferase PMT11 OS=Gossypium hirsutum OX=3635 GN=LOC107955137	0.589	Down	0.00118326	LOC107955137	76.522		0.81	0.802		0.963	0.999		1.392	1.344		0.908	0.841		0.96	1.055
A0A1U8K2V8	Peroxidase OS=Gossypium hirsutum OX=3635 GN=LOC107912929	0.578	Down	0.00114233	LOC107912929	36.252	0.832	0.726	0.842	0.905	0.878	0.815	1.266	1.478	1.409	1.035	0.934	0.973	1.033	1.026	0.98
A0A1U8I4D6	uncharacterized protein LOC107892479 isoform X3 OS=Gossypium hirsutum OX=3635 GN=LOC107892479	1.328	Up	0.0187781	LOC107892479	42.077	1.009		1.058	1.037		1.022	0.803		0.754	1.067		1.146	1.162		1.078
A0A1U8HRR9	"glucan endo-1,3-beta-glucosidase, basic vacuolar isoform-like OS=Gossypium hirsutum OX=3635 GN=LOC107888954"	0.496	Down	0.0135212	LOC107888954	40.148	0.933	0.743	0.655	1.04	0.792	0.658	1.217	1.587	1.893	0.925	0.746	0.944	0.909	1.175	0.839
A0A1U8NT58	uncharacterized protein LOC107951580 OS=Gossypium hirsutum OX=3635 GN=LOC107951580	1.414	Up	0.047544	LOC107951580	72.622		1.194	1.033		0.961	1.108		0.81	0.765		1.009	1.137		1.082	1.014
A0A1U8K6K7	putative G3BP-like protein isoform X2 OS=Gossypium hirsutum OX=3635 GN=LOC107912550	0.572	Down	0.00034127	LOC107912550	49.486	0.782	0.834	0.89	1.225	1.168	1.104	1.444	1.55	1.389	0.823	0.821	0.807	0.705	0.628	0.814
A0A1U8L3F3	isoflavone reductase-like protein OS=Gossypium hirsutum OX=3635 GN=LOC107922367	0.736	Down	0.0098961	LOC107922367	33.854	1.071	0.995	1.219	1.133	1.141	1.045	1.514	1.548	1.399	0.757	0.785	0.795	0.54	0.464	0.608
A0A1U8LX07	Transmembrane 9 superfamily member OS=Gossypium hirsutum OX=3635 GN=LOC107931685	0.741	Down	0.048544	LOC107931685	67.171	0.94	0.918		1.061	1.089		1.17	1.338		0.98	0.889		0.874	0.785
A0A1U8PME3	uncharacterized protein LOC107959855 OS=Gossypium hirsutum OX=3635 GN=LOC107959855	1.304	Up	0.000100141	LOC107959855	102.47	0.986	1.009	1.019	1.077	1.059	1.053	0.791	0.754	0.767	1.002	0.973	0.998	1.23	1.276	1.237
A0A1U8N6G0	uncharacterized protein LOC107944129 OS=Gossypium hirsutum OX=3635 GN=LOC107944129	1.429	Up	0.0047983	LOC107944129	52.183	0.916	1.098	1.049	1.204	1.135	1.165	0.699	0.686	0.759	1.061	1.043	1.017	1.176	1.142	1.115
A0A1U8IEZ9	Histone H2A OS=Gossypium hirsutum OX=3635 GN=LOC107894206	1.389	Up	0.00091668	LOC107894206	15.113	1.018	0.998	0.929	1.057	1.095	1.117	0.731	0.716	0.673	0.907	0.958	1.141	1.322	1.262	1.165
A0A1U8IU26	universal stress protein A-like protein OS=Gossypium hirsutum OX=3635 GN=LOC107898464	1.602	Up	0.00067813	LOC107898464	17.348	0.895	0.862	0.816	0.926	0.941	1.015	0.529	0.5	0.577	0.925	0.76	0.871	1.909	2.076	1.874
A0A1U8MCC1	5-methyltetrahydropteroyltriglutamate-- homocysteine methyltransferase-like OS=Gossypium hirsutum OX=3635 GN=LOC107936305	0.502	Down	0.00027882	LOC107936305	84.735	0.713	0.703	0.787	0.9	1.286	0.913	1.57	1.344	1.473	0.965	0.808	0.877	0.886	0.884	0.906
A0A1U8P451	auxilin-related protein 2-like isoform X2 OS=Gossypium hirsutum OX=3635 GN=LOC107954727	0.76	Down	0.020438	LOC107954727	105.41		0.82	0.809		1.191	1.186		1.114	1.03		0.835	0.949		1.087	1.095
A0A1U8MHL7	"probable serine/threonine-protein kinase Cx32, chloroplastic OS=Gossypium hirsutum OX=3635 GN=LOC107937828"	1.347	Up	0.00097575	LOC107937828	46.384	1.128	1.123	1.027	1.065	1.189	1.078	0.835	0.792	0.806	0.886	1.027	1.102	1.152	0.889	1.123
A0A1U8J901	Sulfotransferase OS=Gossypium hirsutum OX=3635 GN=LOC107903158	0.734	Down	0.0131161	LOC107903158	35.937	0.87	0.914		1.082	1.055		1.247	1.184		0.96	0.936		0.791	0.754
A0A1U8N0Q3	strigolactone esterase D14-like OS=Gossypium hirsutum OX=3635 GN=LOC107942286	1.481	Up	0.00135868	LOC107942286	30.495	1.24	1.13	1.102	1.184	1.235	1.274	0.759	0.835	0.75	0.95	1.001	1.04	0.906	0.817	0.881
B0FDL7	Methyltransferase OS=Gossypium hirsutum OX=3635 GN=SMT2-1	0.691	Down	0.00050286	SMT2-1	40.281	1.005	0.948	0.999	0.97	0.997	0.907	1.512	1.38	1.378	0.867	0.921	0.944	0.684	0.699	0.767
A0A1U8KD39	trans-resveratrol di-O-methyltransferase-like OS=Gossypium hirsutum OX=3635 GN=LOC107915765	0.527	Down	0.000101277	LOC107915765	40.533	0.754	0.85	0.855	0.537	0.551	0.676	1.553	1.577	1.538	1.031	0.963	0.953	0.805	0.916	0.898
A0A1U8KIK7	epidermis-specific secreted glycoprotein EP1-like OS=Gossypium hirsutum OX=3635 GN=LOC107915836	1.339	Up	0.0104978	LOC107915836	49.043	0.9	1.03	0.963	0.871	0.883	0.892	0.678	0.687	0.796	1.039	1.063	0.991	1.623	1.352	1.441
Q947C5	Non-symbiotic hemoglobin 1 OS=Gossypium hirsutum OX=3635 GN=HB1	0.491	Down	0.037523	HB1	18.442	0.463	0.858	0.728	0.832	0.927	0.803	1.741	1.047	1.387	0.356	0.813	0.746	1.634	1.431	1.27
A0A1U8JE66	"L-ascorbate peroxidase, cytosolic OS=Gossypium hirsutum OX=3635 GN=LOC107906191"	1.363	Up	0.0130017	LOC107906191	27.562	1.253	1.146	1.066	0.903	1.006	1.048	0.77	0.934	0.838	1.017	1.076	1.057	1.057	0.876	1.049
A0A1U8JZN6	"(-)-isopiperitenol/(-)-carveol dehydrogenase, mitochondrial-like OS=Gossypium hirsutum OX=3635 GN=LOC107912151"	1.578	Up	0.00082014	LOC107912151	28.351	1.216	1.136	1.1	1.213	1.067	1.148	0.7	0.79	0.698	1.214	1.181	1.132	0.806	0.861	0.809
A0A1U8P410	phosphoinositide phospholipase C 5-like isoform X2 OS=Gossypium hirsutum OX=3635 GN=LOC107954791	1.443	Up	0.0037249	LOC107954791	13.389	1.208	1.379	1.204	0.958	0.853	1.004	0.948	0.835	0.844	1.172	1.05	0.945	0.725	0.928	1.039
A0A1U8IV10	Glutamate dehydrogenase OS=Gossypium hirsutum OX=3635 GN=LOC107899137	0.742	Down	0.0035952	LOC107899137	44.502	0.918	0.894	0.912	0.92	0.891	0.864	1.133	1.334	1.204	0.997	0.929	0.995	1.013	1.002	1.005
Q2HPG3	Osmotin-like protein I OS=Gossypium hirsutum OX=3635 GN=OSMI	0.647	Down	0.0049402	OSMI	26.543	0.742	0.795	0.692	0.749	0.646	0.751	1.185	1.006	1.252	0.919	0.731	0.98	1.488	1.848	1.387
A0A1U8NZ89	chaperone protein ClpB1 OS=Gossypium hirsutum OX=3635 GN=LOC107953474	1.305	Up	0.0152423	LOC107953474	101.66	1.019	1.037	0.975	0.817	0.791	0.817	0.875	0.733	0.714	1.193	1.179	1.164	1.271	1.338	1.321
D2D2Z2	UDP-glucose 6-dehydrogenase OS=Gossypium hirsutum OX=3635 GN=LOC107911831	0.454	Down	0.0062843	LOC107911831	53.124	0.631	0.656	0.835	0.998	1.034	1.047	1.686	1.783	1.21	0.813	0.786	0.943	0.874	0.746	1.009
A0A1U8MWE0	50S ribosomal protein L25-like OS=Gossypium hirsutum OX=3635 GN=LOC107942029	0.765	Down	0.0058353	LOC107942029	28.856	0.976	0.99	0.961	0.944	1.015	0.96	1.398	1.244	1.186	0.94	0.941	0.932	0.73	0.916	0.992
A0A1U8IHK6	Non-specific lipid-transfer protein OS=Gossypium hirsutum OX=3635 GN=LOC107896814	1.846	Up	0.0150814	LOC107896814	11.859	1.02	0.997	1.02	1.008	1.055	1.037	0.593	0.584	0.468	0.972	0.93	0.957	1.541	1.529	1.643
A0A1U8LNX6	plasminogen activator inhibitor 1 RNA-binding protein-like OS=Gossypium hirsutum OX=3635 GN=LOC107929374	0.681	Down	0.0036372	LOC107929374	38.43	0.825	0.71	0.867	1.431	1.246	1.183	1.133	1.179	1.216	0.717	0.721	0.73	0.93	1.061	1.022
A0A1U8JU63	Laccase OS=Gossypium hirsutum OX=3635 GN=LOC107910476	1.491	Up	0.0171427	LOC107910476	65.985	0.977	0.971	0.908	1.277	1.221	1.155	0.526	0.642	0.747	0.959	0.955	1.079	1.383	1.285	1.195
A0A1U8KHD4	probable LRR receptor-like serine/threonine-protein kinase At1g56140 OS=Gossypium hirsutum OX=3635 GN=LOC107916989	1.331	Up	4.8087e-06	LOC107916989	101.21	1.054	1.084	1.052	0.805	0.906	0.983	0.794	0.802	0.801	1.289	1.119	1.164	1.134	1.152	1.053
A0A1U8MD09	fatty-acid-binding protein 1 OS=Gossypium hirsutum OX=3635 GN=LOC107936510	1.551	Up	0.00177875	LOC107936510	32.25	1.316	1.255	1.175	1.044	1.059	1.101	0.827	0.729	0.859	1.01	1.035	1.026	0.826	0.97	0.867
B1PBW9	Tubulin beta chain OS=Gossypium hirsutum OX=3635 GN=LOC107886035	0.579	Down	0.0113047	LOC107886035	49.998	0.871		0.786	1.015		1.105	1.473		1.391	0.895		0.823	0.736		0.928
A0A1U8K957	60S ribosomal protein L5 OS=Gossypium hirsutum OX=3635 GN=LOC107914591	0.709	Down	0.00093839	LOC107914591	34.129	1.016	1.034	0.932	0.794	0.839	0.9	1.356	1.385	1.463	0.968	0.91	0.95	0.872	0.857	0.748
A0A1U8LYX6	Translation machinery-associated protein 22 OS=Gossypium hirsutum OX=3635 GN=LOC107932284	0.755	Down	0.0068407	LOC107932284	20.958	0.957	0.941	1.013	1.199	0.904	0.935	1.164	1.372	1.321	1.008	0.94	0.909	0.69	0.697	0.826
A0A1U8LH28	CASP-like protein OS=Gossypium hirsutum OX=3635 GN=LOC107926369	1.379	Up	0.037965	LOC107926369	21.23	0.851	0.755	0.847	0.764	0.797	0.897	0.542	0.52	0.717	1.164	1.103	1.142	1.903	1.959	1.561
A0A1U8LTI2	caffeoylshikimate esterase-like OS=Gossypium hirsutum OX=3635 GN=LOC107930665	1.329	Up	0.002321	LOC107930665	36.35	1.177	1.149	1.137	0.954	1.076	0.906	0.93	0.866	0.809	1.035	0.925	1.041	0.94	1.034	1.157
A0A1U8K474	Acyl-coenzyme A oxidase OS=Gossypium hirsutum OX=3635 GN=LOC107912210	1.306	Up	0.0035783	LOC107912210	74.633	1.178	1.078	1.094	1.092	1.17	1.087	0.869	0.8	0.896	1.085	1.111	1.02	0.772	0.881	0.902
A0A1U8JIQ6	methyl-CpG-binding domain-containing protein 11-like isoform X2 OS=Gossypium hirsutum OX=3635 GN=LOC107907327	1.51	Up	0.0142613	LOC107907327	33.159	0.765	0.826	0.758	1.051	0.937	1.116	0.435	0.61	0.511	1.055	0.963	0.963	1.892	1.779	1.811
A0A1U8M224	Sodium/hydrogen exchanger OS=Gossypium hirsutum OX=3635 GN=LOC107932164	1.447	Up	0.0110189	LOC107932164	59.178	1.326	1.086	1.177	0.845	1.094	1.156	0.812	0.75	0.918	1.042	1.07	0.904	1.02	1.015	0.878
A0A1U8P695	PRA1 family protein OS=Gossypium hirsutum OX=3635 GN=LOC107955460	1.448	Up	0.0105984	LOC107955460	20.04	0.926		0.99	1.043		1.107	0.649		0.674	1.074		1.007	1.43		1.312
A0A1U8LWW5	Mitogen-activated protein kinase kinase kinase RAF39_5 OS=Gossypium hirsutum OX=3635 GN=LOC107930586	1.48	Up	0.00056089	LOC107930586	43.506	0.841	0.895	0.916	0.622	0.786	0.821	0.564	0.604	0.624	1.138	1.025	1.068	2.036	1.81	1.691
A0A1U8L1Z0	RPM1-interacting protein 4-like OS=Gossypium hirsutum OX=3635 GN=LOC107922044	1.419	Up	0.0064156	LOC107922044	8.4334	1.033		1.037	1.393		1.471	0.709		0.75	0.607		0.722	1.358		1.097
A0A1U8NKW6	activator of 90 kDa heat shock protein ATPase homolog OS=Gossypium hirsutum OX=3635 GN=LOC107948477	0.742	Down	3.7138e-06	LOC107948477	39.519	0.99	1.016	1.015	1.11	0.97	0.942	1.362	1.366	1.343	0.857	0.963	0.929	0.712	0.729	0.795
A0A1U8I399	HVA22-like protein OS=Gossypium hirsutum OX=3635 GN=LOC107890179	1.331	Up	0.022157	LOC107890179	18.231	0.988	0.966	0.908	0.936	1.066	1.031	0.824	0.689	0.637	1.035	0.923	0.958	1.311	1.442	1.586
A0A1U8LQB5	germin-like protein 9-3 OS=Gossypium hirsutum OX=3635 GN=LOC107928626	0.386	Down	0.000184569	LOC107928626	22.424	0.813	0.79	0.701	0.747	0.722	0.833	1.801	1.983	2.185	0.881	0.899	0.768	0.628	0.56	0.523
A0A1U8NVJ7	S-adenosylmethionine synthase OS=Gossypium hirsutum OX=3635 GN=LOC107951536	0.382	Down	0.00047742	LOC107951536	43.06	0.669	0.854	0.754	1.041	0.978	0.91	2.019	2.175	1.773	0.586	0.665	0.694	0.631	0.562	0.826
A0A1U8K2B8	uncharacterized protein LOC107911386 OS=Gossypium hirsutum OX=3635 GN=LOC107911386	0.655	Down	0.0045765	LOC107911386	17.022	0.807	0.957	0.948	0.476	0.652	0.573	1.403	1.255	1.482	1.132	1.103	0.966	1.238	1.082	1.034
A0A1U8IAB6	Glycosyltransferase OS=Gossypium hirsutum OX=3635 GN=LOC107894293	1.334	Up	0.0026237	LOC107894293	54.865	1.185	1.135	1.049	1.147	1.225	1.151	0.819	0.824	0.883	1.005	0.939	0.949	0.882	0.951	1.011
A0A1U8K8R9	flavin-dependent oxidoreductase FOX5-like OS=Gossypium hirsutum OX=3635 GN=LOC107914480	1.422	Up	0.0170351	LOC107914480	61.305	0.706	0.754	0.736	1	0.965	0.91	0.509	0.438	0.597	1.208	1.219	1.25	1.761	1.743	1.672
A0A1U8P1K7	putative ripening-related protein 1 OS=Gossypium hirsutum OX=3635 GN=LOC107954145	2.13	Up	3.5106e-05	LOC107954145	20.63	1.255	1.199	1.143	1.297	1.247	1.401	0.539	0.585	0.565	1.085	1.307	1.211	0.878	0.694	0.728
A0A1U8MM36	caffeoyl-CoA O-methyltransferase OS=Gossypium hirsutum OX=3635 GN=LOC107938099	0.613	Down	0.0001442	LOC107938099	36.193	0.869	0.9	0.868	1.082	1.014	1.015	1.39	1.383	1.529	0.775	0.894	0.702	0.871	0.798	0.869
A0A1U8LM77	GDSL esterase/lipase 1-like OS=Gossypium hirsutum OX=3635 GN=LOC107928857	1.468	Up	3.528e-05	LOC107928857	41.452	1.206	1.257	1.252	1.047	1.078	1.072	0.826	0.863	0.842	1.125	1.088	1.077	0.826	0.746	0.825
A0A1U8MYH9	protein MKS1-like OS=Gossypium hirsutum OX=3635 GN=LOC107942699	2.178	Up	0.022978	LOC107942699	22.692	1.243	0.932	1.367	0.71	0.78	0.84		0.615	0.469		1.312	0.85		1.455	1.555
A0A1U8LSC5	coatomer subunit zeta-2-like OS=Gossypium hirsutum OX=3635 GN=LOC107929414	0.687	Down	0.0108183	LOC107929414	19.51	0.914	0.909		0.88	0.969		1.275	1.379		0.962	0.881		1.001	0.889
A0A1U8LJ71	chromatin remodeling protein SHL-like OS=Gossypium hirsutum OX=3635 GN=LOC107928004	1.359	Up	0.021124	LOC107928004	24.846		0.861	0.788		0.924	0.925		0.612	0.601		1.029	1.074		1.681	1.753
A0A1U8L6F0	macrophage migration inhibitory factor homolog OS=Gossypium hirsutum OX=3635 GN=LOC107924291	1.344	Up	0.0029411	LOC107924291	12.203	1.266	1.229	1.214	0.994	0.95	0.981	0.991	0.918	0.85	0.88	1.03	1.011	0.888	0.913	0.973
A0A1U8MAJ0	Dirigent protein OS=Gossypium hirsutum OX=3635 GN=LOC107934659	1.363	Up	0.00044498	LOC107934659	21.247	1.098	1.094	1.139	1.079	0.949	1.024	0.772	0.836	0.835	1.112	1.043	1.04	0.997	1.138	1.002
A0A1U8PZN5	aquaporin PIP1-3-like OS=Gossypium hirsutum OX=3635 GN=LOC107963784	0.763	Down	0.036842	LOC107963784	27.329	0.719	0.726	0.909	0.741	0.755	0.867	1.11	0.948	1.028	1.136	1.054	1.052	1.392	1.613	1.2
A0A1U8K0R4	uncharacterized protein LOC107910696 OS=Gossypium hirsutum OX=3635 GN=LOC107910696	1.34	Up	0.00023772	LOC107910696	14.853		1.068	1.076		0.931	0.953		0.798	0.802		1.089	1.092		1.178	1.133
A0A1U8MPV3	hyoscyamine 6-dioxygenase-like isoform X3 OS=Gossypium hirsutum OX=3635 GN=LOC107939960	1.316	Up	0.006044	LOC107939960	41.972	1.121	1.107	1.248	1.32	1.307	1.276	0.943	0.848	0.85	0.948	1.003	0.925	0.676	0.854	0.717
A0A1U8JEW3	shikimate O-hydroxycinnamoyltransferase-like OS=Gossypium hirsutum OX=3635 GN=LOC107906385	0.699	Down	0.0134827	LOC107906385	50.313	0.95	0.797	0.917	1.173	1.153	1.063	1.165	1.439	1.207	0.885	0.862	1	0.848	0.764	0.837
A0A1U8KZJ7	40S ribosomal protein S13-like OS=Gossypium hirsutum OX=3635 GN=LOC107920890	0.764	Down	0.0048769	LOC107920890	17.182	0.985	0.993	0.967	0.972	0.944	0.979	1.168	1.344	1.344	1.039	0.942	0.923	0.857	0.798	0.792
A0A1U8LS48	"probable plastid-lipid-associated protein 6, chloroplastic OS=Gossypium hirsutum OX=3635 GN=LOC107929175"	1.455	Up	0.0151397	LOC107929175	29.92	1.042	0.946	0.988	1.154	1.192	1.116	0.594	0.648	0.803	0.98	1.001	0.964	1.35	1.319	1.18
A0A1U8INC2	major pollen allergen Bet v 1-A-like OS=Gossypium hirsutum OX=3635 GN=LOC107896609	1.378	Up	0.00101857	LOC107896609	17.395	1.09	1.097	0.98	1.089	1.113	1.256	0.777	0.76	0.761	1.057	1.019	1.022	1.116	1.098	1.046
A0A1U8LKH9	uncharacterized protein At5g01610-like OS=Gossypium hirsutum OX=3635 GN=LOC107927173	1.43	Up	0.0152815	LOC107927173	19.72	1.207	1.171	1.06	1.123	1.242	0.973	0.75	0.721	0.933	1.145	1.257	1.232	0.81	0.633	0.827
A0A1U8MC88	NADH-cytochrome b5 reductase OS=Gossypium hirsutum OX=3635 GN=LOC107936269	1.407	Up	6.0716e-05	LOC107936269	31.162	1.207	1.222	1.148	1.025	1.015	0.995	0.848	0.852	0.842	1.003	1.1	0.91	1.083	0.773	0.979
A0A1U8P6Z1	uncharacterized protein YwbO-like OS=Gossypium hirsutum OX=3635 GN=LOC107955681	0.754	Down	0.00035726	LOC107955681	26.979	0.954	0.956	1.017	1.036	0.986	0.999	1.264	1.293	1.326	0.913	0.92	0.832	0.864	0.82	0.832
A0A1U8KAC9	uncharacterized protein LOC107914900 OS=Gossypium hirsutum OX=3635 GN=LOC107914900	0.651	Down	0.044881	LOC107914900	17.249	0.994	0.978		0.911	0.918		1.656	1.375		0.824	0.956		0.565	0.793
A0A1U8IL72	60S ribosomal protein L23a OS=Gossypium hirsutum OX=3635 GN=LOC107897793	0.714	Down	0.024596	LOC107897793	17.524		0.887	0.861		1.111	1.051		1.161	1.287		0.947	0.911		0.929	0.92
A0A1U8HMF3	syntaxin-132-like OS=Gossypium hirsutum OX=3635 GN=LOC107887473	1.354	Up	3.5124e-06	LOC107887473	34.163	1.08	1.113	1.109	1.043	1.059	1.06	0.81	0.818	0.811	1.066	1.096	1.087	1.032	0.923	0.997
A0A1U8MR32	dynamin-related protein 4C-like isoform X2 OS=Gossypium hirsutum OX=3635 GN=LOC107940357	1.313	Up	0.00025705	LOC107940357	74.3	1.086	1.079	1.067	1.081	0.832	1.027	0.833	0.843	0.786	1.085	1.07	1.129	0.965	1.245	1.044
A0A1U8LLG5	perakine reductase-like OS=Gossypium hirsutum OX=3635 GN=LOC107927703	1.685	Up	0.024797	LOC107927703	23.299		1.567	1.4		1.252	1.253		0.826	0.935		1.069	0.994		0.278	0.389
A0A1U8JYR3	Pectinesterase OS=Gossypium hirsutum OX=3635 GN=LOC107911904	0.615	Down	0.008923	LOC107911904	57.177	0.591	0.723	0.831	0.851	0.86	0.791	1.129	1.121	1.24	1.1	0.951	1.031	1.438	1.421	1.095
A0A1U8MN84	receptor-like protein kinase HERK 1 OS=Gossypium hirsutum OX=3635 GN=LOC107938425	1.319	Up	0.030043	LOC107938425	91.68		0.952	0.974		1.033	1		0.765	0.695		1.05	1.106		1.272	1.311
A0A1U8MTB5	"triose phosphate/phosphate translocator, chloroplastic isoform X2 OS=Gossypium hirsutum OX=3635 GN=LOC107941062"	2.09	Up	0.00050226	LOC107941062	32.796	1.195		1.208	0.944		1.042	0.566		0.584	1.026		0.867	1.378		1.379
A0A1U8JHC8	cytochrome P450 711A1-like OS=Gossypium hirsutum OX=3635 GN=LOC107907017	1.417	Up	3.8949e-05	LOC107907017	60.616	1.235	1.213	1.241	1.185	1.156	1.208	0.871	0.89	0.842	1.076	1.112	1.076	0.628	0.608	0.642
A0A1U8IG38	germin-like protein subfamily T member 2 isoform X1 OS=Gossypium hirsutum OX=3635 GN=LOC107896426	1.332	Up	0.0150601	LOC107896426	23.581	1.139	1.066	0.998	1.112	1.059	1.191	0.734	0.896	0.775	0.975	0.976	0.894	1.102	1.196	1.221
A0A1U8J2X8	putative ripening-related protein 1 OS=Gossypium hirsutum OX=3635 GN=LOC107903147	1.438	Up	0.00124441	LOC107903147	20.514	1.107	1.055	0.989	0.968	0.948	0.987	0.775	0.702	0.714	1.215	1.176	1.284	1.234	1.216	1.17
A0A1U8PHD6	tropinone reductase homolog At5g06060-like OS=Gossypium hirsutum OX=3635 GN=LOC107959141	0.601	Down	0.00103536	LOC107959141	29.13	0.86	0.838	0.822	0.921	1.136	0.968	1.366	1.275	1.553	0.835	0.82	0.904	1.05	0.964	0.754
D2D336	Rhamnose synthase OS=Gossypium hirsutum OX=3635 GN=LOC107928094	0.448	Down	0.0119999	LOC107928094	75.184	0.686	0.745		1.069	0.996		1.72	1.471		0.646	0.792		0.873	1.03
A0A1U8KZC4	peptide-N4-(N-acetyl-beta- glucosaminyl)asparagine amidase A-like OS=Gossypium hirsutum OX=3635 GN=LOC107920795	1.441	Up	0.00045605	LOC107920795	69.67	0.994	0.971	1.004	1.064	1.117	1.105	0.663	0.733	0.664	1.08	1.011	1.053	1.202	1.237	1.215
A0A1U8I7G3	"dicarboxylate transporter 1, chloroplastic-like OS=Gossypium hirsutum OX=3635 GN=LOC107891399"	1.318	Up	0.000158604	LOC107891399	52.061	1.335	1.36	1.317	0.979	0.946	0.931	1.02	0.981	1.042	1.051	1.221	1.016	0.681	0.539	0.746
A0A1U8I1F1	sister chromatid cohesion protein PDS5 homolog A-like OS=Gossypium hirsutum OX=3635 GN=LOC107890019	1.348	Up	7.9367e-05	LOC107890019	179.17	0.99	1.032	1.021	0.961	1.06	0.954	0.769	0.754	0.735	1.068	1.05	1.1	1.239	1.194	1.256
A0A1U8K2P8	Glutamine synthetase OS=Gossypium hirsutum OX=3635 GN=LOC107912890	0.446	Down	0.0151249	LOC107912890	39.001	0.779	0.902	0.767	0.807	0.931	0.589	2.01	1.234	2.244	0.639	0.813	0.625	0.716	1.171	0.721
A0A1U8ND27	60S ribosomal protein L22-2-like OS=Gossypium hirsutum OX=3635 GN=LOC107946071	0.73	Down	0.00021616	LOC107946071	14.021	1	1.014	1.045	1.001	0.934	0.942	1.385	1.453	1.354	0.847	0.907	0.935	0.758	0.702	0.661
A0A1U8K0L0	"isoamylase 2, chloroplastic-like OS=Gossypium hirsutum OX=3635 GN=LOC107912414"	1.447	Up	0.00130117	LOC107912414	95.953	0.852	0.878	0.914	0.995	0.945	0.978	0.649	0.615	0.563	1.196	1.119	1.094	1.439	1.541	1.571
A0A1U8LWS4	"uncharacterized aarF domain-containing protein kinase At5g05200, chloroplastic-like OS=Gossypium hirsutum OX=3635 GN=LOC107931615"	1.32	Up	0.029458	LOC107931615	62.083	1.124	1.151	1.004	1.068	1.06	0.905	0.885	0.711	0.888	0.955	1.046	1.005	1.017	1.017	0.936
A0A1U8J469	cytochrome c oxidase copper chaperone 1-like OS=Gossypium hirsutum OX=3635 GN=LOC107903565	0.732	Down	0.02092	LOC107903565	8.6719	1.007		0.954	1.005		1.039	1.389		1.29	0.816		0.854	0.774		0.881
A0A1U8I4A4	probable acyl-activating enzyme 6 OS=Gossypium hirsutum OX=3635 GN=LOC107890571	1.333	Up	0.0199642	LOC107890571	61.467	1.078	1.023	0.952	0.971	1.145	1	0.832	0.664	0.794	0.928	0.904	1.059	1.253	1.212	1.333
A0A1U8PGP5	uncharacterized protein LOC107958192 OS=Gossypium hirsutum OX=3635 GN=LOC107958192	1.472	Up	0.0199437	LOC107958192	8.5453	1.207	1.079	1.011	1.336	1.208	1.376	0.675	0.888	0.677	0.765	0.857	0.721	1.081	1.014	1.108
A0A1U8HHJ5	60S ribosomal protein L7a-like OS=Gossypium hirsutum OX=3635 GN=LOC107886226	0.765	Down	0.0072201	LOC107886226	29.327	0.935	1.073	0.992	0.851	0.927	0.752	1.29	1.238	1.396	0.962	1.028	0.991	0.989	0.754	0.866
A0A1U8LCQ1	protein SIEVE ELEMENT OCCLUSION B-like OS=Gossypium hirsutum OX=3635 GN=LOC107926081	1.405	Up	0.00190158	LOC107926081	94.454	0.925	0.942	1.002	0.965	1.037	1.021	0.734	0.641	0.667	1.244	1.102	1.138	1.354	1.325	1.256
A0A1U8NNE9	neutral ceramidase OS=Gossypium hirsutum OX=3635 GN=LOC107950216	1.368	Up	5.6218e-05	LOC107950216	85.494	1.064	1.051	1.042	1.071	1.041	1.105	0.773	0.746	0.788	0.975	1.114	1.006	1.149	1.039	1.087
A0A1U8L8F7	staphylococcal nuclease domain-containing protein 1-like OS=Gossypium hirsutum OX=3635 GN=LOC107923961	0.738	Down	0.00138189	LOC107923961	108.57		0.929	0.948		0.968	0.921		1.279	1.266		0.928	0.878		0.902	0.973
A0A1U8J2X7	senescence-specific cysteine protease SAG39-like OS=Gossypium hirsutum OX=3635 GN=LOC107903163	2.394	Up	0.024081	LOC107903163	37.431	1.167	1.157	1.118	1.376	1.294	1.243	0.504	0.359	0.575	1.269	1.481	1.313	0.754	0.75	0.674
A0A1U8PSZ9	14-3-3-like protein OS=Gossypium hirsutum OX=3635 GN=LOC107962421	0.507	Down	0.00027767	LOC107962421	29.03	0.827	0.767	0.898	1.021	1.048	0.961	1.558	1.745	1.611	0.872	0.809	0.796	0.647	0.63	0.717
A0A1U8P9P9	cytochrome P450 714C2-like OS=Gossypium hirsutum OX=3635 GN=LOC107955686	1.347	Up	0.0020174	LOC107955686	57.872	1.318	1.215	1.173	1.028	1.135	0.912	0.897	0.895	0.96	1.132	1.197	1.137	0.621	0.509	0.801
A0A1U8I4L9	UNC93-like protein 3 OS=Gossypium hirsutum OX=3635 GN=LOC107891035	1.566	Up	0.032762	LOC107891035	47.362		1.233	1.123		1.314	1.123		0.7	0.804		0.979	0.98		0.732	1.018
A0A1U8KY88	ADP-ribosylation factor-like protein 8A OS=Gossypium hirsutum OX=3635 GN=LOC107920701	1.31	Up	0.0023806	LOC107920701	20.692	0.992	1.034	1.058	0.896	0.991	0.986	0.777	0.742	0.836	1.112	1.02	1.068	1.312	1.182	1.11
A0A1U8M2L4	60S ribosomal protein L35-like OS=Gossypium hirsutum OX=3635 GN=LOC107932419	0.736	Down	0.0097611	LOC107932419	14.336	1.064	1.006		0.84	0.883		1.423	1.389		0.885	0.906		0.774	0.839

## Sheet: CK_45vsCK_30
Table S1 Proteins identified and quantified via a TMT proteomics-based approach in 'CK45 vs CK30' comparison group
Protein accession	Protein description	CK_45/CK_30 Ratio	Regulated Type	CK_45/CK_30 P value	Gene name	MW [kDa]	CK_30_1	CK_30_2	CK_30_3	CK_45_1	CK_45_2	CK_45_3	D_1	D_2	D_3	DS_30_1	DS_30_2	DS_30_3	DS_45_1	DS_45_2	DS_45_3
A0A1U8LVS0	chitinase-like protein 1 OS=Gossypium hirsutum OX=3635 GN=LOC107930385	1.334	Up	0.044484	LOC107930385	36.221	0.836	0.823		1.175	1.038		1.35	1.612		0.85	0.843		0.795	0.688
O22582	Histone H2B OS=Gossypium hirsutum OX=3635 GN=HIS2B	1.654	Up	0.0075989	HIS2B	16.087	0.844	0.951	0.825	1.434	1.444	1.455	0.686	0.91	0.914	0.77	0.822	0.921	1.383	0.909	0.96
A0A1U8JHR4	phosphoprotein ECPP44-like OS=Gossypium hirsutum OX=3635 GN=LOC107905666	1.502	Up	0.0086567	LOC107905666	23.654	0.787	0.954	0.802	1.195	1.198	1.427	0.987	1.13	1.161	0.717	0.811	0.788	1.397	0.931	0.875
A0A1U8L9S8	probable ADP-ribosylation factor GTPase-activating protein AGD8 OS=Gossypium hirsutum OX=3635 GN=LOC107924282	1.808	Up	9.9201e-05	LOC107924282	44.015	0.797	0.722	0.736	1.414	1.357	1.306	1.334	1.271	1.576	0.756	0.975	0.596	0.696	0.687	0.808
A0A1U8MAH3	secoisolariciresinol dehydrogenase-like OS=Gossypium hirsutum OX=3635 GN=LOC107935738	1.389	Up	0.0181404	LOC107935738	18.268		1.086	1.122		1.598	1.47		0.77	0.843		0.873	0.931		0.695	0.665
A0A1U8MCV8	"uncharacterized protein At2g39795, mitochondrial-like OS=Gossypium hirsutum OX=3635 GN=LOC107935333"	0.768	Down	0.0023158	LOC107935333	28.826	1.222	1.107	1.096	0.901	0.877	0.854	1.154	1.229	1.292	0.977	1.039	0.957	0.743	0.746	0.816
A0A1U8J2W3	citrate-binding protein-like OS=Gossypium hirsutum OX=3635 GN=LOC107903146	0.688	Down	0.0059183	LOC107903146	25.08	1.333	1.327	1.216	0.827	1.006	0.834	0.773	0.758	0.72	1.293	1.244	1.452	0.788	0.754	0.74
A0A1U8PFC6	LOW QUALITY PROTEIN: oligopeptide transporter 4-like OS=Gossypium hirsutum OX=3635 GN=LOC107957845	0.714	Down	0.0114044	LOC107957845	82.115	1.333	1.389	1.23	0.938	0.934	0.951	0.901	0.853	0.957	1.127	1.265	1.133	0.624	0.572	0.674
A0A1U8N026	plant UBX domain-containing protein 5-like OS=Gossypium hirsutum OX=3635 GN=LOC107942049	1.389	Up	0.010325	LOC107942049	18.312		0.869	0.813		1.162	1.174		1.162	1.094		0.864	0.969		0.98	1.007
A0A1U8IN25	H/ACA ribonucleoprotein complex subunit 1-like isoform X2 OS=Gossypium hirsutum OX=3635 GN=LOC107896527	1.477	Up	4.186e-05	LOC107896527	36.377	0.832	0.855	0.814	1.245	1.253	1.196	1.138	1.174	1.305	0.747	0.793	0.734	1.021	1.004	1.007
A0A1U8NPQ5	uncharacterized protein LOC107950608 OS=Gossypium hirsutum OX=3635 GN=LOC107950608	1.364	Up	0.027856	LOC107950608	11.831	0.854	0.889		1.131	1.247		0.592	0.639		1.036	0.861		1.529	1.451
A0A1U8K694	PHD finger protein ALFIN-LIKE 3-like OS=Gossypium hirsutum OX=3635 GN=LOC107913851	1.554	Up	1.78253e-05	LOC107913851	28.634	0.781	0.757	0.743	1.158	1.19	1.197	0.726	0.722	0.797	0.909	0.953	0.958	1.564	1.464	1.42
A0A1U8J123	uncharacterized protein LOC107900733 OS=Gossypium hirsutum OX=3635 GN=LOC107900733	1.324	Up	0.0090182	LOC107900733	30.157	0.948	0.784	0.857	1.094	1.148	1.187	0.83	0.795	0.768	1.119	0.981	1.086	1.08	1.37	1.191
A0A1U8P5H5	small EDRK-rich factor 2-like isoform X2 OS=Gossypium hirsutum OX=3635 GN=LOC107955246	1.729	Up	0.00180241	LOC107955246	7.6122	0.868		0.838	1.497		1.452	1.117		1.195	0.815		0.775	0.715		0.781
A0A1U8MHS8	metallothionein-like protein 1 OS=Gossypium hirsutum OX=3635 GN=LOC107936862	1.796	Up	8.4746e-05	LOC107936862	7.6234	0.987	1.038	0.921	1.723	1.794	1.773	0.943	0.847	0.951	0.709	0.773	0.694	0.685	0.651	0.791
A0A1U8PEK0	germin-like protein subfamily 1 member 1 OS=Gossypium hirsutum OX=3635 GN=LOC107957653	1.356	Up	0.0029375	LOC107957653	23.473	0.838	0.772	0.876	1.13	1.064	1.176	0.817	0.791	0.738	0.979	1.039	0.96	1.261	1.389	1.225
A0A1U8PGR2	protein FREE1-like OS=Gossypium hirsutum OX=3635 GN=LOC107958208	1.305	Up	0.0192576	LOC107958208	65.267	0.959	0.909		1.251	1.187		1.014	1.085		0.784	0.828		1.041	1.033
A0A1U8LNH4	(+)-neomenthol dehydrogenase-like OS=Gossypium hirsutum OX=3635 GN=LOC107929218	0.586	Down	0.00072309	LOC107929218	32.269	1.398	1.262	1.463	0.823	0.845	0.749	0.826	0.943	0.846	1.119	1.113	1.161	0.783	0.815	0.764
A0A1U8KXV9	nucleolin 1-like isoform X8 OS=Gossypium hirsutum OX=3635 GN=LOC107920425	0.573	Down	0.0030402	LOC107920425	82.17	1.233	1.174	1.094	0.774	0.642	0.589	0.928	1.019	1.123	1.059	1.213	1.155	1.052	0.995	1.052
A0A1U8JUF8	"WEB family protein At3g02930, chloroplastic-like OS=Gossypium hirsutum OX=3635 GN=LOC107909048"	1.708	Up	0.033443	LOC107909048	96.577	0.601	0.59	0.825	1.451	1.022	0.97	2.005	2.409	1.364	0.467	0.526	0.931	0.401	0.414	0.905
A0A1U8MAJ6	S-norcoclaurine synthase 2-like OS=Gossypium hirsutum OX=3635 GN=LOC107934613	0.765	Down	0.0148017	LOC107934613	17.581	1.458	1.212	1.291	1.029	1.06	0.942	0.998	1.019	1.147	0.941	0.965	0.99	0.545	0.768	0.702
A0A1U8MQZ2	early nodulin-like protein 2 OS=Gossypium hirsutum OX=3635 GN=LOC107940308	0.761	Down	0.021917	LOC107940308	15.717	1.014	0.935		0.746	0.737		0.865	0.591		0.858	0.701		1.641	2.18
A0A1U8M3Z5	protein LIGHT-DEPENDENT SHORT HYPOCOTYLS 6-like OS=Gossypium hirsutum OX=3635 GN=LOC107933747	1.536	Up	0.00025726	LOC107933747	24.468	0.872	0.86	0.905	1.302	1.436	1.312	0.539	0.43	0.577	1.142	0.965	1.046	1.262	1.396	1.267
A0A1U8P3H7	kinesin light chain 3-like isoform X4 OS=Gossypium hirsutum OX=3635 GN=LOC107953950	0.757	Down	0.0059629	LOC107953950	55.226	1.217	1.133	1.027	0.828	0.877	0.85	1.016	1.02	1.052	1.079	1.073	1.056	0.88	0.937	1.048
A0A1U8L6Y1	nucleolar protein 56-like OS=Gossypium hirsutum OX=3635 GN=LOC107924418	0.647	Down	0.024115	LOC107924418	59.744	1.209	1.062		0.718	0.751		1.034	1.034		1.055	1.118		0.98	1.032
A0A1U8LN17	ubiquitin fusion degradation protein 1 homolog OS=Gossypium hirsutum OX=3635 GN=LOC107927951	1.32	Up	0.027762	LOC107927951	36.071	0.819	0.824	0.836	1.147	0.992	1.133	1.014	1.156	1.014	0.974	0.946	1.047	1.114	1.134	1.031
A0A1U8IC43	beta-amyrin 28-oxidase-like OS=Gossypium hirsutum OX=3635 GN=LOC107895081	0.723	Down	0.00105524	LOC107895081	56.445	1.378	1.238	1.359	0.959	0.928	0.987	0.971	0.871	0.943	1.159	1.217	1.211	0.504	0.779	0.445
A0A1U8NEH6	dnaJ homolog subfamily C member 17-like OS=Gossypium hirsutum OX=3635 GN=LOC107947320	1.364	Up	0.0108784	LOC107947320	32.306	0.906	0.846	0.728	1.079	1.121	1.182	0.841	0.956	0.828	0.987	0.903	1.113	1.28	1.237	1.249
A0A1U8MJU9	uncharacterized protein LOC107938440 OS=Gossypium hirsutum OX=3635 GN=LOC107938440	1.4	Up	0.045582	LOC107938440	38.199	0.915		0.796	1.165		1.231	0.97		0.951	0.966		1.006	1.041		1.093
A0A1U8KIN9	peroxisomal fatty acid beta-oxidation multifunctional protein MFP2-like OS=Gossypium hirsutum OX=3635 GN=LOC107916181	0.743	Down	0.02912	LOC107916181	79.495	1.146	1.225	1.278	0.757	0.981	0.974	1.014	0.859	0.855	1.354	1.152	1.126	0.742	0.807	0.701
A0A1U8HTT5	heme-binding protein 2-like OS=Gossypium hirsutum OX=3635 GN=LOC107887127	1.323	Up	0.00044139	LOC107887127	23.589	0.835	0.879	0.811	1.097	1.14	1.104	0.536	0.665	0.573	0.983	1.046	1.051	1.729	1.328	1.568
A0A1U8P940	putative ripening-related protein 1 OS=Gossypium hirsutum OX=3635 GN=LOC107956645	0.742	Down	0.00061892	LOC107956645	20.406	1.143	1.182	1.084	0.817	0.846	0.867	1.429	1.203	1.302	1.011	1.211	0.98	0.784	0.606	0.773
A0A1U8NA38	epidermal growth factor receptor substrate 15-like OS=Gossypium hirsutum OX=3635 GN=LOC107945243	1.431	Up	0.0095171	LOC107945243	111.36	0.854	0.834		1.248	1.168		0.924	0.866		0.905	0.995		1.142	1.2
A0A1U8KWT6	protein SPIRAL1-like 1 OS=Gossypium hirsutum OX=3635 GN=LOC107920371	1.408	Up	0.018802	LOC107920371	10.819	0.938	0.711	0.771	1.051	1.161	1.196	1.037	1.398	1.134	0.95	0.746	0.901	1.08	1.018	1.062
A8WCU3	Glutamine synthetase OS=Gossypium hirsutum OX=3635 GN=GS	0.769	Down	0.030824	GS	39.111	0.943	0.929	0.947	0.721	0.665	0.783	1.462	1.686	1.45	0.964	1.028	0.855	0.882	0.756	0.698
A0A1U8IIY1	probable 2-oxoglutarate-dependent dioxygenase AOP1.2 isoform X2 OS=Gossypium hirsutum OX=3635 GN=LOC107897228	0.588	Down	0.00043702	LOC107897228	32.822	1.472	1.386	1.625	0.895	0.893	0.849	0.93	0.942	0.985	1.155	1.169	1.13	0.524	0.655	0.341
A0A1U8KBF7	Cysteine proteinase inhibitor OS=Gossypium hirsutum OX=3635 GN=LOC107915187	1.491	Up	0.00044273	LOC107915187	26.917	0.897	0.816	0.849	1.212	1.323	1.284	0.911	0.833	0.878	0.888	0.772	0.862	1.184	1.311	1.116
A0A1U8MBH1	UDP-glycosyltransferase 87A2-like isoform X2 OS=Gossypium hirsutum OX=3635 GN=LOC107936056	0.739	Down	0.03036	LOC107936056	50.63	1.147	1.172		0.811	0.902		0.917	0.91		1.268	1.21		0.901	0.843
A0A1U8NGG4	Serine/threonine-protein phosphatase OS=Gossypium hirsutum OX=3635 GN=LOC107948107	1.348	Up	0.013835	LOC107948107	34.248	0.817	0.858		1.158	1.1		1.016	1.044		1.017	0.925		1.053	1.125
A0A1U8JYC8	alcohol dehydrogenase class-P OS=Gossypium hirsutum OX=3635 GN=LOC107910426	1.594	Up	0.025643	LOC107910426	41.092	0.922	0.978	0.89	1.471	1.811	1.166	0.982	0.84	1.034	0.787	0.647	0.96	0.878	0.803	0.972
A0A1U8MUH4	uncharacterized protein LOC107940292 OS=Gossypium hirsutum OX=3635 GN=LOC107940292	1.347	Up	0.00178204	LOC107940292	45.356		0.851	0.846		1.157	1.129		1.099	0.927		0.757	0.829		1.19	1.361
A0A1U8I165	histone deacetylase HDT1-like OS=Gossypium hirsutum OX=3635 GN=LOC107891646	0.686	Down	0.041618	LOC107891646	30.434	1.088		0.997	0.763		0.668	1.021		1.114	1.087		1.078	1.092		1.178
A0A1U8K204	UDP-glucose 4-epimerase GEPI48-like OS=Gossypium hirsutum OX=3635 GN=LOC107911231	0.752	Down	0.0039422	LOC107911231	38.615	1.014	0.924	1.054	0.78	0.759	0.712	0.805	0.702	0.783	0.997	0.961	1.198	1.544	1.735	1.317
A0A1U8JGJ3	Phenylalanine ammonia-lyase OS=Gossypium hirsutum OX=3635 GN=LOC107905303	1.451	Up	0.0020157	LOC107905303	78.168	0.902	0.912	0.81	1.34	1.281	1.186	1.156	1.161	1.332	0.79	0.824	0.859	0.636	0.908	0.844
A0A1U8JLL3	major allergen Pru av 1-like OS=Gossypium hirsutum OX=3635 GN=LOC107908511	0.767	Down	0.00038161	LOC107908511	17.572	1.409	1.324	1.305	1.026	1.042	1.028	0.849	0.883	0.888	1.204	1.201	1.14	0.551	0.622	0.544
A0A1U8NFM4	uncharacterized protein LOC107946816 OS=Gossypium hirsutum OX=3635 GN=LOC107946816	1.441	Up	0.0186976	LOC107946816	62.051		1.053	0.989		1.53	1.413		0.978	0.925		0.846	0.863		0.604	0.859
A0A1U8PPH7	"glucan endo-1,3-beta-glucosidase 7-like OS=Gossypium hirsutum OX=3635 GN=LOC107960412"	1.427	Up	0.000196718	LOC107960412	50.01	0.803	0.846	0.827	1.129	1.219	1.186	0.831	0.782	0.744	1.012	1.028	1.082	1.331	1.188	1.265
A0A1U8PD97	Histone H4 OS=Gossypium hirsutum OX=3635 GN=LOC107957992	2.139	Up	0.00025532	LOC107957992	11.409	0.715	0.698	0.658	1.434	1.356	1.64	0.634	0.818	0.715	0.761	0.888	0.903	1.62	1.104	1.093
A0A1U8P6R2	microsomal glutathione S-transferase 3-like OS=Gossypium hirsutum OX=3635 GN=LOC107954825	0.626	Down	6.0279e-05	LOC107954825	16.198	1.376	1.443	1.474	0.869	0.922	0.895	1.085	1.105	1.223	1.075	1.139	0.988	0.568	0.386	0.323
A0A1U8MSL7	la-related protein 6B-like OS=Gossypium hirsutum OX=3635 GN=LOC107939683	1.46	Up	0.036336	LOC107939683	52.8	0.81	0.919	0.857	1.182	1.541	1.053	1.042	1.374	1.137	0.805	0.735	0.842	1.061	0.416	1.108
A0A1U8IUN5	Secretory carrier-associated membrane protein OS=Gossypium hirsutum OX=3635 GN=LOC107900624	1.321	Up	0.006259	LOC107900624	35.504	0.939	1	0.884	1.148	1.295	1.287	0.836	0.736	0.855	0.997	0.939	1.009	1.159	1.086	1.165
A0A1U8LYZ3	T-complex protein 1 subunit eta OS=Gossypium hirsutum OX=3635 GN=LOC107931196	1.336	Up	0.0057008	LOC107931196	60.508	0.751	0.813	0.728	1.106	0.96	0.997	1.62	1.507	1.435	0.747	0.921	0.871	0.826	0.831	0.866
A0A1U8KQ60	aspartic proteinase CDR1-like OS=Gossypium hirsutum OX=3635 GN=LOC107919689	0.722	Down	0.00022367	LOC107919689	46.155	1.278	1.285	1.19	0.891	0.913	0.906	0.797	0.922	0.886	1.107	1.071	1.069	0.855	0.811	0.97
A0A1U8P4U8	eukaryotic translation initiation factor 1A-like OS=Gossypium hirsutum OX=3635 GN=LOC107955045	1.412	Up	0.0027986	LOC107955045	16.218	0.907	0.787	0.789	1.123	1.161	1.221	1.095	1.539	1.247	0.87	0.862	0.918	0.996	0.655	0.869
A0A1U8JSS5	Cysteine proteinase inhibitor OS=Gossypium hirsutum OX=3635 GN=LOC107910085	1.54	Up	0.00072216	LOC107910085	13.481		0.663	0.656		1.005	1.026		0.452	0.604		0.683	0.83		2.359	2.064
A0A1U8NGR2	3-hydroxy-3-methylglutaryl coenzyme A synthase OS=Gossypium hirsutum OX=3635 GN=LOC107946991	1.454	Up	0.0054982	LOC107946991	51.422	0.995	1.004	0.946	1.619	1.321	1.342	1.196	1.046	1.084	0.783	0.942	0.801	0.368	0.706	0.869
A0A1U8LJ04	probable aldo-keto reductase 1 isoform X2 OS=Gossypium hirsutum OX=3635 GN=LOC107926755	2.618	Up	0.0007397	LOC107926755	38.873	0.836	0.728	0.878	2.456	2.114	1.822	0.548	0.73	0.667	0.596	0.805	0.953	0.672	0.721	0.751
A0A1U8J6Z8	4-coumarate--CoA ligase-like 7 OS=Gossypium hirsutum OX=3635 GN=LOC107904296	0.727	Down	0.0065445	LOC107904296	61.739	1.371	1.307	1.168	0.863	0.955	0.979	1.028	1.002	1.169	1.039	1.098	0.942	0.69	0.615	0.736
A0A1U8P264	protein SPIRAL1-like 3 OS=Gossypium hirsutum OX=3635 GN=LOC107953489	2.19	Up	0.00020395	LOC107953489	12.265	0.618	0.702	0.662	1.518	1.512	1.311	1.343	1.331	1.205	0.792	0.807	0.849	0.741	0.655	0.902
A0A1U8MZT9	SNF1-related protein kinase regulatory subunit gamma-1-like OS=Gossypium hirsutum OX=3635 GN=LOC107941973	0.651	Down	0.035796	LOC107941973	45.585	1.253	1.072		0.735	0.778		0.819	0.823		1.243	1.43		1	0.947
A0A1U8M9T3	probable inorganic phosphate transporter 1-5 OS=Gossypium hirsutum OX=3635 GN=LOC107934443	0.719	Down	0.011883	LOC107934443	58.112	1.2	1.223	1.058	0.78	0.938	0.784	1.535	1.219	1.797	0.921	0.933	0.824	0.542	0.652	0.466
A0A1U8J357	beta-amyrin 28-oxidase-like OS=Gossypium hirsutum OX=3635 GN=LOC107903232	0.714	Down	0.00184318	LOC107903232	53.128	1.5	1.42	1.298	1.01	0.97	1.031	0.859	0.782	0.831	1.047	1.303	1.09	0.56	0.507	0.758
A0A1U8MCC9	Peroxidase OS=Gossypium hirsutum OX=3635 GN=LOC107936315	1.307	Up	0.0131416	LOC107936315	34.89	0.743	0.693	0.755	1.065	0.897	0.901	1.68	1.892	1.63	0.745	0.78	0.838	0.748	0.74	0.826
A0A1U8MU28	1-aminocyclopropane-1-carboxylate oxidase-like OS=Gossypium hirsutum OX=3635 GN=LOC107941276	1.309	Up	0.0067212	LOC107941276	39.061	1.055	1.082	0.956	1.444	1.329	1.277	1.1	1.171	1.17	0.685	0.763	0.701	0.716	0.656	0.888
B5LXY1	Chalcone synthase OS=Gossypium hirsutum OX=3635 GN=LOC107914895	1.445	Up	0.0062822	LOC107914895	42.668	0.865	0.915	0.784	1.355	1.127	1.222	1.378	0.998	1.386	0.747	0.946	0.791	0.639	1.062	0.798
A0A1U8MS00	probable ADP-ribosylation factor GTPase-activating protein AGD14 isoform X4 OS=Gossypium hirsutum OX=3635 GN=LOC107939489	1.623	Up	0.0033003	LOC107939489	70.209	0.855		0.809	1.355		1.345	0.691		0.902	0.82		0.77	1.396		1.303
A0A1U8LV57	late embryogenesis abundant protein At1g64065-like OS=Gossypium hirsutum OX=3635 GN=LOC107930235	0.707	Down	0.00040116	LOC107930235	22.501	1.385	1.468	1.446	1.068	0.991	0.982	0.884	0.869	0.93	1.11	1.262	1.255	0.537	0.414	0.34
A0A1U8LLQ3	cytochrome P450 71B36-like OS=Gossypium hirsutum OX=3635 GN=LOC107928692	1.323	Up	0.0037037	LOC107928692	58.394	0.621	0.715	0.644	0.877	0.843	0.9	0.573	0.589	0.61	0.859	0.822	1.007	2.309	2.176	2.012
A0A1U8JC48	1-aminocyclopropane-1-carboxylate oxidase OS=Gossypium hirsutum OX=3635 GN=LOC107905676	1.349	Up	0.002635	LOC107905676	36.189	1.095	1.036	1.093	1.57	1.397	1.382	0.911	0.865	0.907	0.966	1.052	0.979	0.566	0.556	0.698
A0A1U8NBY5	germin-like protein subfamily 3 member 4 OS=Gossypium hirsutum OX=3635 GN=LOC107946635	1.42	Up	0.021538	LOC107946635	23.682	0.769	0.847		1.171	1.124		0.795	0.754		1.159	1.051		1.206	1.297
A0A1U8IXS8	cactin-like isoform X2 OS=Gossypium hirsutum OX=3635 GN=LOC107899511	0.717	Down	0.0028191	LOC107899511	79.387	1.154	0.996	1.046	0.768	0.727	0.796	0.893	1	0.978	1.165	1.055	1.08	1.075	1.253	1.142
A0A1U8P4V5	cytochrome P450 CYP749A22-like OS=Gossypium hirsutum OX=3635 GN=LOC107955058	1.315	Up	0.0087405	LOC107955058	49.24	0.898		0.881	1.142		1.198	1.146		1.427	1.043		0.845	0.789		0.654
A0A1U8LYW1	glutamate-rich WD repeat-containing protein 1 isoform X2 OS=Gossypium hirsutum OX=3635 GN=LOC107932269	1.361	Up	0.0137007	LOC107932269	51.978	1.006	0.863	0.785	1.198	1.244	1.169	1.269	1.312	1.221	0.765	0.896	0.964	0.761	0.697	0.904
A0A1U8J264	far upstream element-binding protein 1-like OS=Gossypium hirsutum OX=3635 GN=LOC107902822	1.551	Up	2.2957e-05	LOC107902822	73.692	0.823	0.844	0.854	1.313	1.336	1.262	1.108	1.119	1.117	0.793	0.812	0.76	1.009	0.922	1.068
A0A1U8HTM0	Plasma membrane ATPase OS=Gossypium hirsutum OX=3635 GN=LOC107887566	0.736	Down	4.0132e-05	LOC107887566	98.289	1.288	1.225	1.272	0.933	0.92	0.931	1.18	1.123	1.214	0.947	1.081	0.946	0.721	0.667	0.593
A0A1U8ITN6	uncharacterized protein LOC107900281 OS=Gossypium hirsutum OX=3635 GN=LOC107900281	0.68	Down	0.009496	LOC107900281	19.357	1.258		1.327	0.903		0.856	1.027		0.904	1.017		0.974	0.805		0.949
A0A1U8NBV3	"naringenin,2-oxoglutarate 3-dioxygenase isoform X1 OS=Gossypium hirsutum OX=3635 GN=LOC107945804"	1.686	Up	0.00100311	LOC107945804	41.389	0.805	0.814	0.738	1.46	1.29	1.225	1.254	1.253	1.244	0.776	0.806	0.97	0.709	0.862	0.868
A0A1U8KE98	zinc finger CCHC domain-containing protein 10-like OS=Gossypium hirsutum OX=3635 GN=LOC107916203	0.755	Down	0.0099217	LOC107916203	29.224	1.002	1.142	0.941	0.792	0.747	0.791	0.962	1.11	0.967	0.973	0.928	1.052	1.359	1.125	1.314
A0A1U8IS16	glutathione S-transferase U16-like OS=Gossypium hirsutum OX=3635 GN=LOC107899632	0.751	Down	0.00095526	LOC107899632	25.946	1.281	1.243	1.249	0.888	0.959	0.987	0.97	0.879	0.968	1.103	1.141	1.029	0.704	0.785	0.792
A0A1U8PT69	uncharacterized protein LOC107962449 OS=Gossypium hirsutum OX=3635 GN=LOC107962449	1.457	Up	0.0021824	LOC107962449	31.084	0.854	0.886	0.746	1.24	1.183	1.2	0.899	0.896	0.961	0.956	0.921	0.915	1.131	1.212	1.26
A0A1U8J458	probable 2-oxoglutarate-dependent dioxygenase AOP1 OS=Gossypium hirsutum OX=3635 GN=LOC107903534	0.755	Down	0.00101538	LOC107903534	36.124	1.426	1.508	1.393	1.129	1.094	1.044	0.903	0.842	0.915	0.985	1.099	0.995	0.629	0.405	0.559
A0A1U8MIZ5	anthocyanidin reductase-like OS=Gossypium hirsutum OX=3635 GN=LOC107938221	1.727	Up	5.9886e-07	LOC107938221	36.273	0.795	0.805	0.775	1.374	1.368	1.36	1.165	1.171	1.201	0.912	0.86	0.904	0.746	0.795	0.831
A0A1U8I0Z7	subtilisin-like protease SBT5.3 OS=Gossypium hirsutum OX=3635 GN=LOC107891582	0.734	Down	0.0045579	LOC107891582	80.965	1.257	1.08	1.246	0.914	0.858	0.859	0.827	0.942	0.871	1.084	1.116	1.092	0.9	1.136	1.008
A0A1U8NM69	glutathione S-transferase U16-like OS=Gossypium hirsutum OX=3635 GN=LOC107948964	0.446	Down	0.0180442	LOC107948964	26.229	1.588	1.416	1.262	0.424	0.606	0.873	1.12	1.003	1.015	1.273	1.307	1.126	0.525	0.693	0.754
A0A1U8LLI6	cytochrome P450 CYP749A22-like OS=Gossypium hirsutum OX=3635 GN=LOC107927726	1.305	Up	0.049805	LOC107927726	58.753	0.742	0.894	0.846	0.929	1.102	1.208	2.085	1.743	2.197	0.717	0.79	0.506	0.536	0.658	0.316
A0A1U8NIK0	serine/arginine-rich splicing factor SC35-like OS=Gossypium hirsutum OX=3635 GN=LOC107948604	0.458	Down	0.00141696	LOC107948604	28.655	1.45	1.386	1.078	0.565	0.591	0.636	0.701	1.122	1.076	1.044	0.891	1.045	1.318	1.057	1.197
A0A1U8L928	RNA-binding protein with multiple splicing-like OS=Gossypium hirsutum OX=3635 GN=LOC107925052	1.642	Up	0.0190222	LOC107925052	31.544	0.685	0.918	0.781	1.451	1.063	1.4	0.956	0.97	0.955	0.852	1.059	0.81	1.136	1.12	1.142
A0A1U8JCY0	short-chain dehydrogenase/reductase SDRA-like OS=Gossypium hirsutum OX=3635 GN=LOC107905900	0.738	Down	0.0024782	LOC107905900	27.76	1.333	1.157	1.192	0.9	0.893	0.926	1.047	0.981	1.072	0.962	1.041	0.967	0.755	0.972	0.848
A0A1U8IIC7	far upstream element-binding protein 1-like OS=Gossypium hirsutum OX=3635 GN=LOC107895341	1.451	Up	0.013005	LOC107895341	69.32	0.912		0.838	1.279		1.26	0.965		0.946	0.914		0.968	0.981		1.06
A0A1U8NUI7	Sulfotransferase OS=Gossypium hirsutum OX=3635 GN=LOC107951206	1.403	Up	0.019458	LOC107951206	37.71	0.865	0.947	0.978	1.503	1.27	1.141	1.265	1.156	1.061	0.828	0.849	0.939	0.428	0.84	0.729
A0A1U8J0V7	extracellular ribonuclease LE-like OS=Gossypium hirsutum OX=3635 GN=LOC107902274	0.711	Down	0.0116783	LOC107902274	25.892	1.316	1.416	1.12	0.855	0.954	0.929	0.706	0.744	0.83	1.025	1.184	1.147	1.166	0.771	1.013
A0A1U8PY35	flavin-dependent oxidoreductase FOX5-like OS=Gossypium hirsutum OX=3635 GN=LOC107963218	0.517	Down	0.0035772	LOC107963218	59.759	1.284	1.441	1.158	0.587	0.635	0.787	1.014	0.913	1.017	1.183	1.255	1.076	0.988	0.791	0.979
A0A1U8LGN1	ABC transporter C family member 3-like isoform X3 OS=Gossypium hirsutum OX=3635 GN=LOC107927250	0.724	Down	0.0169584	LOC107927250	112.33	1.411	1.301		0.969	0.994		1.054	0.988		1.027	1.069		0.506	0.667
A0A1U8LR08	RNA-binding protein 39-like OS=Gossypium hirsutum OX=3635 GN=LOC107928875	0.664	Down	0.03946	LOC107928875	66.517	1.16	1.202	1.158	0.82	0.863	0.656	0.941	1.053	1.188	1.036	0.992	1.015	1.217	0.856	0.985
A0A1U8M122	"3-oxoacyl-[acyl-carrier-protein] synthase II, chloroplastic-like isoform X2 OS=Gossypium hirsutum OX=3635 GN=LOC107932880"	0.763	Down	0.044161	LOC107932880	56.362		1.084	1.217		0.885	0.871		1.097	1.255		1.124	0.929		0.843	0.707
A0A1U8IWY7	glutathione S-transferase U17-like OS=Gossypium hirsutum OX=3635 GN=LOC107899633	1.971	Up	0.002058	LOC107899633	25.866	0.74	0.799	0.883	1.735	1.689	1.349	0.56	0.582	0.506	1.07	0.972	1.165	1.005	0.983	1.206
A0A1U8KYM0	glycine-rich protein 2-like OS=Gossypium hirsutum OX=3635 GN=LOC107922149	1.579	Up	0.00116076	LOC107922149	16.965	0.838	0.857		1.353	1.324		1.408	1.342		0.757	0.807		0.625	0.704
A0A1U8JZV4	ABC transporter B family member 21-like OS=Gossypium hirsutum OX=3635 GN=LOC107912244	0.755	Down	0.0031365	LOC107912244	139.34	1.24	1.378	1.193	0.952	0.952	0.975	0.77	0.777	0.74	1.202	1.197	1.133	0.914	0.702	0.843
A0A1U8HVD2	glutathione S-transferase U7-like OS=Gossypium hirsutum OX=3635 GN=LOC107887562	7.47	Up	1.8567e-06	LOC107887562	14.479	0.471	0.448	0.434	3.262	3.133	3.712	0.45	0.384	0.341	0.495	0.459	0.378	0.415	0.58	0.446
A0A1U8P7Z1	zinc finger CCCH domain-containing protein 18-like OS=Gossypium hirsutum OX=3635 GN=LOC107956007	1.484	Up	0.042024	LOC107956007	97.952	0.86	0.819		1.147	1.344		1.088	1.25		0.603	0.63		1.175	0.991
A0A1U8IXB4	methyltransferase-like protein 1 isoform X2 OS=Gossypium hirsutum OX=3635 GN=LOC107899376	0.659	Down	0.004944	LOC107899376	110.99	1.244	1.05	1.021	0.708	0.688	0.787	1.035	1.116	1.152	1.135	1.235	1.087	0.9	0.954	0.971
A0A1U8NPL0	uncharacterized protein OsI_027940-like OS=Gossypium hirsutum OX=3635 GN=LOC107949661	1.312	Up	0.021899	LOC107949661	21	0.983	0.885	0.998	1.378	1.274	1.109	1.322	1.479	1.357	0.887	0.963	0.956	0.386	0.382	0.568
A0A1U8J574	uncharacterized protein LOC107903808 OS=Gossypium hirsutum OX=3635 GN=LOC107903808	0.668	Down	0.0020233	LOC107903808	39.745	1.213		1.257	0.828		0.822	0.931		1.012	1.157		1.117	0.902		0.786
A0A1U8LCE1	actin-binding protein-like OS=Gossypium hirsutum OX=3635 GN=LOC107924973	1.461	Up	0.00023535	LOC107924973	17.629	0.828	0.909	0.879	1.299	1.243	1.281	0.797	0.778	0.781	1.041	0.978	1.017	1.118	1.152	1.127
A2IBG0	Dihydroflavonol 4-reductase OS=Gossypium hirsutum OX=3635 GN=DFR	1.396	Up	0.005219	DFR	39.651	0.842	0.94	0.964	1.366	1.292	1.176	1.118	1.042	1.065	0.903	0.962	0.956	0.787	0.804	0.972
A0A1U8JDT2	Aminopeptidase OS=Gossypium hirsutum OX=3635 GN=LOC107906079	0.679	Down	1.64772e-05	LOC107906079	100.65	1.263	1.247	1.255	0.875	0.833	0.847	0.916	0.856	0.873	1.099	1.107	1.142	0.833	0.983	0.92
A0A1U8HY21	probable nucleolar protein 5-1 OS=Gossypium hirsutum OX=3635 GN=LOC107888616	0.641	Down	0.00105843	LOC107888616	62.716	1.201	1.236	1.119	0.74	0.714	0.825	1.041	1.091	0.978	1.065	1.115	1.054	0.984	0.94	1.054
A0A1U8IEX2	uncharacterized protein LOC107896088 OS=Gossypium hirsutum OX=3635 GN=LOC107896088	1.625	Up	0.0056778	LOC107896088	10.972	1.18	1.066	0.907	1.718	1.562	1.845	1.079	1	1.161	0.601	0.793	0.564	0.382	0.586	0.558
A0A1U8LK63	REF/SRPP-like protein At3g05500 OS=Gossypium hirsutum OX=3635 GN=LOC107927287	1.333	Up	4.3627e-05	LOC107927287	26.701	0.935	0.968	0.938	1.289	1.254	1.245	0.668	0.64	0.717	0.928	0.894	0.995	1.31	1.306	1.193
A0A1U8IV98	ATP-dependent Clp protease proteolytic subunit OS=Gossypium hirsutum OX=3635 GN=LOC107898796	1.569	Up	0.0043155	LOC107898796	42.417	0.863	0.819		1.338	1.301		0.87	0.979		0.814	0.739		1.198	1.221
A0A1U8NJS1	dof zinc finger protein DOF3.7-like OS=Gossypium hirsutum OX=3635 GN=LOC107948162	1.363	Up	0.031296	LOC107948162	29.829	0.806	0.853		1.185	1.076		0.759	0.879		1.068	1.132		1.29	1.118
A0A1U8IGH7	B3 domain-containing protein REM19-like OS=Gossypium hirsutum OX=3635 GN=LOC107894225	1.305	Up	0.0105843	LOC107894225	26.906	0.804	0.924	0.838	1.156	1.025	1.168	0.838	0.825	0.805	1.045	1.037	0.988	1.254	1.251	1.272
A0A1U8PJ06	far upstream element-binding protein 2-like isoform X1 OS=Gossypium hirsutum OX=3635 GN=LOC107958891	1.331	Up	0.033461	LOC107958891	68.986	0.874	0.87	0.978	1.266	1.33	1.026	1.105	1.028	1.105	0.814	0.835	0.936	0.983	0.976	0.991
A0A1U8KVU6	zinc finger CCCH domain-containing protein 37-like OS=Gossypium hirsutum OX=3635 GN=LOC107920143	1.303	Up	0.022742	LOC107920143	50.274	0.827	0.995	0.905	1.307	1.121	1.125	1.019	0.999	1.037	0.936	0.96	0.986	0.961	0.909	1.013
A0A1U8MBW2	mediator-associated protein 1-like OS=Gossypium hirsutum OX=3635 GN=LOC107936159	0.741	Down	0.00162375	LOC107936159	42.272	1.052	1.04	1.148	0.809	0.828	0.763	0.959	1.064	1.084	1.171	1.094	1.118	1.064	1.022	0.853
A0A1U8N3F3	uncharacterized protein LOC107943111 OS=Gossypium hirsutum OX=3635 GN=LOC107943111	1.403	Up	0.008479	LOC107943111	32.273		0.871	0.823		1.204	1.172		1.173	1.072		0.744	0.815		1.049	1.19
A0A1U8I5U0	protein SRC1-like isoform X3 OS=Gossypium hirsutum OX=3635 GN=LOC107893147	1.35	Up	0.021658	LOC107893147	17.534	0.561	0.426	0.486	0.668	0.631	0.689	0.75	0.598	0.589	0.725	0.564	0.788	2.454	3.026	2.681
A0A1U8I6X1	replication protein A 32 kDa subunit A-like isoform X2 OS=Gossypium hirsutum OX=3635 GN=LOC107893482	1.397	Up	0.036357	LOC107893482	30.352	0.813	0.63	0.907	1.123	1.125	1.035	1.159	1.887	1.317	0.954	0.757	0.951	0.984	0.591	0.833
A0A1U8NPT6	activating signal cointegrator 1-like OS=Gossypium hirsutum OX=3635 GN=LOC107949824	1.313	Up	0.0062352	LOC107949824	44.453		0.901	0.925		1.219	1.178		0.975	0.859		0.812	0.927		1.148	1.187
B1PBV9	Tubulin beta chain OS=Gossypium hirsutum OX=3635 GN=LOC107888744	1.338	Up	0.0150974	LOC107888744	50.592	0.867	0.84	0.769	1.117	1.098	1.098	1.062	1.015	0.963	0.987	0.967	0.988	1.019	1.134	1.271
D6N3G6	Chalcone-flavonone isomerase family protein OS=Gossypium hirsutum OX=3635 GN=LOC107962221	1.418	Up	0.002203	LOC107962221	23.376	0.801	0.878	0.877	1.238	1.27	1.116	1.283	1.086	1.132	0.946	0.91	0.883	0.718	0.779	0.901
A0A1U8M6S8	glycine-rich RNA-binding protein GRP1A-like OS=Gossypium hirsutum OX=3635 GN=LOC107934527	1.728	Up	6.343e-05	LOC107934527	16.232	0.817	0.884	0.832	1.502	1.474	1.4	1.083	0.975	0.989	0.681	0.74	0.846	0.96	0.965	1.003
A0A1U8JU04	alcohol dehydrogenase 1-like OS=Gossypium hirsutum OX=3635 GN=LOC107910430	1.861	Up	0.0045042	LOC107910430	41.111	0.815	0.931	0.914	1.981	1.53	1.439	0.964	0.884	1.145	0.608	0.833	0.755	0.654	0.778	0.794
A0A1U8NQZ9	"ATP-dependent zinc metalloprotease FTSH 7, chloroplastic isoform X1 OS=Gossypium hirsutum OX=3635 GN=LOC107950204"	0.683	Down	0.0126173	LOC107950204	88.957	1.272	1.429	1.121	0.93	0.781	0.899	0.914	1.163	1.067	0.937	1.079	1.126	0.981	0.556	0.793
A0A1U8MB55	clavaminate synthase-like protein At3g21360 OS=Gossypium hirsutum OX=3635 GN=LOC107934790	0.731	Down	5.6189e-05	LOC107934790	36.441	1.314	1.269	1.319	0.941	0.939	0.974	1.172	1.021	1.208	1.087	1.228	1.115	0.502	0.456	0.406
A0A1U8LBF2	protein POLYCHOME-like OS=Gossypium hirsutum OX=3635 GN=LOC107925722	0.687	Down	0.0182826	LOC107925722	28.227	0.916	0.949		0.61	0.672		1.276	1.158		0.945	1.04		1.318	1.244
A0A1U8PQ73	auxin-repressed 12.5 kDa protein-like isoform X3 OS=Gossypium hirsutum OX=3635 GN=LOC107961731	1.552	Up	0.00067953	LOC107961731	10.535	0.905	0.796	0.849	1.267	1.39	1.3	0.69	0.662	0.725	1.007	1.008	0.954	1.105	1.194	1.278
A0A1U8MSV0	probable ADP-ribosylation factor GTPase-activating protein AGD8 OS=Gossypium hirsutum OX=3635 GN=LOC107939765	1.45	Up	0.0050649	LOC107939765	43.602	0.912	0.847	0.852	1.112	1.324	1.35	1.152	1.111	1.038	0.863	0.837	0.95	0.872	0.908	0.998
A0A1U8KQG5	MLP-like protein 43 OS=Gossypium hirsutum OX=3635 GN=LOC107918213	1.406	Up	0.00065905	LOC107918213	17.933	0.819	0.872	0.871	1.135	1.25	1.217	0.773	0.761	0.675	1.235	1.099	1.114	1.129	1.055	1.232
A0A1U8MHN3	Phospholipase D OS=Gossypium hirsutum OX=3635 GN=LOC107937835	1.608	Up	0.0033582	LOC107937835	96.745	0.879	0.882	0.931	1.534	1.555	1.241	0.593	0.644	0.694	0.947	0.995	1.049	0.98	0.955	1.013
A0A1U8K658	4-coumarate--CoA ligase 1-like OS=Gossypium hirsutum OX=3635 GN=LOC107913823	1.304	Up	0.0043209	LOC107913823	59.517	0.754	0.854	0.83	1.076	1.097	1.007	1.484	1.457	1.415	0.787	0.811	0.826	0.888	0.796	0.846
A0A1U8KKI1	60S acidic ribosomal protein P1-like OS=Gossypium hirsutum OX=3635 GN=LOC107916651	1.512	Up	0.02698	LOC107916651	11.536	0.913	0.738	0.987	1.371	1.494	1.123	1.722	1.67	1.024	0.499	0.508	0.96	0.426	0.578	0.946
A0A1U8J2Y0	uncharacterized protein LOC107903164 OS=Gossypium hirsutum OX=3635 GN=LOC107903164	0.682	Down	0.00046399	LOC107903164	17.839	1.506	1.388	1.383	0.996	0.994	0.927	1.096	1.043	1.082	0.932	1.112	0.983	0.473	0.491	0.524
A0A1U8HIY7	protein NRT1/ PTR FAMILY 4.5-like OS=Gossypium hirsutum OX=3635 GN=LOC107886561	0.667	Down	0.034724	LOC107886561	69.706	1.21	1.403	1.424	0.986	1.012	0.693	1	1.001	1.174	0.874	0.951	1.182	0.958	0.649	0.468
A0A1U8KZW9	phosphoprotein ECPP44-like OS=Gossypium hirsutum OX=3635 GN=LOC107922447	1.391	Up	0.0015043	LOC107922447	22.423	0.652	0.611	0.59	0.812	0.904	0.861	0.575	0.56	0.66	0.719	0.814	0.882	2.498	2.264	2.355
A0A1U8K5P5	LOW QUALITY PROTEIN: uncharacterized protein LOC107913679 OS=Gossypium hirsutum OX=3635 GN=LOC107913679	1.39	Up	0.00074413	LOC107913679	227.01	0.744	0.774	0.787	1.134	1.024	1.045	1.577	1.566	1.488	0.798	0.834	0.858	0.742	0.832	0.931
A0A1U8I1B3	"3,9-dihydroxypterocarpan 6A-monooxygenase-like OS=Gossypium hirsutum OX=3635 GN=LOC107889522"	1.615	Up	0.000118856	LOC107889522	58.713	0.871	0.916	0.867	1.497	1.364	1.426	1.174	1.156	1.324	0.682	0.802	0.725	0.792	0.77	0.622
A0A1U8LRW9	protein ASPARTIC PROTEASE IN GUARD CELL 1-like OS=Gossypium hirsutum OX=3635 GN=LOC107930242	1.305	Up	0.00187803	LOC107930242	52.33	0.703	0.784	0.739	0.956	0.945	1.004	0.997	0.916	1.018	1.13	0.905	0.956	1.311	1.539	1.374
A0A1U8HP59	40S ribosomal protein S10-1-like OS=Gossypium hirsutum OX=3635 GN=LOC107888271	1.407	Up	1.63668e-05	LOC107888271	19.881		0.82	0.822		1.155	1.155		0.887	0.969		0.895	0.88		1.314	1.257
A0A1U8HPU9	universal stress protein YxiE-like OS=Gossypium hirsutum OX=3635 GN=LOC107886024	1.757	Up	0.021778	LOC107886024	18.2	0.804	1.001	1.08	2.129	1.454	1.485	0.705	0.744	0.943	0.69	0.807	0.826	0.782	0.853	0.718
A0A1U8NUQ9	SNAP25 homologous protein SNAP33-like OS=Gossypium hirsutum OX=3635 GN=LOC107951247	1.454	Up	0.034256	LOC107951247	33.709		0.908	0.862		1.202	1.371		0.963	0.966		0.995	0.779		1.01	1.098
A0A1U8I956	uncharacterized protein LOC107893992 isoform X4 OS=Gossypium hirsutum OX=3635 GN=LOC107893992	1.558	Up	0.00147793	LOC107893992	11.884	0.838	0.831	0.908	1.235	1.463	1.318	1.115	1.208	0.866	0.91	0.551	0.768	0.942	0.979	1.226
A0A1U8KUI0	uncharacterized protein LOC107919807 isoform X1 OS=Gossypium hirsutum OX=3635 GN=LOC107919807	1.399	Up	0.0024782	LOC107919807	76.859	0.841	0.931	0.802	1.253	1.158	1.189	1.167	1.047	1.09	0.75	0.922	0.855	1.033	1.002	1.133
A0A1U8MZQ4	multiprotein-bridging factor 1a-like OS=Gossypium hirsutum OX=3635 GN=LOC107943063	1.683	Up	0.00174011	LOC107943063	15.634	0.76	0.812	0.859	1.464	1.421	1.207	1.145	1.149	1.029	0.742	0.703	0.865	0.928	0.947	1.049
A0A1U8KR96	40S ribosomal protein S24 OS=Gossypium hirsutum OX=3635 GN=LOC107920022	1.631	Up	0.00098026	LOC107920022	15.578	0.895	0.786	0.765	1.254	1.381	1.355	0.814	0.999	0.989	0.799	0.903	0.995	1.288	0.971	0.966
A0A1U8MSM6	macrophage migration inhibitory factor homolog OS=Gossypium hirsutum OX=3635 GN=LOC107939691	0.636	Down	0.000156426	LOC107939691	12.147	1.164	1.11	1.161	0.725	0.694	0.766	1.207	1.142	1.173	1.048	1.077	0.967	0.957	0.981	0.954
A0A1U8IQ31	protein LAZ1 homolog 1-like OS=Gossypium hirsutum OX=3635 GN=LOC107897123	0.671	Down	0.0042247	LOC107897123	52.523	1.342	1.348	1.199	0.796	0.85	0.965	0.982	0.967	1.03	0.967	1.04	0.979	0.935	0.827	0.834
A0A1U8PXH9	5-methyltetrahydropteroyltriglutamate-- homocysteine methyltransferase OS=Gossypium hirsutum OX=3635 GN=LOC107962933	1.378	Up	0.00112376	LOC107962933	84.655	0.73	0.778	0.752	1.066	1.079	0.97	1.563	1.516	1.641	0.771	0.776	0.732	0.821	0.839	0.904
A0A1U8LBR6	ankyrin repeat and SAM domain-containing protein 6-like isoform X2 OS=Gossypium hirsutum OX=3635 GN=LOC107925838	1.33	Up	0.03004	LOC107925838	23.739	0.765	0.876	0.974	1.276	1.135	1.068	0.947	1.043	0.907	0.891	0.878	0.963	1.206	1.169	1.151
A0A1U8M733	Dirigent protein OS=Gossypium hirsutum OX=3635 GN=LOC107934657	1.316	Up	0.0069392	LOC107934657	20.323	0.788	0.7	0.807	0.945	1.039	1.037	0.605	0.389	0.551	1.103	0.963	1.192	1.725	2.051	1.542
A0A1U8IAS1	late embryogenesis abundant protein At1g64065-like OS=Gossypium hirsutum OX=3635 GN=LOC107892840	0.724	Down	0.0044833	LOC107892840	22.391	1.385	1.33		0.991	0.976		0.844	0.85		1.168	1.276		0.608	0.586
A0A1U8P293	basic proline-rich protein-like OS=Gossypium hirsutum OX=3635 GN=LOC107953510	1.452	Up	0.0064569	LOC107953510	55.286		0.82	0.839		1.171	1.238		1.173	1.188		0.829	0.733		1.05	1.058
A0A1U8HVW8	uncharacterized protein LOC107890175 OS=Gossypium hirsutum OX=3635 GN=LOC107890175	0.744	Down	0.0056354	LOC107890175	15.317	1.335	1.512	1.277	0.996	1.062	1.011	0.959	1.122	0.839	0.96	0.958	0.973	0.753	0.335	0.921
A0A1U8JRQ9	transcription factor bHLH13-like OS=Gossypium hirsutum OX=3635 GN=LOC107909806	1.458	Up	0.0050204	LOC107909806	59.679	0.798	0.832		1.168	1.208		0.866	0.912		0.964	0.919		1.304	1.189
A0A1U8JML5	NADP-dependent glyceraldehyde-3-phosphate dehydrogenase OS=Gossypium hirsutum OX=3635 GN=LOC107906909	1.392	Up	0.035822	LOC107906909	53.178	0.915	0.88		1.173	1.325		0.859	0.806		1.07	0.953		1.052	1.107
A0A1U8J4Z4	plant UBX domain-containing protein 11-like isoform X2 OS=Gossypium hirsutum OX=3635 GN=LOC107903767	1.449	Up	0.0101372	LOC107903767	56.74	0.791	0.794		1.191	1.105		0.954	0.976		0.957	0.845		1.188	1.43
A0A1U8P3Y8	60S ribosomal protein L32-1-like isoform X1 OS=Gossypium hirsutum OX=3635 GN=LOC107953991	1.389	Up	0.02004	LOC107953991	15.566	0.807	0.795	0.939	1.324	1.042	1.164	1.031	1.472	0.996	0.855	0.899	1.002	1.08	0.731	0.956
A0A1U8M9X8	cannabidiolic acid synthase-like 2 OS=Gossypium hirsutum OX=3635 GN=LOC107934434	1.397	Up	0.021185	LOC107934434	60.81	0.75		0.819	1.071		1.121	0.549		0.558	1.067		1.073	1.737		1.492
A0A1U8PUD0	Sucrose synthase OS=Gossypium hirsutum OX=3635 GN=LOC107962183	0.768	Down	0.00177601	LOC107962183	92.564	1.227	1.236	1.206	0.936	0.884	0.998	1.112	1.077	1.072	1.115	1.222	1.09	0.537	0.586	0.729
A0A1U8N020	probable 2-oxoglutarate-dependent dioxygenase AOP1 OS=Gossypium hirsutum OX=3635 GN=LOC107942041	1.347	Up	0.00182234	LOC107942041	36.51	0.911	0.974	0.888	1.174	1.295	1.267	1.098	1.031	0.946	0.881	0.91	0.917	0.934	0.843	0.99
A0A1U8HZL0	Eukaryotic translation initiation factor 3 subunit C OS=Gossypium hirsutum OX=3635 GN=LOC107891224	1.335	Up	0.00126188	LOC107891224	103.77	0.78	0.815	0.778	1.032	1.124	1.012	0.983	1.085	1.054	0.912	0.693	0.906	1.395	1.35	1.334
A0A1U8KPK7	dehydrin ERD10-like OS=Gossypium hirsutum OX=3635 GN=LOC107917975	1.306	Up	0.022559	LOC107917975	22.224	0.456	0.488	0.424	0.591	0.602	0.593	0.446	0.543	0.617	0.701	0.69	0.8	3.175	2.88	2.809
A0A1U8P282	glycine-rich RNA-binding protein RZ1A-like OS=Gossypium hirsutum OX=3635 GN=LOC107953504	0.751	Down	0.00131772	LOC107953504	22.19	1.128	1.225	1.186	0.932	0.874	0.853	1.135	1.068	1.24	0.991	1.067	0.933	0.825	0.794	0.775
A0A1U8KWR0	uncharacterized protein LOC107920353 OS=Gossypium hirsutum OX=3635 GN=LOC107920353	1.347	Up	0.0038755	LOC107920353	24.151	0.87	0.806	0.826	1.196	1.031	1.143	1.027	1.063	0.993	0.972	0.985	0.891	0.984	1.172	1.225
A0A1U8IEF6	ankyrin repeat domain-containing protein 2A-like OS=Gossypium hirsutum OX=3635 GN=LOC107894025	1.401	Up	0.00021646	LOC107894025	39.181	0.81	0.796	0.8	1.113	1.079	1.178	1.094	1.311	1.207	0.968	0.846	0.832	1.072	1.004	1.038
A0A1U8PP71	beta-amyrin 28-oxidase-like OS=Gossypium hirsutum OX=3635 GN=LOC107961323	0.767	Down	0.02356	LOC107961323	54.146	1.321	1.37	1.194	0.99	0.993	0.997	0.937	0.833	0.943	0.975	1.258	1.077	0.786	0.548	0.808
A0A1U8PSM7	probable sarcosine oxidase OS=Gossypium hirsutum OX=3635 GN=LOC107962338	1.387	Up	0.0189436	LOC107962338	45.736	0.995		0.936	1.385		1.294	0.842		0.945	0.887		0.92	0.942		0.962
A0A1U8NVQ8	craniofacial development protein 1-like OS=Gossypium hirsutum OX=3635 GN=LOC107951588	1.391	Up	0.00154071	LOC107951588	32.214	0.831	0.813	0.879	1.251	1.152	1.107	0.959	1.182	0.956	0.901	0.788	1.007	1.112	1.112	1.237
A0A1U8KS73	protein WVD2-like 5 isoform X4 OS=Gossypium hirsutum OX=3635 GN=LOC107920228	1.8	Up	0.0062219	LOC107920228	47.812		0.724	0.66		1.253	1.238		1.502	1.58		0.758	0.699		0.776	0.854
A0A1U8JWY1	blue copper protein-like OS=Gossypium hirsutum OX=3635 GN=LOC107911439	0.714	Down	0.00150045	LOC107911439	27.676	1.253	1.372	1.215	0.934	0.937	0.872	0.788	0.751	0.751	1.181	1.226	1.32	0.845	0.746	0.854
A0A1U8N7N2	uncharacterized protein LOC107945468 OS=Gossypium hirsutum OX=3635 GN=LOC107945468	1.64	Up	0.000136251	LOC107945468	16.208	0.891	0.909	0.934	1.558	1.522	1.405	0.938	1.02	1.037	0.865	0.783	0.782	0.778	0.79	0.86
A0A1U8IV37	uncharacterized protein LOC107900759 OS=Gossypium hirsutum OX=3635 GN=LOC107900759	1.327	Up	0.020917	LOC107900759	41.655	0.677	0.715	0.872	1.011	1.02	0.974	1.621	1.447	1.078	0.856	0.924	0.931	0.835	0.922	1.208
A0A1U8NLV5	"ADP,ATP carrier protein ER-ANT1-like OS=Gossypium hirsutum OX=3635 GN=LOC107949770"	0.74	Down	0.034216	LOC107949770	34.391	1.144	1.236		0.918	0.844		1.103	0.912		0.9	1.013		0.962	1.047
A0A1U8PFG2	uncharacterized protein At1g03900-like OS=Gossypium hirsutum OX=3635 GN=LOC107958641	1.349	Up	0.0077806	LOC107958641	29.961	0.89	0.959	0.797	1.21	1.124	1.236	1.101	1.068	1.01	0.871	0.91	0.838	0.878	0.979	1.073
A0A1U8K6M6	uncharacterized protein LOC107913977 OS=Gossypium hirsutum OX=3635 GN=LOC107913977	1.366	Up	0.026921	LOC107913977	19.399	0.841	0.797		1.069	1.169		1.112	1.121		0.829	0.81		1.217	1.154
A0A1U8K8Y2	DNA-binding protein DDB_G0278111-like isoform X1 OS=Gossypium hirsutum OX=3635 GN=LOC107913141	2.057	Up	0.0125191	LOC107913141	14.737	0.779		0.67	1.443		1.537	1.072		1.063	0.768		0.683	0.988		1.142
A0A1U8LHR4	nuclear pore complex protein NUP1-like isoform X5 OS=Gossypium hirsutum OX=3635 GN=LOC107927563	1.301	Up	0.023479	LOC107927563	120.96		0.973	0.935		1.286	1.197		0.877	0.842		0.876	0.899		1.036	1.207
A0A1U8P948	Tubulin alpha chain OS=Gossypium hirsutum OX=3635 GN=LOC107955533	2.174	Up	0.010723	LOC107955533	49.529	0.626	0.416	0.686	1.19	1.464	1.103	1.76	2.021	2.164	0.808	0.751	0.673	0.581	0.312	0.477
A0A1U8MQ90	RPM1-interacting protein 4-like OS=Gossypium hirsutum OX=3635 GN=LOC107938993	1.536	Up	0.0151588	LOC107938993	29.04		0.886	0.796		1.296	1.288		0.764	0.848		1.122	0.904		0.981	1.216
A0A1U8MFP7	uncharacterized protein LOC107937260 OS=Gossypium hirsutum OX=3635 GN=LOC107937260	0.6	Down	0.0097394	LOC107937260	21.171	1.368		1.244	0.769		0.797	0.772		0.979	1.23		1.145	0.895		0.836
A0A1U8M398	vinorine synthase-like OS=Gossypium hirsutum OX=3635 GN=LOC107933551	0.722	Down	1.63318e-05	LOC107933551	49.949	1.384	1.341	1.373	1.001	0.982	0.974	0.989	1.01	0.987	1	1.142	1.04	0.591	0.572	0.594
A0A1U8KU19	40S ribosomal protein S8 OS=Gossypium hirsutum OX=3635 GN=LOC107920648	1.323	Up	0.0015389	LOC107920648	24.629	0.834	0.772	0.831	1.131	1.057	1.037	1.039	1.2	1.108	0.884	0.998	1.059	1.161	1.085	1.015
A0A1U8MGW2	protein NRT1/ PTR FAMILY 5.2-like OS=Gossypium hirsutum OX=3635 GN=LOC107937662	0.726	Down	0.024077	LOC107937662	67.986	1.432	1.236	1.373	1.141	0.908	0.885	0.84	1.038	0.806	1.01	1.21	1.249	0.564	0.614	0.677
A0A1U8KJL5	uncharacterized protein LOC107916390 OS=Gossypium hirsutum OX=3635 GN=LOC107916390	1.35	Up	0.0168045	LOC107916390	10.296	0.961	0.942	0.847	1.241	1.247	1.224	1.049	0.993	0.949	0.648	0.697	0.81	1.159	1.147	1.269
A0A1U8NX25	probable 2-oxoglutarate-dependent dioxygenase AOP1 OS=Gossypium hirsutum OX=3635 GN=LOC107951872	1.403	Up	0.045242	LOC107951872	35.753	0.919	0.895		1.365	1.18		1.602	1.457		0.64	0.781		0.313	0.587
A0A1U8L5H6	S-adenosylmethionine synthase OS=Gossypium hirsutum OX=3635 GN=LOC107922739	1.517	Up	0.0027578	LOC107922739	43.043	0.652	0.686	0.698	1.132	1.034	0.922	2.11	1.938	2.099	0.569	0.77	0.615	0.458	0.559	0.631
A0A1U8P024	ATP-dependent 6-phosphofructokinase OS=Gossypium hirsutum OX=3635 GN=LOC107953618	1.315	Up	0.02442	LOC107953618	58.264	0.656	0.636		0.884	0.815		0.666	0.669		0.896	0.854		2.107	2.171
A0A1U8M967	cucumisin-like OS=Gossypium hirsutum OX=3635 GN=LOC107935301	0.583	Down	0.000100981	LOC107935301	69.018	1.295	1.363	1.412	0.815	0.803	0.753	0.892	1.025	1.071	1.115	1.244	1.14	0.752	0.571	0.591
A0A1U8NU19	protein SGT1 homolog B-like OS=Gossypium hirsutum OX=3635 GN=LOC107951829	1.319	Up	0.02178	LOC107951829	40.687	0.865	0.914		1.21	1.137		1.089	1.059		0.809	0.845		1.082	1.094
A0A1U8PIM1	uncharacterized protein LOC107959487 OS=Gossypium hirsutum OX=3635 GN=LOC107959487	1.583	Up	0.040359	LOC107959487	11.143	0.766	0.892		1.388	1.237		1.259	1.24		0.735	0.781		0.859	0.877
A0A1U8P319	protein EARLY RESPONSIVE TO DEHYDRATION 15-like OS=Gossypium hirsutum OX=3635 GN=LOC107954458	1.39	Up	0.0162558	LOC107954458	18.017	0.844	0.862	0.963	1.337	1.303	1.069	1.009	0.987	0.963	0.96	0.997	0.956	0.892	0.887	0.836
A0A1U8MR50	5-methyltetrahydropteroyltriglutamate-- homocysteine methyltransferase-like OS=Gossypium hirsutum OX=3635 GN=LOC107940419	1.33	Up	0.030241	LOC107940419	84.883	0.596	0.608	0.773	0.916	0.886	0.828	2.158	2.015	1.723	0.777	0.82	0.805	0.486	0.596	0.706
A0A1U8PV26	Cellulose synthase OS=Gossypium hirsutum OX=3635 GN=LOC107962315	1.581	Up	0.0192405	LOC107962315	123.26	0.604	0.816	0.654	1.257	0.95	1.071	1.776	1.462	1.51	0.641	0.843	0.843	0.698	0.959	0.96
A0A1U8J390	"Elongation factor Ts, mitochondrial OS=Gossypium hirsutum OX=3635 GN=LOC107901256"	0.743	Down	0.00044319	LOC107901256	117.43	1.242	1.305	1.241	0.935	0.904	0.977	0.948	0.953	0.956	1.083	1.139	1.015	0.821	0.726	0.836
A0A1U8JD37	Protein DETOXIFICATION OS=Gossypium hirsutum OX=3635 GN=LOC107905933	0.749	Down	0.0020565	LOC107905933	54.455	1.287	1.146	1.218	0.872	0.925	0.939	0.953	0.804	0.862	1.159	1.278	1.369	0.736	0.896	0.609
A0A1U8JRM9	Glycosyltransferase OS=Gossypium hirsutum OX=3635 GN=LOC107909791	1.319	Up	0.0030764	LOC107909791	51.9	0.795		0.806	1.041		1.07	0.962		1.037	1.071		0.961	1.215		1.198
A0A1U8JJ11	Phosphatidate cytidylyltransferase OS=Gossypium hirsutum OX=3635 GN=LOC107907414	1.302	Up	0.00178477	LOC107907414	48.964	0.882	0.907	0.992	1.194	1.21	1.218	0.757	0.77	0.782	1.055	0.998	1.058	1.206	1.148	1.014
A0A1U8JLI4	E3 ubiquitin-protein ligase PRT1-like OS=Gossypium hirsutum OX=3635 GN=LOC107908475	0.724	Down	7.772e-05	LOC107908475	54.513	1.049	1.047		0.757	0.761		1.265	1.278		0.991	1.002		0.957	0.948
A0A1U8NBL9	U2 snRNP auxiliary factor large subunit OS=Gossypium hirsutum OX=3635 GN=LOC107945661	0.751	Down	0.00064051	LOC107945661	39.068	1.068	1.12	1.076	0.778	0.85	0.822	0.974	1.011	1.001	1	1.038	1.009	1.193	1.134	1.078
A0A1U8PTX4	tudor domain-containing protein 3-like OS=Gossypium hirsutum OX=3635 GN=LOC107962653	1.372	Up	0.03628	LOC107962653	47.283	0.86	0.84		1.096	1.237		1.183	1.219		0.752	0.629		1.165	1.12
A0A1U8MSP1	plasminogen activator inhibitor 1 RNA-binding protein-like OS=Gossypium hirsutum OX=3635 GN=LOC107939709	1.865	Up	0.0117201	LOC107939709	38.443	0.711		0.657	1.346		1.205	1.283		1.377	0.679		0.712	1.023		1.112
A0A1U8LFQ3	leucoanthocyanidin dioxygenase-like OS=Gossypium hirsutum OX=3635 GN=LOC107926986	2.005	Up	0.004576	LOC107926986	40.195	0.643		0.652	1.359		1.238	1.344		1.284	0.762		0.809	0.884		1.096
A0A1U8LHZ2	cytochrome P450 714C2-like OS=Gossypium hirsutum OX=3635 GN=LOC107927570	0.726	Down	0.00035948	LOC107927570	38.507	1.443	1.355	1.322	0.983	0.99	1.02	0.877	0.807	0.888	1.163	1.295	1.22	0.552	0.563	0.531
A0A1U8HRQ7	eukaryotic translation initiation factor 4B2-like OS=Gossypium hirsutum OX=3635 GN=LOC107886527	1.687	Up	0.00048327	LOC107886527	58.207	0.816	0.855	0.801	1.504	1.281	1.386	1.033	1.076	1.153	0.823	0.822	0.681	0.861	1.006	1.045
A0A1U8MC10	dihydroflavonol-4-reductase-like OS=Gossypium hirsutum OX=3635 GN=LOC107935085	1.428	Up	0.0057799	LOC107935085	38.953	0.841	0.755	0.888	1.126	1.293	1.127	1.308	1.275	1.358	0.874	0.911	0.773	0.869	0.786	0.877
A0A1U8JCZ1	"malate dehydrogenase [NADP], chloroplastic-like OS=Gossypium hirsutum OX=3635 GN=LOC107904294"	0.449	Down	0.014678	LOC107904294	47.908		1.326	1.599		0.639	0.675		0.677	0.625		1.235	1.305		1.195	0.78
A0A1U8NX91	vacuolar protein sorting-associated protein 2 homolog 3-like isoform X2 OS=Gossypium hirsutum OX=3635 GN=LOC107952890	1.363	Up	0.000884	LOC107952890	21.382	0.892	0.945	0.886	1.258	1.17	1.284	0.938	0.952	0.917	0.927	0.878	0.882	1.046	1.107	1.105
A0A1U8MVJ9	endoplasmin homolog OS=Gossypium hirsutum OX=3635 GN=LOC107940634	0.686	Down	0.0108624	LOC107940634	92.489	1.414	1.158	1.472	0.867	0.921	0.986	0.811	1.11	0.879	1.175	1.08	0.98	0.746	0.755	0.664
A0A1U8PW32	"D-amino-acid transaminase, chloroplastic-like OS=Gossypium hirsutum OX=3635 GN=LOC107963323"	0.74	Down	0.0062848	LOC107963323	36.708	1.342	1.283	1.133	0.918	0.89	0.973	0.971	1.021	0.929	1.025	1.056	0.991	0.693	0.793	0.946
A0A1U8IQ49	Histone H2A OS=Gossypium hirsutum OX=3635 GN=LOC107899090	1.327	Up	0.00097899	LOC107899090	15.042	0.876	0.871	0.813	1.11	1.104	1.183	0.609	0.64	0.648	0.997	0.968	1.293	1.55	1.509	1.201
A0A1U8KA11	elongation factor 1-delta-like OS=Gossypium hirsutum OX=3635 GN=LOC107913416	0.413	Down	0.00022325	LOC107913416	24.865	1.081	1.085	1.209	0.472	0.414	0.508	1.495	1.433	1.324	1.125	1.114	1.032	0.815	0.991	0.904
A0A1U8MPC0	peroxisomal membrane protein PEX14-like isoform X2 OS=Gossypium hirsutum OX=3635 GN=LOC107939798	1.376	Up	0.0135387	LOC107939798	57.963	0.911	0.914		1.209	1.303		1.045	0.997		0.919	0.826		0.981	1.001
A0A1U8JET9	aspartyl protease AED3-like OS=Gossypium hirsutum OX=3635 GN=LOC107904810	1.357	Up	0.0072805	LOC107904810	46.761	0.944		0.99	1.327		1.298	0.999		0.994	0.861		0.872	0.841		0.885
A0A1U8N8J8	nicotinate phosphoribosyltransferase 2-like isoform X3 OS=Gossypium hirsutum OX=3635 GN=LOC107945714	0.728	Down	0.0051187	LOC107945714	57.725		1.146	1.135		0.849	0.812		1.017	1.201		1.112	1.067		0.938	0.777
A0A1U8LQ34	vicilin GC72-A OS=Gossypium hirsutum OX=3635 GN=LOC107928550	1.419	Up	0.044556	LOC107928550	71.785	0.724		0.79	1.007		1.141	0.666		0.834	1.602		1.106	1.107		1.22
H9LH04	DNA-directed RNA polymerase subunit beta OS=Gossypium hirsutum OX=3635 GN=rpoB	0.719	Down	0.0165249	rpoB	120.56	1.247	1.287		0.947	0.874		1.284	1.506		0.94	0.997		0.544	0.316
A0A1U8LJR6	universal stress protein A-like protein OS=Gossypium hirsutum OX=3635 GN=LOC107927177	1.433	Up	0.0087358	LOC107927177	18.693	0.854	0.967	0.892	1.411	1.34	1.137	0.822	0.685	0.823	0.955	0.925	1.118	1.057	1.145	1.079
A0A1U8MSS8	uncharacterized protein LOC107940932 OS=Gossypium hirsutum OX=3635 GN=LOC107940932	1.787	Up	0.0031974	LOC107940932	54.792	0.793	0.976	0.804	1.715	1.383	1.499	0.965	0.988	0.917	0.761	0.954	0.797	0.802	0.72	1.069
A0A1U8IIZ9	probable 2-oxoglutarate-dependent dioxygenase AOP1.2 OS=Gossypium hirsutum OX=3635 GN=LOC107897227	1.355	Up	0.00041538	LOC107897227	35.62	0.858	0.911	0.895	1.238	1.153	1.22	1.359	1.224	1.489	0.869	0.983	0.798	0.618	0.74	0.564
A0A1U8JZ44	Peptidyl-prolyl cis-trans isomerase OS=Gossypium hirsutum OX=3635 GN=LOC107912034	1.545	Up	1.367e-06	LOC107912034	13.325	0.878	0.864	0.849	1.335	1.348	1.321	1.069	1.138	1.169	0.827	0.741	0.78	0.942	0.941	0.93
A0A1U8MAY1	DNA-binding protein DDB_G0278111-like isoform X1 OS=Gossypium hirsutum OX=3635 GN=LOC107935878	1.556	Up	0.0174402	LOC107935878	14.765	0.806		0.864	1.361		1.237	1.041		1.053	0.761		0.871	1.093		1.036
A0A1U8HQR1	Glycerol-3-phosphate dehydrogenase [NAD(+)] OS=Gossypium hirsutum OX=3635 GN=LOC107888713	0.68	Down	0.00027985	LOC107888713	48.126	1.452	1.36	1.493	0.962	0.957	1.008	0.827	0.785	0.898	1.062	1.354	1.164	0.698	0.563	0.394
A0A1U8J4Q1	Aspartate aminotransferase OS=Gossypium hirsutum OX=3635 GN=LOC107901617	0.749	Down	0.0110358	LOC107901617	50.312	1.315	1.252	1.292	1.088	0.921	0.883	0.978	0.99	1.037	1.132	1.197	1.028	0.46	0.66	0.674
A0A1U8N978	40S ribosomal protein S25-2-like isoform X4 OS=Gossypium hirsutum OX=3635 GN=LOC107945029	1.649	Up	0.00025631	LOC107945029	11.924	0.871	0.829	0.79	1.304	1.443	1.359	0.824	0.984	0.982	1.01	0.974	0.992	1.042	0.837	0.907
A0A1U8NS46	"ATP synthase subunit gamma, mitochondrial-like OS=Gossypium hirsutum OX=3635 GN=LOC107951225"	0.728	Down	0.024784	LOC107951225	35.635	1.041	1.11	1.116	0.917	0.789	0.671	1.078	1.456	1.259	1.039	0.801	0.88	0.96	0.868	1.083
D2D310	Glycine-rich RNA-binding protein OS=Gossypium hirsutum OX=3635 GN=LOC107942897	1.486	Up	0.00137938	LOC107942897	17.028	0.821	0.752	0.731	1.062	1.168	1.193	1.245	1.152	1.063	0.93	0.963	0.958	0.978	1.006	1.132
A0A1U8INZ4	cell division cycle protein 48 homolog OS=Gossypium hirsutum OX=3635 GN=LOC107898806	1.349	Up	0.028019	LOC107898806	89.564		0.86	0.935		1.247	1.175		1.232	1.314		0.978	0.904		0.697	0.68
A0A1U8P671	protein starmaker-like isoform X1 OS=Gossypium hirsutum OX=3635 GN=LOC107955360	0.549	Down	0.0040213	LOC107955360	106.52	1.105	1.144		0.638	0.596		1.014	1.251		1.117	1.004		1.153	1.05
A0A1U8MQQ2	"WEB family protein At3g02930, chloroplastic-like OS=Gossypium hirsutum OX=3635 GN=LOC107940247"	1.423	Up	0.0089201	LOC107940247	96.342	0.595	0.722	0.711	0.893	0.962	1.03	1.978	1.499	1.38	0.65	0.864	0.844	0.864	0.984	1.085
A0A1U8P9A0	probable glutathione S-transferase OS=Gossypium hirsutum OX=3635 GN=LOC107956769	0.635	Down	0.00077694	LOC107956769	25.094	1.587	1.394	1.379	0.903	0.959	0.906	1.043	0.975	1.109	1.105	1.197	1.132	0.297	0.481	0.426
A0A1U8NUV4	alcohol dehydrogenase class-P-like OS=Gossypium hirsutum OX=3635 GN=LOC107952016	1.316	Up	0.0077046	LOC107952016	29.018	0.909	1.018	0.944	1.358	1.254	1.166	0.916	0.931	1.075	0.804	0.941	0.848	1.065	0.777	1.023
A0A1U8L7C1	syntaxin-22-like isoform X2 OS=Gossypium hirsutum OX=3635 GN=LOC107924523	1.343	Up	6.1166e-05	LOC107924523	29.658	0.849	0.849	0.841	1.108	1.129	1.172	0.581	0.559	0.578	1.044	0.927	1.003	1.434	1.601	1.526
A0A1U8JQ32	protein AE7-like 1 OS=Gossypium hirsutum OX=3635 GN=LOC107909395	1.407	Up	0.037722	LOC107909395	17.397	0.96	0.845	0.756	1.206	1.189	1.208	0.875	1.04	1.045	0.831	0.853	0.789	1.206	1.123	1.291
A0A1U8J9M6	DNA ligase 1-like OS=Gossypium hirsutum OX=3635 GN=LOC107905006	0.672	Down	0.00068461	LOC107905006	56.314	0.979	1.064	0.978	0.716	0.672	0.643	0.786	0.733	0.704	1.17	1.134	1.156	1.465	1.489	1.615
A0A1U8KSW3	benzyl alcohol O-benzoyltransferase-like OS=Gossypium hirsutum OX=3635 GN=LOC107919066	1.828	Up	0.037345	LOC107919066	50.124		0.579	0.723		1.247	1.133		2.088	1.92		0.452	0.614		0.469	0.589
A0A1U8IW11	Acyl carrier protein OS=Gossypium hirsutum OX=3635 GN=LOC107901003	0.746	Down	0.00173756	LOC107901003	16.075	1.374	1.337	1.237	0.981	1.022	0.942	1.168	1.203	1.277	0.858	0.896	0.883	0.576	0.546	0.633
A0A1U8LAL2	transmembrane protein 87B-like OS=Gossypium hirsutum OX=3635 GN=LOC107925460	1.416	Up	0.033063	LOC107925460	56.946	0.653	0.733		1.011	0.952		1.39	1.424		1.002	0.884		0.979	1.045
A0A1U8I014	LOW QUALITY PROTEIN: H/ACA ribonucleoprotein complex subunit 4-like OS=Gossypium hirsutum OX=3635 GN=LOC107891348	0.72	Down	0.00048052	LOC107891348	62.197	1.108	1.005	1.045	0.741	0.755	0.777	0.948	1.046	0.904	1.139	1.148	1.18	1.099	1.1	1.084
A0A1U8M6Y2	Histone H4 OS=Gossypium hirsutum OX=3635 GN=LOC107934611	1.351	Up	0.0040765	LOC107934611	11.391	1.024	0.998	0.922	1.233	1.414	1.329	0.699	0.746	0.586	0.894	0.931	1.117	1.241	1.015	1.141
A0A1U8P0L7	L-gulonolactone oxidase 3-like isoform X2 OS=Gossypium hirsutum OX=3635 GN=LOC107953839	0.571	Down	0.032077	LOC107953839	55.933		0.969	1.017		0.51	0.624		1.733	1.6		0.927	0.763		0.882	0.984
A0A1U8LDJ7	probable serine/threonine-protein kinase At1g54610 OS=Gossypium hirsutum OX=3635 GN=LOC107926355	0.685	Down	0.00057822	LOC107926355	62.47	1.45	1.358	1.279	0.943	0.945	0.913	0.953	0.918	1.024	1.063	1.192	1.076	0.495	0.58	0.645
A0A1U8NS78	probable serine/threonine-protein kinase DDB_G0276461 isoform X2 OS=Gossypium hirsutum OX=3635 GN=LOC107950468	1.373	Up	0.036797	LOC107950468	74.013	0.833	0.76		1.14	1.047		0.989	1.006		0.911	0.838		1.205	1.425
A0A1U8HYZ8	inorganic phosphate transporter 1-4-like OS=Gossypium hirsutum OX=3635 GN=LOC107888862	0.662	Down	0.04408	LOC107888862	58.606	1.117	1.092	1.145	0.732	0.859	0.628	1.298	1.078	1.387	1.134	1.136	1.104	0.707	0.869	0.703
A0A1U8N5Z4	uncharacterized protein LOC107945172 OS=Gossypium hirsutum OX=3635 GN=LOC107945172	1.33	Up	0.0072613	LOC107945172	53.797	0.956	0.911	0.909	1.106	1.263	1.322	0.902	0.839	0.808	1.022	0.986	0.952	0.975	1.053	1.071
Q6UK15	Al-induced protein OS=Gossypium hirsutum OX=3635 GN=LOC107891925	1.323	Up	0.0052019	LOC107891925	25.379	1.026	0.909	0.932	1.185	1.274	1.335	0.911	0.895	0.792	0.968	0.891	1.026	0.956	1.083	0.985
A0A1U8LCY3	TMV resistance protein N-like OS=Gossypium hirsutum OX=3635 GN=LOC107926176	1.321	Up	0.00166016	LOC107926176	22.043		1.056	1.045		1.402	1.374		0.942	1.01		0.856	0.877		0.769	0.722
A0A1U8K2T8	uncharacterized protein LOC107912950 OS=Gossypium hirsutum OX=3635 GN=LOC107912950	1.594	Up	0.00090254	LOC107912950	11.067	0.801	0.818		1.278	1.302		1.033	1.034		0.908	0.928		1.038	0.957
A0A1U8J9K2	large proline-rich protein BAG6-like OS=Gossypium hirsutum OX=3635 GN=LOC107904974	1.413	Up	0.030662	LOC107904974	85.169	0.802	0.968	0.881	1.476	1.162	1.108	0.891	1.111	1.023	0.787	0.862	0.921	1.118	1	1.131
A0A1U8N701	E3 ubiquitin-protein ligase RGLG1-like isoform X3 OS=Gossypium hirsutum OX=3635 GN=LOC107945398	1.317	Up	0.00155915	LOC107945398	41.446	0.915	0.862	0.942	1.138	1.237	1.206	0.959	0.955	0.994	0.974	0.917	0.9	1.076	1.021	1.012
A0A1U8IJY5	basic blue protein-like OS=Gossypium hirsutum OX=3635 GN=LOC107896059	2.141	Up	0.00043627	LOC107896059	13.346	0.899	0.869	0.901	2.086	1.655	1.973	0.69	0.794	0.783	0.688	0.948	0.731	0.672	0.761	0.684
A0A1U8M262	major allergen Pru av 1-like OS=Gossypium hirsutum OX=3635 GN=LOC107933230	0.732	Down	0.0043798	LOC107933230	17.682	1.553	1.305	1.378	1.004	1.054	1.041	0.871	0.86	0.954	1.14	1.259	1.118	0.407	0.566	0.478
A0A1U8MTD1	Pectin acetylesterase OS=Gossypium hirsutum OX=3635 GN=LOC107939908	1.34	Up	0.00145871	LOC107939908	34.039	0.906	0.918	0.97	1.314	1.25	1.18	0.722	0.712	0.757	1.025	1.01	1.072	1.118	1.142	1.144
A0A1U8L2S0	uncharacterized protein LOC107922005 isoform X3 OS=Gossypium hirsutum OX=3635 GN=LOC107922005	1.366	Up	0.044496	LOC107922005	45.859	0.848		0.878	1.102		1.256	0.871		0.863	1.014		0.994	1.257		1.084
A0A1U8MIV1	Phenylalanine ammonia-lyase OS=Gossypium hirsutum OX=3635 GN=LOC107937172	1.303	Up	0.0051776	LOC107937172	77.469	0.892	0.88	0.914	1.223	1.216	1.062	1.503	1.521	1.286	0.714	0.815	0.864	0.641	0.564	0.758
A0A1U8JUQ4	la-related protein 1C-like OS=Gossypium hirsutum OX=3635 GN=LOC107909476	2.018	Up	0.0060799	LOC107909476	57.017	0.624	0.87	0.707	1.251	1.479	1.712	1.156	1.023	1.174	0.777	0.799	0.784	1.138	0.857	0.678
A0A1U8MZR9	clathrin interactor EPSIN 2 isoform X2 OS=Gossypium hirsutum OX=3635 GN=LOC107941959	1.392	Up	0.00197989	LOC107941959	91.204	0.861	0.871	0.888	1.168	1.327	1.153	1.101	1.31	1.259	1.099	0.651	0.688	0.797	0.862	1.056
A0A1U8I5X8	uncharacterized protein LOC107893197 OS=Gossypium hirsutum OX=3635 GN=LOC107893197	1.447	Up	0.028182	LOC107893197	38.991	0.769	0.972	0.742	1.298	1.035	1.259	1.006	0.941	0.975	0.885	0.896	0.947	1.111	1.218	1.164
A0A1U8JML9	ninja-family protein mc410-like OS=Gossypium hirsutum OX=3635 GN=LOC107907193	1.401	Up	0.0059199	LOC107907193	52.31	0.948	0.804	0.894	1.159	1.332	1.215	0.89	0.833	0.866	1.029	0.956	0.995	1.143	1.132	1.028
A0A1U8J3Z5	2-alkenal reductase (NADP(+)-dependent)-like OS=Gossypium hirsutum OX=3635 GN=LOC107903483	0.764	Down	0.00078368	LOC107903483	38.668	1.184	1.259	1.168	0.929	0.888	0.943	1.083	0.944	0.979	1.056	1.113	1.075	0.752	0.83	0.807
A0A1U8HIG4	stress-associated endoplasmic reticulum protein 2-like OS=Gossypium hirsutum OX=3635 GN=LOC107886431	1.321	Up	0.0046794	LOC107886431	7.4757	0.943	0.824	0.927	1.202	1.13	1.226	1.125	1.078	1.261	0.74	0.839	0.701	1.032	1.186	0.916
A0A1U8J288	uncharacterized protein At1g15400-like OS=Gossypium hirsutum OX=3635 GN=LOC107902850	1.401	Up	0.023377	LOC107902850	11.793	0.894	0.964		1.349	1.254		0.785	0.761		0.861	0.926		1.2	1.155
A0A1U8PKJ4	uncharacterized protein LOC107959235 isoform X2 OS=Gossypium hirsutum OX=3635 GN=LOC107959235	1.317	Up	0.036705	LOC107959235	32.706		0.948	0.85		1.184	1.184		0.966	1.07		0.941	0.891		1.006	1.066
A0A1U8JWW6	probable S-adenosylmethionine-dependent methyltransferase At5g37990 OS=Gossypium hirsutum OX=3635 GN=LOC107911420	1.583	Up	0.045836	LOC107911420	41.435	0.865	0.819	1.187	1.749	1.593	1.204	1.231	1.354	1.246	0.767	0.692	0.705	0.249	0.302	0.47
A0A1U8KDQ4	major allergen Pru ar 1-like OS=Gossypium hirsutum OX=3635 GN=LOC107915931	1.583	Up	0.015699	LOC107915931	17.691	0.979	0.989		1.648	1.468		0.696	0.708		0.788	0.882		0.951	1.002
A0A1U8J0N4	PAP-specific phosphatase HAL2-like OS=Gossypium hirsutum OX=3635 GN=LOC107900622	0.684	Down	0.020385	LOC107900622	48.836	1.372	1.21	1.411	0.813	1.085	0.834	0.489	0.681	0.519	1.432	1.268	1.371	0.956	0.794	0.884
A0A1U8I6E1	"29 kDa ribonucleoprotein A, chloroplastic-like OS=Gossypium hirsutum OX=3635 GN=LOC107891135"	0.669	Down	0.0048984	LOC107891135	32.801	1.298	1.278	1.35	0.949	0.92	0.758	1.045	1.056	1.088	0.945	1.139	1.048	0.803	0.622	0.732
A0A1U8NFZ5	germin-like protein subfamily 3 member 4 OS=Gossypium hirsutum OX=3635 GN=LOC107946904	1.476	Up	0.0126755	LOC107946904	23.748	0.811	0.714	0.978	1.212	1.215	1.268	0.708	0.789	0.838	1.052	1.078	0.995	1.332	1.276	0.981
A0A1U8HVL0	subtilisin-like protease SBT5.3 OS=Gossypium hirsutum OX=3635 GN=LOC107890054	0.73	Down	0.00158167	LOC107890054	80.95	1.224	1.267	1.318	0.94	0.865	0.975	0.858	0.987	0.913	1.056	1.036	0.994	0.964	0.882	0.914
A0A1U8MWG1	probable 2-oxoglutarate-dependent dioxygenase AOP1 OS=Gossypium hirsutum OX=3635 GN=LOC107942044	1.358	Up	0.00093766	LOC107942044	36.622	0.92	0.962	0.876	1.195	1.286	1.263	1.091	1.041	1.035	0.8	0.804	0.813	1.017	0.977	1.068
A0A1U8J078	ubiquitin fusion degradation protein 1 homolog OS=Gossypium hirsutum OX=3635 GN=LOC107902026	1.366	Up	0.0029438	LOC107902026	36.017	0.835	0.89	0.825	1.222	1.067	1.194	0.992	1.284	1.16	0.959	0.956	1.017	1.054	0.827	0.844
A0A1U8NAL1	Dirigent protein OS=Gossypium hirsutum OX=3635 GN=LOC107945454	1.396	Up	4.1476e-05	LOC107945454	22.27	0.897	0.912	0.893	1.257	1.222	1.292	0.855	0.904	0.808	0.872	0.866	0.856	1.162	1.174	1.243
A0A1U8LHW0	pleiotropic drug resistance protein 2-like OS=Gossypium hirsutum OX=3635 GN=LOC107927541	0.769	Down	0.0053555	LOC107927541	168.27	1.412	1.402	1.286	1.051	0.982	1.118	0.787	0.818	0.852	1.204	1.306	1.196	0.47	0.424	0.618
A0A1U8MDI0	probable LRR receptor-like serine/threonine-protein kinase At4g08850 OS=Gossypium hirsutum OX=3635 GN=LOC107936590	0.712	Down	0.031822	LOC107936590	65.898	1.093		1.057	0.719		0.811	1.252		1.244	0.986		0.959	0.969		0.937
A0A1U8NC64	"naringenin,2-oxoglutarate 3-dioxygenase isoform X2 OS=Gossypium hirsutum OX=3635 GN=LOC107945804"	1.637	Up	0.040643	LOC107945804	41.403	0.8	0.828	0.835	1.533	1.401	1.098	1.183	1.125	1.064	0.826	0.871	1.016	0.664	0.799	1.044
A0A1U8ICF1	Plasma membrane ATPase OS=Gossypium hirsutum OX=3635 GN=LOC107893480	1.451	Up	0.0108389	LOC107893480	105.15	0.631	0.779	0.738	1.01	1.148	0.958	0.965	0.898	0.892	0.948	0.829	0.859	1.578	1.424	1.754
A0A1U8K1U9	vesicle-associated protein 1-2-like OS=Gossypium hirsutum OX=3635 GN=LOC107911599	1.32	Up	0.021505	LOC107911599	26.963		0.856	0.928		1.188	1.166		0.897	0.726		0.94	1.208		1.18	1.046
A0A1U8KSG1	ankyrin repeat domain-containing protein 2B-like OS=Gossypium hirsutum OX=3635 GN=LOC107920292	1.548	Up	6.1628e-05	LOC107920292	39.158	0.843	0.814	0.792	1.303	1.227	1.262	0.949	1.078	1.029	0.866	0.805	0.891	1.109	1.125	1.098
A0A1U8MEW7	target of Myb protein 1-like OS=Gossypium hirsutum OX=3635 GN=LOC107935981	1.643	Up	0.01416	LOC107935981	72.263	0.889	0.911	0.842	1.444	1.166	1.73	0.808	0.885	0.709	0.702	0.926	0.741	1.248	1.172	1.084
A0A1U8MG00	upstream activation factor subunit UAF30-like OS=Gossypium hirsutum OX=3635 GN=LOC107936316	1.504	Up	2.3126e-05	LOC107936316	16.488	0.815	0.842	0.793	1.212	1.231	1.242	0.71	0.712	0.773	0.94	0.922	0.959	1.454	1.378	1.345
A0A1U8PIE1	40S ribosomal protein S30 OS=Gossypium hirsutum OX=3635 GN=LOC107958736	1.97	Up	0.0194445	LOC107958736	6.9571	0.647		0.763	1.458		1.32	0.903		1.207	0.754		0.876	1.346		0.884
A0A1U8KN66	heparan-alpha-glucosaminide N-acetyltransferase-like OS=Gossypium hirsutum OX=3635 GN=LOC107917650	0.694	Down	0.005805	LOC107917650	54.118	1.312	1.406	1.55	0.998	1.062	0.901	0.955	0.858	0.962	1.117	1.099	1.047	0.756	0.592	0.588
A0A1U8JGK8	GDSL esterase/lipase At4g16230-like OS=Gossypium hirsutum OX=3635 GN=LOC107905314	0.727	Down	4.082e-05	LOC107905314	39.751	1.257	1.306	1.293	0.929	0.956	0.919	0.969	0.931	0.947	1.141	1.172	1.142	0.731	0.638	0.683
A0A1U8LIP3	uncharacterized protein LOC107927868 OS=Gossypium hirsutum OX=3635 GN=LOC107927868	0.592	Down	0.027904	LOC107927868	82.688	1.092		0.983	0.57		0.659	1.388		1.5	0.85		0.826	1.126		1.033
A0A1U8LQM3	nucleolin 1-like isoform X2 OS=Gossypium hirsutum OX=3635 GN=LOC107928939	0.557	Down	0.0045201	LOC107928939	63.066		1.196	1.113		0.653	0.632		1.291	1.357		1.02	0.979		0.87	0.908
A0A1U8JUY6	protein root UVB sensitive 6-like OS=Gossypium hirsutum OX=3635 GN=LOC107910665	0.757	Down	0.00118182	LOC107910665	55.43	1.222	1.144	1.109	0.847	0.883	0.9	1.105	1.011	1.158	1.11	1.153	1.092	0.712	0.843	0.738
A0A1U8NV29	mitochondrial inner membrane protein OXA1-like OS=Gossypium hirsutum OX=3635 GN=LOC107952078	1.341	Up	0.0123998	LOC107952078	49.245	0.82		0.861	1.152		1.102	1.105		1.028	0.979		1.025	0.991		1.041
A0A1U8J6G3	citrate-binding protein-like OS=Gossypium hirsutum OX=3635 GN=LOC107902568	0.542	Down	0.000104313	LOC107902568	24.834	1.451	1.618	1.538	0.855	0.792	0.852	0.833	0.746	0.705	1.342	1.356	1.331	0.502	0.504	0.544
A0A1U8PKC2	villin-1-like OS=Gossypium hirsutum OX=3635 GN=LOC107959185	1.333	Up	0.037483	LOC107959185	101.29	0.862	0.815		1.062	1.173		1.062	1.044		0.883	0.893		1.2	1.127
A0A1U8L327	GDSL esterase/lipase At5g55050-like OS=Gossypium hirsutum OX=3635 GN=LOC107922115	0.716	Down	0.00026327	LOC107922115	39.586	1.246	1.186	1.208	0.844	0.91	0.853	1.19	1.083	1.219	1.133	1.197	1.144	0.567	0.589	0.565
A0A1U8KT98	probable glutathione S-transferase OS=Gossypium hirsutum OX=3635 GN=LOC107918871	1.52	Up	0.00114249	LOC107918871	25.347	0.918	0.967	1.054	1.53	1.537	1.4	0.822	0.688	0.782	0.99	1.131	1.035	0.814	0.653	0.789
A0A1U8HQX4	cleavage stimulating factor 64-like isoform X2 OS=Gossypium hirsutum OX=3635 GN=LOC107888764	1.765	Up	0.00069809	LOC107888764	38.994		0.769	0.765		1.374	1.334		1.017	0.917		0.83	0.86		1.055	1.22
A0A1U8JUM7	S-adenosylmethionine synthase OS=Gossypium hirsutum OX=3635 GN=LOC107910600	3.068	Up	0.0147182	LOC107910600	43.081	0.832	0.499	0.778	1.449	3.033	1.989	0.901	0.568	0.696	0.906	0.475	0.74	0.97	0.419	0.904
A0A1U8PYX6	glutathione S-transferase U25-like OS=Gossypium hirsutum OX=3635 GN=LOC107963482	0.687	Down	0.0049009	LOC107963482	25.042	1.575	1.434	1.267	0.982	0.943	1.011	0.913	0.907	0.959	1.192	1.255	1.084	0.289	0.468	0.683
A0A1U8K6K7	putative G3BP-like protein isoform X2 OS=Gossypium hirsutum OX=3635 GN=LOC107912550	1.395	Up	0.0022391	LOC107912550	49.486	0.782	0.834	0.89	1.225	1.168	1.104	1.444	1.55	1.389	0.823	0.821	0.807	0.705	0.628	0.814
A0A1U8P451	auxilin-related protein 2-like isoform X2 OS=Gossypium hirsutum OX=3635 GN=LOC107954727	1.459	Up	0.00035506	LOC107954727	105.41		0.82	0.809		1.191	1.186		1.114	1.03		0.835	0.949		1.087	1.095
A0A1U8LGP4	arginine-glutamic acid dipeptide repeats protein-like OS=Gossypium hirsutum OX=3635 GN=LOC107926067	1.409	Up	0.000141938	LOC107926067	59.325	0.901	0.952	0.89	1.317	1.261	1.287	1.041	0.978	0.98	0.823	0.927	0.887	0.96	0.919	1.019
A0A1U8N3K6	uncharacterized membrane protein At1g16860-like OS=Gossypium hirsutum OX=3635 GN=LOC107944360	1.304	Up	0.00149908	LOC107944360	51.369	0.937	0.981	0.936	1.187	1.315	1.221	0.93	0.694	0.774	0.921	0.908	0.958	1.089	1.164	1.194
A0A1U8KD39	trans-resveratrol di-O-methyltransferase-like OS=Gossypium hirsutum OX=3635 GN=LOC107915765	0.717	Down	0.0158576	LOC107915765	40.533	0.754	0.85	0.855	0.537	0.551	0.676	1.553	1.577	1.538	1.031	0.963	0.953	0.805	0.916	0.898
B3RFK7	Bet vI OS=Gossypium hirsutum OX=3635 GN=Vdrg6	1.37	Up	0.022764	Vdrg6	17.609		0.773	0.776		1.112	1.01		0.617	0.951		1.215	1.073		1.368	1.275
A0A1U8P410	phosphoinositide phospholipase C 5-like isoform X2 OS=Gossypium hirsutum OX=3635 GN=LOC107954791	0.743	Down	0.0106565	LOC107954791	13.389	1.208	1.379	1.204	0.958	0.853	1.004	0.948	0.835	0.844	1.172	1.05	0.945	0.725	0.928	1.039
A0A1U8PSK7	low-temperature-induced cysteine proteinase-like OS=Gossypium hirsutum OX=3635 GN=LOC107962322	1.376	Up	0.037603	LOC107962322	55.364	0.614	0.84	0.655	0.878	1.011	1.014	0.334	0.604	0.437	0.996	1.01	1.096	2.452	1.556	1.982
D2D2Z2	UDP-glucose 6-dehydrogenase OS=Gossypium hirsutum OX=3635 GN=LOC107911831	1.451	Up	0.0128599	LOC107911831	53.124	0.631	0.656	0.835	0.998	1.034	1.047	1.686	1.783	1.21	0.813	0.786	0.943	0.874	0.746	1.009
A0A1U8PZ17	"flavonoid 3',5'-hydroxylase 2-like OS=Gossypium hirsutum OX=3635 GN=LOC107963683"	1.445	Up	0.0044802	LOC107963683	57.351	0.915	0.901	0.771	1.298	1.165	1.275	1.132	1.105	1.003	0.94	0.925	0.979	0.892	0.93	1.069
A0A1U8LNX6	plasminogen activator inhibitor 1 RNA-binding protein-like OS=Gossypium hirsutum OX=3635 GN=LOC107929374	1.607	Up	0.004559	LOC107929374	38.43	0.825	0.71	0.867	1.431	1.246	1.183	1.133	1.179	1.216	0.717	0.721	0.73	0.93	1.061	1.022
A0A1U8MB76	"DExH-box ATP-dependent RNA helicase DExH7, chloroplastic-like OS=Gossypium hirsutum OX=3635 GN=LOC107934804"	1.664	Up	0.0032969	LOC107934804	163.78		0.774	0.73		1.249	1.253		0.894	0.904		0.935	1.068		1.209	1.134
A0A1U8MND1	uncharacterized protein LOC107939514 OS=Gossypium hirsutum OX=3635 GN=LOC107939514	1.315	Up	0.022263	LOC107939514	28.629	1.132	1.111	1.076	1.357	1.335	1.673	0.716	0.907	0.66	0.967	0.963	0.884	0.873	0.706	0.714
A0A1U8J2M4	polyadenylate-binding protein-interacting protein 5 isoform X4 OS=Gossypium hirsutum OX=3635 GN=LOC107901381	1.837	Up	0.00102182	LOC107901381	18.124	0.746	0.834	0.785	1.535	1.538	1.272	0.953	0.913	1.049	0.819	0.73	0.774	1.074	1.029	1.201
A0A1U8JIQ6	methyl-CpG-binding domain-containing protein 11-like isoform X2 OS=Gossypium hirsutum OX=3635 GN=LOC107907327	1.321	Up	0.0088583	LOC107907327	33.159	0.765	0.826	0.758	1.051	0.937	1.116	0.435	0.61	0.511	1.055	0.963	0.963	1.892	1.779	1.811
A0A1U8MX18	protein RCC2 homolog OS=Gossypium hirsutum OX=3635 GN=LOC107942262	0.695	Down	0.00056455	LOC107942262	57.055	1.051	1.013	1.025	0.681	0.701	0.765	0.997	1.048	1.008	1.194	1.184	1.138	1.226	1.155	1.102
A0A1U8N6W5	polyadenylation and cleavage factor homolog 4-like isoform X3 OS=Gossypium hirsutum OX=3635 GN=LOC107945381	1.369	Up	0.043295	LOC107945381	91.387	0.995	0.935	0.707	1.124	1.22	1.265	0.89	1.061	0.756	0.91	0.846	1.153	1.15	0.977	1.226
A0A1U8L1Z0	RPM1-interacting protein 4-like OS=Gossypium hirsutum OX=3635 GN=LOC107922044	1.384	Up	0.0070185	LOC107922044	8.4334	1.033		1.037	1.393		1.471	0.709		0.75	0.607		0.722	1.358		1.097
Q6VAF5	Tubulin beta-7 chain OS=Gossypium hirsutum OX=3635	1.34	Up	0.0098411	---	49.882	0.878	0.942	0.77	1.134	1.123	1.213	0.698	0.81	0.59	1.212	1.085	1.279	1.175	1.097	1.261
A0A1U8K2B8	uncharacterized protein LOC107911386 OS=Gossypium hirsutum OX=3635 GN=LOC107911386	0.627	Down	0.0115223	LOC107911386	17.022	0.807	0.957	0.948	0.476	0.652	0.573	1.403	1.255	1.482	1.132	1.103	0.966	1.238	1.082	1.034
A0A1U8K8R9	flavin-dependent oxidoreductase FOX5-like OS=Gossypium hirsutum OX=3635 GN=LOC107914480	1.309	Up	0.00131539	LOC107914480	61.305	0.706	0.754	0.736	1	0.965	0.91	0.509	0.438	0.597	1.208	1.219	1.25	1.761	1.743	1.672
A0A1U8P2X3	peptidyl-prolyl cis-trans isomerase CYP95-like OS=Gossypium hirsutum OX=3635 GN=LOC107953678	0.372	Down	0.0024633	LOC107953678	89.237	1.382	1.293	1.053	0.357	0.523	0.506	0.699	1.16	1.188	1.484	1.247	1.337	1.147	0.808	0.915
A0A1U8MYH9	protein MKS1-like OS=Gossypium hirsutum OX=3635 GN=LOC107942699	0.658	Down	0.030885	LOC107942699	22.692	1.243	0.932	1.367	0.71	0.78	0.84		0.615	0.469		1.312	0.85		1.455	1.555
A0A1U8L355	uncharacterized protein LOC107923385 isoform X2 OS=Gossypium hirsutum OX=3635 GN=LOC107923385	1.499	Up	0.00097888	LOC107923385	24.418	0.839	0.95	0.928	1.426	1.299	1.347	0.768	0.788	0.811	0.79	0.867	0.845	1.277	1.155	1.152
A0A1U8KD76	Peptidyl-prolyl cis-trans isomerase OS=Gossypium hirsutum OX=3635 GN=LOC107914265	1.369	Up	0.0020362	LOC107914265	13.111	0.895	0.951	0.843	1.208	1.181	1.292	0.976	0.972	1.003	0.9	0.878	0.907	1.083	1.067	0.979
A0A1U8PUA9	protein CASEIN KINASE I-LIKE 3-like isoform X1 OS=Gossypium hirsutum OX=3635 GN=LOC107962745	1.452	Up	0.00096473	LOC107962745	48.107	0.841	0.921	0.878	1.205	1.272	1.355	0.916	0.875	0.739	0.961	1.003	1.03	1.156	0.973	1.085
Q2QDG1	Ubiquitin extension protein OS=Gossypium hirsutum OX=3635 GN=UBQ7	1.368	Up	0.022423	UBQ7	17.715	0.938	0.985	0.783	1.162	1.174	1.366	0.74	1.08	0.736	0.939	0.984	1.126	1.203	0.955	1.048
A0A1U8PLN3	polyadenylate-binding protein-interacting protein 3-like isoform X1 OS=Gossypium hirsutum OX=3635 GN=LOC107960300	1.346	Up	0.00112482	LOC107960300	70.032	0.871	0.897	0.825	1.158	1.114	1.218	1.003	1.038	1.006	0.92	0.845	0.86	1.112	1.113	1.17
A0A1U8PK53	dual specificity phosphatase Cdc25-like OS=Gossypium hirsutum OX=3635 GN=LOC107959914	1.357	Up	0.0022768	LOC107959914	14.301	0.975	0.888	0.846	1.229	1.192	1.255	1.115	1.213	1.095	0.898	0.844	0.84	0.801	0.892	1.023
D2D336	Rhamnose synthase OS=Gossypium hirsutum OX=3635 GN=LOC107928094	1.443	Up	0.021224	LOC107928094	75.184	0.686	0.745		1.069	0.996		1.72	1.471		0.646	0.792		0.873	1.03
A0A1U8I7G3	"dicarboxylate transporter 1, chloroplastic-like OS=Gossypium hirsutum OX=3635 GN=LOC107891399"	0.712	Down	4.0738e-05	LOC107891399	52.061	1.335	1.36	1.317	0.979	0.946	0.931	1.02	0.981	1.042	1.051	1.221	1.016	0.681	0.539	0.746
A0A1U8KVQ4	protein IQ-DOMAIN 31 OS=Gossypium hirsutum OX=3635 GN=LOC107920098	1.324	Up	0.00024394	LOC107920098	60.358	0.82	0.816	0.874	1.116	1.096	1.111	1.115	1.023	1.013	0.877	0.97	0.922	1.134	1.15	1.146
A0A1U8K7G1	methyl-CpG-binding domain-containing protein 11-like isoform X2 OS=Gossypium hirsutum OX=3635 GN=LOC107914157	1.364	Up	0.0096811	LOC107914157	35.171	0.873	0.934	0.839	1.193	1.086	1.329	0.727	0.771	0.643	1.015	0.937	1.047	1.257	1.329	1.25
A0A1U8KCH1	"thioredoxin Y1, chloroplastic-like OS=Gossypium hirsutum OX=3635 GN=LOC107914101"	0.719	Down	0.00192296	LOC107914101	18.681	1.327	1.208	1.328	0.93	0.976	0.871	1.097	0.941	1.148	0.95	1.085	0.954	0.682	0.933	0.574
A0A1U8MWP2	ribosome production factor 2 homolog OS=Gossypium hirsutum OX=3635 GN=LOC107942119	0.724	Down	0.0043765	LOC107942119	35.39	1.147	1.232	1.035	0.848	0.789	0.836	1.218	1.297	1.151	0.916	0.965	0.987	0.88	0.736	1.014

## Sheet: CK_45vsD
Table S1 Proteins identified and quantified via a TMT proteomics-based approach in 'CK45 vs D' comparison group
Protein accession	Protein description	CK_45/D Ratio	Regulated Type	CK_45/D P value	Gene name	MW [kDa]	CK_30_1	CK_30_2	CK_30_3	CK_45_1	CK_45_2	CK_45_3	D_1	D_2	D_3	DS_30_1	DS_30_2	DS_30_3	DS_45_1	DS_45_2	DS_45_3
A0A1U8PGZ1	probable aquaporin PIP2-2 OS=Gossypium hirsutum OX=3635 GN=LOC107959028	0.74	Down	0.00035507	LOC107959028	15.222	0.759	0.838	0.861	0.734	0.76	0.773	1.037	1.05	0.978	1.357	1.093	1.261	1.193	1.33	1.188
A0A1U8NQB9	"beta-fructofuranosidase, insoluble isoenzyme CWINV1-like OS=Gossypium hirsutum OX=3635 GN=LOC107950663"	1.468	Up	0.00021869	LOC107950663	63.456	0.89	0.931	0.874	1.016	1.067	1.052	0.725	0.675	0.735	1.106	1.104	1.082	1.292	1.183	1.288
A0A1U8KQ22	extracellular ribonuclease LE-like OS=Gossypium hirsutum OX=3635 GN=LOC107919674	1.407	Up	0.0125624	LOC107919674	25.029	1.125	1.052	1.254	0.925	1.18	1.021	0.789	0.729	0.704	1.126	1.132	1.132	1.102	0.955	0.92
A0A1U8NY17	tubulin--tyrosine ligase-like protein 12 OS=Gossypium hirsutum OX=3635 GN=LOC107952189	0.715	Down	0.0021029	LOC107952189	92.705	0.933	1.055	0.967	0.917	0.898	0.958	1.304	1.383	1.192	0.926	0.976	0.947	0.973	0.759	0.97
O22582	Histone H2B OS=Gossypium hirsutum OX=3635 GN=HIS2B	1.726	Up	0.028118	HIS2B	16.087	0.844	0.951	0.825	1.434	1.444	1.455	0.686	0.91	0.914	0.77	0.822	0.921	1.383	0.909	0.96
A0A1U8K6B4	30S ribosomal protein S16-like OS=Gossypium hirsutum OX=3635 GN=LOC107913886	0.695	Down	0.00021729	LOC107913886	15.037	0.861	0.914	0.98	0.92	0.963	0.962	1.425	1.311	1.36	0.896	0.863	0.858	0.911	0.984	0.845
A0A1U8NY27	cinnamoyl-CoA reductase 1-like OS=Gossypium hirsutum OX=3635 GN=LOC107953070	1.466	Up	0.0033239	LOC107953070	35.928	1.201	1.18	1.069	1.045	1.001	1.049	0.626	0.718	0.767	1.091	1.103	1.042	1.091	1.111	1.044
A0A1U8MAH3	secoisolariciresinol dehydrogenase-like OS=Gossypium hirsutum OX=3635 GN=LOC107935738	1.902	Up	0.0090445	LOC107935738	18.268		1.086	1.122		1.598	1.47		0.77	0.843		0.873	0.931		0.695	0.665
A0A1U8KPL1	quinone oxidoreductase-like protein 2 homolog OS=Gossypium hirsutum OX=3635 GN=LOC107919464	1.607	Up	0.0078413	LOC107919464	38.19	1.286	1.224	1.008	1.277	1.36	1.07	0.855	0.766	0.686	0.973	1.115	1.125	0.57	0.607	1.189
A0A1U8NYW8	high-affinity nitrate transporter 3.2-like OS=Gossypium hirsutum OX=3635 GN=LOC107953370	0.677	Down	0.00033694	LOC107953370	25.615	1.06	0.966	0.976	0.827	0.808	0.848	1.18	1.3	1.189	0.798	0.746	0.722	1.131	1.162	1.197
A0A1U8NZK4	Protein-L-isoaspartate O-methyltransferase OS=Gossypium hirsutum OX=3635 GN=LOC107953552	1.366	Up	0.011544	LOC107953552	33.295	1.05	0.966	1.016	1.064	1.06	1.078	0.73	0.803	0.811	1.107	1.077	1.036	1.1	1.09	1.126
A0A1U8MCV8	"uncharacterized protein At2g39795, mitochondrial-like OS=Gossypium hirsutum OX=3635 GN=LOC107935333"	0.716	Down	0.0007761	LOC107935333	28.826	1.222	1.107	1.096	0.901	0.877	0.854	1.154	1.229	1.292	0.977	1.039	0.957	0.743	0.746	0.816
I3NMW7	Peroxidase OS=Gossypium hirsutum OX=3635 GN=LOC107945392	1.599	Up	0.027537	LOC107945392	36.465	0.874	0.962	0.964	1.083	1.072	1.059	0.706	0.736	0.568	1.145	1.06	1.121	1.409	1.191	1.401
A0A1U8MQU9	probable protein phosphatase 2C 12 OS=Gossypium hirsutum OX=3635 GN=LOC107940315	0.706	Down	0.031356	LOC107940315	46.227	0.955		0.772	0.879		0.901	1.183		1.338	0.932		0.877	1.097		1.159
K9JDH1	Fiber dehydroascorbate reductase protein OS=Gossypium hirsutum OX=3635 GN=DHAR1	0.749	Down	0.00044288	DHAR1	23.5	0.778	0.825	0.822	0.929	0.949	0.964	1.326	1.247	1.22	0.925	0.845	0.902	1.112	1.129	1.119
A0A1U8KZV0	mavicyanin-like isoform X3 OS=Gossypium hirsutum OX=3635 GN=LOC107921248	1.405	Up	0.0015817	LOC107921248	18.141	1.137	1.092	1.064	1.007	1.146	1.106	0.765	0.806	0.748	1.011	1.006	1.065	1.153	0.998	1.078
A0A1U8N2W4	60S ribosomal protein L13a-4-like OS=Gossypium hirsutum OX=3635 GN=LOC107942921	0.606	Down	0.0018236	LOC107942921	23.604	1.056	1.064	1.13	0.902	0.829	0.912	1.523	1.556	1.284	0.915	0.951	0.939	0.561	0.601	0.721
A0A1U8MW19	cytochrome P450 81E8-like OS=Gossypium hirsutum OX=3635 GN=LOC107941921	1.454	Up	0.039163	LOC107941921	57.89	1.011	0.92		0.911	0.935		0.587	0.683		0.926	0.981		1.718	1.579
A0A1U8JXM3	probable LRR receptor-like serine/threonine-protein kinase At5g10290 OS=Gossypium hirsutum OX=3635 GN=LOC107911634	1.422	Up	0.00109658	LOC107911634	67.297	1.093	0.928	0.99	1.078	1.207	1.165	0.812	0.842	0.772	1.015	0.96	1.043	1.065	1.119	1.099
A0A1U8NPQ5	uncharacterized protein LOC107950608 OS=Gossypium hirsutum OX=3635 GN=LOC107950608	1.932	Up	0.0087596	LOC107950608	11.831	0.854	0.889		1.131	1.247		0.592	0.639		1.036	0.861		1.529	1.451
A0A1U8IV61	nitrile-specifier protein 5-like OS=Gossypium hirsutum OX=3635 GN=LOC107900806	0.734	Down	0.023801	LOC107900806	35.219	1.001	1.06	1.073	0.994	0.851	0.943	1.185	1.455	1.156	0.993	0.967	0.909	0.843	0.678	0.937
A0A1U8HXN2	Aspartate aminotransferase OS=Gossypium hirsutum OX=3635 GN=LOC107888512	0.737	Down	2.1412e-05	LOC107888512	47.164	0.972	0.936	0.96	0.907	0.903	0.894	1.201	1.213	1.253	1.007	0.968	0.965	0.93	0.98	0.934
A0A1U8I9P9	tryptophan aminotransferase-related protein 3-like OS=Gossypium hirsutum OX=3635 GN=LOC107894213	1.5	Up	0.0053643	LOC107894213	51.316		1.219	1.042		1.183	1.18		0.811	0.764		0.927	1.086		0.899	0.985
A0A1U8JPN4	vinorine synthase-like OS=Gossypium hirsutum OX=3635 GN=LOC107907890	1.606	Up	0.0076227	LOC107907890	46.991	0.899	0.843	0.8	1.011	0.855	0.931	0.68	0.522	0.54	1.087	0.877	0.974	1.448	2.04	1.912
A0A1U8K694	PHD finger protein ALFIN-LIKE 3-like OS=Gossypium hirsutum OX=3635 GN=LOC107913851	1.579	Up	0.000164498	LOC107913851	28.634	0.781	0.757	0.743	1.158	1.19	1.197	0.726	0.722	0.797	0.909	0.953	0.958	1.564	1.464	1.42
A0A1U8J123	uncharacterized protein LOC107900733 OS=Gossypium hirsutum OX=3635 GN=LOC107900733	1.433	Up	0.00038267	LOC107900733	30.157	0.948	0.784	0.857	1.094	1.148	1.187	0.83	0.795	0.768	1.119	0.981	1.086	1.08	1.37	1.191
A0A1U8NJ05	aldo-keto reductase family 4 member C9-like OS=Gossypium hirsutum OX=3635 GN=LOC107948915	1.336	Up	0.038958	LOC107948915	35.129	0.71		0.712	0.683		0.754	0.521		0.555	1.071		1.079	2.327		2.103
A0A1U8MHS8	metallothionein-like protein 1 OS=Gossypium hirsutum OX=3635 GN=LOC107936862	1.93	Up	7.6592e-05	LOC107936862	7.6234	0.987	1.038	0.921	1.723	1.794	1.773	0.943	0.847	0.951	0.709	0.773	0.694	0.685	0.651	0.791
A0A1U8PWD2	germin-like protein subfamily 1 member 7 OS=Gossypium hirsutum OX=3635 GN=LOC107963425	1.434	Up	0.00127838	LOC107963425	24.134	1.012	0.962	0.894	1.105	1.173	1.085	0.78	0.731	0.834	0.932	0.942	1.019	1.261	1.263	1.25
A0A1U8MXD1	probable methyltransferase PMT26 OS=Gossypium hirsutum OX=3635 GN=LOC107942358	0.67	Down	0.0040768	LOC107942358	90.622	0.779	0.671	0.865	0.974	0.852	0.836	1.305	1.444	1.226	0.932	1.017	0.954	1.051	1.057	1.1
A0A1U8PEK0	germin-like protein subfamily 1 member 1 OS=Gossypium hirsutum OX=3635 GN=LOC107957653	1.436	Up	0.00097709	LOC107957653	23.473	0.838	0.772	0.876	1.13	1.064	1.176	0.817	0.791	0.738	0.979	1.039	0.96	1.261	1.389	1.225
A0A1U8JEI0	helicase protein MOM1-like isoform X3 OS=Gossypium hirsutum OX=3635 GN=LOC107906250	3.518	Up	0.00087622	LOC107906250	248.52	1.526	1.418		1.196	1.288		0.354	0.352		1.224	1.247		0.738	0.734
A0A1U8KXV9	nucleolin 1-like isoform X8 OS=Gossypium hirsutum OX=3635 GN=LOC107920425	0.653	Down	0.0116845	LOC107920425	82.17	1.233	1.174	1.094	0.774	0.642	0.589	0.928	1.019	1.123	1.059	1.213	1.155	1.052	0.995	1.052
A0A1U8KKE7	subtilisin-like protease SBT1.4 OS=Gossypium hirsutum OX=3635 GN=LOC107916418	0.69	Down	3.6504e-06	LOC107916418	81.776	0.92	0.924	0.992	0.889	0.907	0.901	1.331	1.29	1.287	1.037	0.97	0.995	0.699	0.968	0.877
A0A1U8J6X6	UMP-CMP kinase OS=Gossypium hirsutum OX=3635 GN=LOC107904290	1.326	Up	0.016159	LOC107904290	25.04	1.043	1.018	0.997	1.023	1.094	1.177	0.91	0.831	0.744	0.991	0.974	0.992	1.093	1.141	1.166
A0A1U8KZP6	farnesyl pyrophosphate synthase 2-like isoform X1 OS=Gossypium hirsutum OX=3635 GN=LOC107922380	1.412	Up	0.0055798	LOC107922380	39.588	0.932	0.983	0.941	0.919	0.958	1.041	0.621	0.705	0.74	1.116	0.968	1.08	1.552	1.5	1.284
A0A1U8PCF4	uncharacterized protein LOC107957790 OS=Gossypium hirsutum OX=3635 GN=LOC107957790	1.364	Up	0.049183	LOC107957790	24.165	1.028	1.223	0.94	1.081	1.007	1.276	0.704	0.953	0.809	1.29	0.873	1.045	0.977	0.987	1.086
A0A1U8LSI5	arabinosyltransferase XEG113-like isoform X2 OS=Gossypium hirsutum OX=3635 GN=LOC107929451	0.744	Down	0.026124	LOC107929451	70.478	1.007	0.807	0.861	1.031	0.909	0.929	1.162	1.481	1.211	0.91	0.817	0.81	0.914	1.02	1.245
A0A1U8J056	putative methyltransferase DDB_G0268948 isoform X1 OS=Gossypium hirsutum OX=3635 GN=LOC107900494	0.582	Down	0.038576	LOC107900494	29.938	0.917		0.97	0.798		0.8	1.328		1.418	0.998		0.992	1.03		0.94
A0A1U8PPA5	putative G3BP-like protein isoform X2 OS=Gossypium hirsutum OX=3635 GN=LOC107961363	0.76	Down	0.00038458	LOC107961363	50.11	0.992	0.808	0.846	1.079	1.088	1.066	1.407	1.483	1.365	0.817	0.907	0.846	0.686	0.724	0.903
A0A1U8JU79	uncharacterized protein LOC107910489 OS=Gossypium hirsutum OX=3635 GN=LOC107910489	1.473	Up	0.022102	LOC107910489	72.689	1.136	0.983	1.225	1.117	1.172	1.06	0.786	0.875	0.613	1.037	1.105	1.221	0.976	0.906	0.922
A0A1U8N6E9	uncharacterized protein LOC107944075 OS=Gossypium hirsutum OX=3635 GN=LOC107944075	1.512	Up	1.78205e-05	LOC107944075	21.597	1.251	1.247	1.138	1.098	1.149	1.106	0.747	0.726	0.744	1.06	1.244	1.173	0.884	0.659	0.781
A0A1U8P016	calmodulin-like protein 3 OS=Gossypium hirsutum OX=3635 GN=LOC107953683	1.421	Up	0.0121579	LOC107953683	25.058	0.973	1.006		1.292	1.195		0.875	0.875		0.948	1.055		1.029	0.908
A0A1U8M3Z5	protein LIGHT-DEPENDENT SHORT HYPOCOTYLS 6-like OS=Gossypium hirsutum OX=3635 GN=LOC107933747	2.62	Up	0.00050184	LOC107933747	24.468	0.872	0.86	0.905	1.302	1.436	1.312	0.539	0.43	0.577	1.142	0.965	1.046	1.262	1.396	1.267
A0A1U8L3G0	transmembrane protein 245-like OS=Gossypium hirsutum OX=3635 GN=LOC107922207	1.338	Up	0.0127622	LOC107922207	72.45	1.148	1.044	0.875	1.097	1.113	1.112	0.853	0.774	0.856	0.968	0.953	1.081	0.98	1.179	1.152
A0A1U8N2B7	uncharacterized protein LOC107942719 OS=Gossypium hirsutum OX=3635 GN=LOC107942719	1.431	Up	0.0054184	LOC107942719	30.09	1.067	1.185	1.107	1.429	1.302	1.326	1.028	0.967	0.841	0.831	0.797	0.976	0.646	0.773	0.786
A0A1U8NFA1	inactive protein RESTRICTED TEV MOVEMENT 2-like OS=Gossypium hirsutum OX=3635 GN=LOC107947611	1.444	Up	0.00090008	LOC107947611	23.148	1.036	0.956	0.888	1.017	1.003	1.131	0.72	0.711	0.751	1.06	1.022	1.054	1.227	1.253	1.221
A0A1U8JYW7	remorin-like OS=Gossypium hirsutum OX=3635 GN=LOC107911970	1.353	Up	0.034779	LOC107911970	21.089	0.865		0.961	0.973		1.075	0.779		0.735	1.073		1.152	1.413		1.191
A0A1U8MVX7	beta-xylosidase/alpha-L-arabinofuranosidase 2-like OS=Gossypium hirsutum OX=3635 GN=LOC107940743	0.629	Down	0.0011817	LOC107940743	84.199	0.737	0.834		0.954	0.958		1.495	1.543		0.891	0.847		0.942	0.837
A0A1U8N805	farnesyl pyrophosphate synthase 2-like OS=Gossypium hirsutum OX=3635 GN=LOC107944620	1.498	Up	0.0024378	LOC107944620	35.236	0.985	0.925	0.944	0.985	0.92	0.996	0.578	0.672	0.687	1.153	1.057	1.152	1.424	1.52	1.311
A0A1U8IEA9	aspartyl protease family protein 1-like OS=Gossypium hirsutum OX=3635 GN=LOC107895673	1.423	Up	0.00078071	LOC107895673	55.87	0.828	0.857	0.812	0.936	0.916	0.901	0.624	0.693	0.617	1.128	1.012	1.12	1.638	1.625	1.681
A0A1U8L826	glutathione S-transferase F13 OS=Gossypium hirsutum OX=3635 GN=LOC107923627	0.535	Down	0.00037565	LOC107923627	24.719	0.822	0.81	0.921	0.935	0.908	0.906	1.585	1.9	1.65	0.805	0.819	0.794	0.789	0.588	0.825
A0A1U8IPB7	Glycosyltransferase OS=Gossypium hirsutum OX=3635 GN=LOC107896892	1.385	Up	0.00064176	LOC107896892	51.63	1.056	0.99	1.022	1.06	1.073	1.103	0.782	0.735	0.82	0.846	0.936	0.878	1.352	1.342	1.25
A0A1U8L6Y1	nucleolar protein 56-like OS=Gossypium hirsutum OX=3635 GN=LOC107924418	0.71	Down	0.004281	LOC107924418	59.744	1.209	1.062		0.718	0.751		1.034	1.034		1.055	1.118		0.98	1.032
A0A1U8L7R5	binding partner of ACD11 1-like OS=Gossypium hirsutum OX=3635 GN=LOC107924626	1.331	Up	0.000124054	LOC107924626	28.617	0.952	1.033	1.01	1.201	1.202	1.225	0.924	0.875	0.926	0.899	0.904	0.85	1.087	1.035	1.045
A0A1U8PIV4	laccase-14-like OS=Gossypium hirsutum OX=3635 GN=LOC107959552	1.307	Up	0.00149576	LOC107959552	32.21	0.959	0.965	0.912	0.991	0.941	1.028	0.79	0.738	0.736	1.01	1.021	1.007	1.342	1.418	1.428
A0A1U8LY05	Glutamate decarboxylase OS=Gossypium hirsutum OX=3635 GN=LOC107931028	1.408	Up	0.00027749	LOC107931028	56.377	0.998	0.9	0.859	1.032	1.008	1.046	0.761	0.735	0.695	1.091	1.042	1.124	1.252	1.441	1.397
A0A1U8PWK7	high-affinity nitrate transporter 2.1-like OS=Gossypium hirsutum OX=3635 GN=LOC107962765	0.6	Down	0.0105198	LOC107962765	57.566		0.861	0.979		0.833	0.919		1.432	1.49		0.688	0.693		1.237	0.923
A0A1U8NDI4	HMG-Y-related protein A-like OS=Gossypium hirsutum OX=3635 GN=LOC107946286	1.365	Up	0.0152152	LOC107946286	19.597	1.029	1.02	1.016	1.308	1.106	1.292	0.82	0.906	0.989	0.861	0.858	0.783	1.044	1.169	0.968
A0A1U8KI12	uncharacterized protein LOC107917244 OS=Gossypium hirsutum OX=3635 GN=LOC107917244	1.874	Up	7.5766e-07	LOC107917244	104.6	1.224	1.215	1.102	1.391	1.448	1.387	0.755	0.749	0.751	0.896	1	0.985	0.723	0.586	0.822
A0A1U8P6N8	"aldehyde dehydrogenase family 2 member B7, mitochondrial-like OS=Gossypium hirsutum OX=3635 GN=LOC107955587"	1.404	Up	0.028242	LOC107955587	57.637		0.966	0.892		1.134	1.042		0.806	0.744		0.913	0.906		1.248	1.526
A0A1U8LEU0	GTP-binding protein SAR1A-like OS=Gossypium hirsutum OX=3635 GN=LOC107925680	1.474	Up	0.00062272	LOC107925680	22.14	1.074	1.079	1.035	1.155	1.273	1.247	0.867	0.791	0.836	1.079	0.99	1.001	0.862	0.908	0.933
Q96499	60S ribosomal protein L44 OS=Gossypium hirsutum OX=3635 GN=RPL44	0.588	Down	0.0039199	RPL44	12.029	0.891	0.841	0.941	1.016	0.835	0.825	1.362	1.663	1.523	0.797	0.906	0.892	0.916	0.767	0.871
A0A1U8P2I3	pto-interacting protein 1-like OS=Gossypium hirsutum OX=3635 GN=LOC107954390	1.344	Up	0.0031793	LOC107954390	39.208	1.041	1.011	1.113	1.068	1.035	1.107	0.862	0.746	0.781	1.1	1.027	1.153	0.981	1.251	0.884
A0A1U8N5R4	caffeoyl-CoA O-methyltransferase-like OS=Gossypium hirsutum OX=3635 GN=LOC107943854	0.473	Down	0.0053382	LOC107943854	28.073		0.698	0.779		0.961	0.868		1.975	1.894		0.652	0.68		0.711	0.76
A0A1U8HTT5	heme-binding protein 2-like OS=Gossypium hirsutum OX=3635 GN=LOC107887127	1.883	Up	0.00060101	LOC107887127	23.589	0.835	0.879	0.811	1.097	1.14	1.104	0.536	0.665	0.573	0.983	1.046	1.051	1.729	1.328	1.568
Q8RU83	Tubulin beta chain OS=Gossypium hirsutum OX=3635 GN=Tub1	0.73	Down	0.0050006	Tub1	50.004	0.838		0.785	0.882		0.914	1.213		1.246	0.969		0.93	1.155		1.18
A0A1U8MH15	40S ribosomal protein S26 OS=Gossypium hirsutum OX=3635 GN=LOC107937675	0.638	Down	0.00027822	LOC107937675	14.745	0.857	0.854	1.086	1.007	0.935	0.948	1.533	1.574	1.425	0.835	0.909	0.816	0.755	0.809	0.762
A0A1U8P940	putative ripening-related protein 1 OS=Gossypium hirsutum OX=3635 GN=LOC107956645	0.643	Down	0.0011242	LOC107956645	20.406	1.143	1.182	1.084	0.817	0.846	0.867	1.429	1.203	1.302	1.011	1.211	0.98	0.784	0.606	0.773
A0A1U8K8Z2	stem-specific protein TSJT1-like OS=Gossypium hirsutum OX=3635 GN=LOC107914528	1.996	Up	0.0150613	LOC107914528	25.758	1.247	1.12	1.126	1.467	1.707	1.276	0.756	0.725	0.748	0.884	0.993	1.01	0.657	0.459	0.886
A0A1U8PV33	Terpene cyclase/mutase family member OS=Gossypium hirsutum OX=3635 GN=LOC107962932	1.59	Up	0.0047361	LOC107962932	86.64	1.247	1.232		1.313	1.254		0.825	0.789		0.96	1.047		0.664	0.703
A0A1U8NA38	epidermal growth factor receptor substrate 15-like OS=Gossypium hirsutum OX=3635 GN=LOC107945243	1.35	Up	0.023061	LOC107945243	111.36	0.854	0.834		1.248	1.168		0.924	0.866		0.905	0.995		1.142	1.2
A0A1U8NRE9	14-3-3-like protein B OS=Gossypium hirsutum OX=3635 GN=LOC107951138	0.751	Down	9.514e-05	LOC107951138	28.53	1.116	1.138	1.103	0.971	0.972	1.014	1.339	1.291	1.305	0.916	1.038	0.919	0.632	0.599	0.676
A0A1U8PMC0	DEAD-box ATP-dependent RNA helicase 53-like OS=Gossypium hirsutum OX=3635 GN=LOC107959735	0.683	Down	0.0026352	LOC107959735	69.344	1.076	1.006	1.016	0.907	0.815	0.927	1.212	1.394	1.272	0.947	0.998	0.902	0.822	0.838	0.984
A8WCU3	Glutamine synthetase OS=Gossypium hirsutum OX=3635 GN=GS	0.472	Down	0.00038059	GS	39.111	0.943	0.929	0.947	0.721	0.665	0.783	1.462	1.686	1.45	0.964	1.028	0.855	0.882	0.756	0.698
A0A1U8N4P4	probable 2-oxoglutarate-dependent dioxygenase AOP1 OS=Gossypium hirsutum OX=3635 GN=LOC107944737	1.499	Up	0.002296	LOC107944737	36.699	1.089	1.01	0.951	1.088	1.019	1.217	0.778	0.727	0.713	0.832	0.851	0.791	1.42	1.481	1.433
A0A1U8K9M8	PTI1-like tyrosine-protein kinase 3 isoform X2 OS=Gossypium hirsutum OX=3635 GN=LOC107914700	1.468	Up	0.043383	LOC107914700	40.34	1.054	1.085	1.117	1.091	0.996	1.124	0.839	0.797	0.552	1.006	1.044	1.288	1.074	1.139	0.981
A0A1U8JLK3	GTP-binding protein SAR1A-like OS=Gossypium hirsutum OX=3635 GN=LOC107908501	1.34	Up	0.00020078	LOC107908501	22.074	0.981	0.903	0.98	0.958	0.914	0.921	0.683	0.719	0.683	1.038	0.974	1.13	1.46	1.588	1.376
A0A1U8KRC8	calcium-dependent protein kinase 2-like isoform X1 OS=Gossypium hirsutum OX=3635 GN=LOC107920041	1.491	Up	0.003797	LOC107920041	60.415	0.958	0.918	1.057	1.312	1.297	1.202	0.953	0.776	0.827	0.929	0.942	0.983	0.889	1.089	0.968
A0A1U8LJ39	Protein RER1 OS=Gossypium hirsutum OX=3635 GN=LOC107927919	0.703	Down	0.00141639	LOC107927919	22.219	0.979	1.008	0.985	1.011	0.915	0.914	1.32	1.292	1.425	0.834	0.9	0.877	0.864	0.993	0.795
A0A1U8KBF7	Cysteine proteinase inhibitor OS=Gossypium hirsutum OX=3635 GN=LOC107915187	1.457	Up	0.00050162	LOC107915187	26.917	0.897	0.816	0.849	1.212	1.323	1.284	0.911	0.833	0.878	0.888	0.772	0.862	1.184	1.311	1.116
A0A1U8PX17	gamma-soluble NSF attachment protein-like isoform X3 OS=Gossypium hirsutum OX=3635 GN=LOC107963744	1.359	Up	0.0194798	LOC107963744	29.367	0.872		0.899	1.103		1.138	0.791		0.858	0.98		0.968	1.362		1.217
A0A1U8MFT2	Malate dehydrogenase OS=Gossypium hirsutum OX=3635 GN=LOC107936241	0.691	Down	0.00034369	LOC107936241	35.511	1.042	1.006	1.003	0.939	0.919	0.953	1.291	1.343	1.435	0.961	0.969	0.851	0.774	0.781	0.762
A0A1U8PH15	serine/threonine-protein phosphatase 6 regulatory subunit 3-like isoform X4 OS=Gossypium hirsutum OX=3635 GN=LOC107959023	1.328	Up	0.012875	LOC107959023	75.567		0.869	0.95		1.197	1.166		0.863	0.916		0.85	0.903		1.289	1.13
A0A1U8K7X0	hypersensitive-induced response protein 1-like OS=Gossypium hirsutum OX=3635 GN=LOC107914247	1.408	Up	0.000161159	LOC107914247	31.638	1.355	1.329	1.306	1.08	1.099	1.147	0.793	0.762	0.808	1.019	1.06	1.031	0.691	0.624	0.721
A0A1U8LJW3	NDR1/HIN1-Like protein 3-like OS=Gossypium hirsutum OX=3635 GN=LOC107928134	1.375	Up	1.60198e-05	LOC107928134	25.852	1.032	1.045	0.977	1.078	1.095	1.086	0.808	0.782	0.781	0.973	0.972	1.075	1.187	1.168	1.154
A0A1U8IVE8	heat shock cognate 70 kDa protein 2-like OS=Gossypium hirsutum OX=3635 GN=LOC107898826	0.703	Down	0.00034208	LOC107898826	70.982	0.951	0.933	1.053	1.004	0.976	0.959	1.414	1.446	1.318	0.895	0.983	0.906	0.736	0.666	0.751
A0A1U8NUU6	"thioredoxin M-type, chloroplastic-like OS=Gossypium hirsutum OX=3635 GN=LOC107952026"	1.509	Up	0.000142997	LOC107952026	19.542	1.116	1.117	0.986	1.07	1.152	1.17	0.74	0.745	0.763	1.079	1.078	1.019	1.019	0.955	1.135
A0A1U8L047	purine permease 3-like OS=Gossypium hirsutum OX=3635 GN=LOC107921354	1.598	Up	5.9665e-05	LOC107921354	39.658	1.271	1.208	1.198	1.154	1.117	1.083	0.678	0.697	0.724	1.152	1.184	1.093	0.826	0.705	0.823
A0A1U8IEM9	major pollen allergen Bet v 1-E-like OS=Gossypium hirsutum OX=3635 GN=LOC107895972	0.591	Down	0.00138466	LOC107895972	17.352	1.028	1.045	1.033	1.019	0.933	0.883	1.475	1.566	1.76	0.831	0.819	0.777	0.746	0.639	0.597
E3NZI7	Caffeoyl CoA O-methyltransferase 1 OS=Gossypium hirsutum OX=3635 GN=CCoAMOT1	0.746	Down	0.035896	CCoAMOT1	28.308	0.799	1.098	0.869	0.96	1.004	0.909	1.379	1.403	1.07	0.731	0.721	1.007	1.178	0.791	1.204
A0A1U8NRY7	L-type lectin-domain containing receptor kinase IX.1-like OS=Gossypium hirsutum OX=3635 GN=LOC107950491	1.484	Up	0.005481	LOC107950491	75.036	1.159		1.236	1.395		1.346	0.902		0.945	0.904		0.814	0.645		0.669
A0A1U8K8X0	uncharacterized protein LOC107914514 OS=Gossypium hirsutum OX=3635 GN=LOC107914514	1.412	Up	0.0057235	LOC107914514	34.958	1.005	0.963	0.914	0.958	1.083	1.014	0.793	0.659	0.711	1.131	1.182	1.146	1.249	1.214	1.303
A0A1U8KU11	"protein LUTEIN DEFICIENT 5, chloroplastic-like OS=Gossypium hirsutum OX=3635 GN=LOC107919219"	1.594	Up	0.00030438	LOC107919219	64.987	1.08	1.107	1.069	1.337	1.253	1.319	0.773	0.808	0.871	1.036	1.068	0.97	0.813	0.77	0.805
A0A1U8HLP0	HIPL1 protein-like OS=Gossypium hirsutum OX=3635 GN=LOC107887281	1.378	Up	0.0193036	LOC107887281	75.151	0.912	1.049	0.936	1.002	1.029	0.965	0.805	0.61	0.759	1.028	1.062	1.132	1.351	1.284	1.356
A0A1U8NQT9	Acyl carrier protein OS=Gossypium hirsutum OX=3635 GN=LOC107950764	0.69	Down	0.0059439	LOC107950764	13.921	1.203	1.106	1.213	0.926	1.024	0.929	1.228	1.453	1.489	0.823	0.756	0.678	0.816	0.666	0.653
A0A1U8L8Z3	senescence-specific cysteine protease SAG39-like OS=Gossypium hirsutum OX=3635 GN=LOC107925010	1.784	Up	3.9207e-05	LOC107925010	40.495	1.06	1.062	1.004	1.21	1.158	1.27	0.672	0.671	0.696	1.214	1.255	1.24	0.927	0.9	0.841
A0A1U8KMD0	uncharacterized protein LOC107918566 OS=Gossypium hirsutum OX=3635 GN=LOC107918566	1.434	Up	0.0022399	LOC107918566	26.377	0.978	0.961	0.997	0.934	1.033	1.034	0.74	0.647	0.706	1.139	1.072	1.064	1.309	1.291	1.256
A0A1U8M2N9	protein NRT1/ PTR FAMILY 8.1-like OS=Gossypium hirsutum OX=3635 GN=LOC107932437	1.391	Up	0.0048641	LOC107932437	64.254	1.067	1.189	1.064	1.035	1.022	1.151	0.834	0.715	0.757	1.215	1.206	1.269	0.846	0.838	0.761
A0A1U8JYC8	alcohol dehydrogenase class-P OS=Gossypium hirsutum OX=3635 GN=LOC107910426	1.557	Up	0.038376	LOC107910426	41.092	0.922	0.978	0.89	1.471	1.811	1.166	0.982	0.84	1.034	0.787	0.647	0.96	0.878	0.803	0.972
A0A1U8M7S6	zerumbone synthase-like OS=Gossypium hirsutum OX=3635 GN=LOC107934860	0.708	Down	0.03176	LOC107934860	31.723	0.986	0.945	1.048	0.993	0.95	1.015	1.637	1.151	1.39	0.84	0.939	0.836	0.487	1.06	0.701
A0A1U8I165	histone deacetylase HDT1-like OS=Gossypium hirsutum OX=3635 GN=LOC107891646	0.67	Down	0.037064	LOC107891646	30.434	1.088		0.997	0.763		0.668	1.021		1.114	1.087		1.078	1.092		1.178
A0A1U8NUD9	Ribosomal protein L37 OS=Gossypium hirsutum OX=3635 GN=LOC107951909	0.645	Down	0.00165747	LOC107951909	10.833	0.957	0.8	0.975	0.905	0.843	0.836	1.2	1.405	1.401	0.942	1.031	0.926	1.034	0.954	0.863
A0A1U8K6H2	coatomer subunit beta'-2-like isoform X2 OS=Gossypium hirsutum OX=3635 GN=LOC107913937	1.528	Up	0.00058105	LOC107913937	34.441		1.421	1.294		1.149	1.144		0.743	0.758		1.064	0.995		0.643	0.85
A0A1U8N1C0	uncharacterized protein LOC107943588 OS=Gossypium hirsutum OX=3635 GN=LOC107943588	1.453	Up	0.000177424	LOC107943588	37.949	0.938	0.956	0.998	1.103	1.192	1.112	0.764	0.798	0.783	1.022	0.968	1.043	1.283	1.121	1.137
A0A1U8PL81	miraculin-like OS=Gossypium hirsutum OX=3635 GN=LOC107959407	1.531	Up	0.00105606	LOC107959407	21.637	0.919	0.842	0.765	0.941	1.089	0.97	0.63	0.681	0.648	0.994	0.923	1.013	1.665	1.56	1.679
A0A1U8NFM4	uncharacterized protein LOC107946816 OS=Gossypium hirsutum OX=3635 GN=LOC107946816	1.547	Up	0.0122007	LOC107946816	62.051		1.053	0.989		1.53	1.413		0.978	0.925		0.846	0.863		0.604	0.859
A0A1U8MUE4	D-xylose-proton symporter-like 2 OS=Gossypium hirsutum OX=3635 GN=LOC107940250	1.364	Up	0.0008986	LOC107940250	53.304	1.055	1.042		1.073	1.079		0.782	0.796		1.034	1.044		1.097	1.107
A0A1U8MIK1	Peroxidase OS=Gossypium hirsutum OX=3635 GN=LOC107937102	1.312	Up	0.024399	LOC107937102	34.92	1.164	1.023	1.06	1.261	1.174	1.078	0.853	1.006	0.818	0.866	0.88	0.93	0.896	0.956	1.08
A0A1U8NBF7	ABC transporter A family member 7-like OS=Gossypium hirsutum OX=3635 GN=LOC107946504	1.41	Up	0.00050449	LOC107946504	106.08	1.119	1.091	1.087	1.001	1.009	1.062	0.766	0.714	0.698	1.055	1.018	1.059	1.143	1.205	1.143
A0A1U8IK15	Plasma membrane ATPase OS=Gossypium hirsutum OX=3635 GN=LOC107897472	1.477	Up	0.00023893	LOC107897472	104.98	0.963	0.953	0.925	1.006	1.041	1.044	0.734	0.695	0.664	0.991	1.084	1.126	1.365	1.332	1.337
A0A1U8L5P7	germin-like protein subfamily 2 member 4 OS=Gossypium hirsutum OX=3635 GN=LOC107923008	0.697	Down	0.000161303	LOC107923008	22.818	0.85	0.8	0.784	0.695	0.665	0.658	0.934	0.959	1.001	1.144	1.017	1.178	1.487	1.612	1.508
A0A1U8KHY6	phosphoenolpyruvate carboxylase-like OS=Gossypium hirsutum OX=3635 GN=LOC107917197	0.626	Down	0.0145405	LOC107917197	56.227	0.812	0.716		0.995	0.945		1.47	1.627		0.871	1.056		0.858	0.661
A0A1U8K920	uncharacterized protein At1g04910-like isoform X2 OS=Gossypium hirsutum OX=3635 GN=LOC107913163	0.762	Down	0.038736	LOC107913163	54.972		0.805	0.961		0.988	0.975		1.358	1.218		1.033	0.833		0.841	1.046
A0A1U8JHT5	Inositol-1-monophosphatase OS=Gossypium hirsutum OX=3635 GN=LOC107905686	0.724	Down	0.002282	LOC107905686	28.962	0.938	0.988		0.966	0.94		1.325	1.306		0.872	0.903		0.915	0.892
A0A1U8K3I4	Mitochondrial pyruvate carrier OS=Gossypium hirsutum OX=3635 GN=LOC107911759	1.56	Up	0.00050057	LOC107911759	12.752	1.087	1.004	1.077	1.215	1.287	1.278	0.747	0.851	0.825	0.785	0.85	0.837	1.168	1.106	1.042
A0A1U8PC41	60S ribosomal protein L3-like OS=Gossypium hirsutum OX=3635 GN=LOC107957707	0.488	Down	0.0106178	LOC107957707	44.447	0.908	0.94	1.058	0.931	0.675	0.742	1.26	1.939	1.611	0.93	0.817	0.876	1.004	0.623	0.675
A0A1U8I4D8	"chaperonin CPN60-2, mitochondrial-like OS=Gossypium hirsutum OX=3635 GN=LOC107890588"	0.734	Down	0.0117031	LOC107890588	61.42	0.93		0.946	1.003		0.938	1.327		1.316	0.915		0.956	0.832		0.855
A0A1U8PPH7	"glucan endo-1,3-beta-glucosidase 7-like OS=Gossypium hirsutum OX=3635 GN=LOC107960412"	1.499	Up	0.00048297	LOC107960412	50.01	0.803	0.846	0.827	1.129	1.219	1.186	0.831	0.782	0.744	1.012	1.028	1.082	1.331	1.188	1.265
A0A1U8LGV2	syntaxin-51-like OS=Gossypium hirsutum OX=3635 GN=LOC107926302	1.317	Up	0.0113208	LOC107926302	25.915	1.128	1.028	0.971	0.992	1.139	1.152	0.868	0.768	0.857	0.991	1.015	0.95	1.079	1.109	1.121
A0A1U8MWH7	Dirigent protein OS=Gossypium hirsutum OX=3635 GN=LOC107942061	1.915	Up	0.0041168	LOC107942061	18.773	0.877	0.82	0.743	0.958	0.936	1.097	0.592	0.425	0.545	1	0.984	1.053	1.735	1.969	1.713
A0A1U8MZ78	"acyltransferase-like protein At3g26840, chloroplastic OS=Gossypium hirsutum OX=3635 GN=LOC107941770"	1.915	Up	0.027956	LOC107941770	79.338	1.12	1.343		1.503	1.377		0.829	0.675		0.842	0.834		0.728	0.804
A0A1U8N213	CSC1-like protein HYP1 OS=Gossypium hirsutum OX=3635 GN=LOC107943798	1.392	Up	0.0073773	LOC107943798	81.46	0.981	1.067	1.096	1.078	1.056	1.207	0.804	0.869	0.728	1.006	1.061	0.983	1.217	1.063	1.046
A0A1U8I5P7	5-methyltetrahydropteroyltriglutamate-- homocysteine methyltransferase-like OS=Gossypium hirsutum OX=3635 GN=LOC107893151	0.691	Down	0.0124218	LOC107893151	84.685	1.018	0.783		0.957	0.983		1.348	1.458		1.161	0.893		0.48	0.918
A0A1U8P0G9	chitotriosidase-1-like OS=Gossypium hirsutum OX=3635 GN=LOC107953812	1.546	Up	0.00166322	LOC107953812	40.321	0.827	0.771	0.748	0.87	0.796	0.936	0.551	0.534	0.598	0.968	0.926	1.027	1.98	1.894	1.846
A0A1U8MYF8	cytochrome P450 82C4-like OS=Gossypium hirsutum OX=3635 GN=LOC107942681	0.361	Down	0.000178708	LOC107942681	59.052	0.827	0.59	0.827	0.765	0.717	0.768	1.974	2.383	1.881	0.679	0.642	0.758	0.747	0.653	0.711
A0A1U8KMQ9	aspartic proteinase CDR1-like OS=Gossypium hirsutum OX=3635 GN=LOC107918647	1.34	Up	0.0082758	LOC107918647	46.173	0.907	0.937	1.017	0.902	0.956	0.982	0.679	0.785	0.655	1.18	1.02	1.147	1.38	1.383	1.301
A0A1U8JF24	cinnamoyl-CoA reductase 2-like OS=Gossypium hirsutum OX=3635 GN=LOC107904869	0.724	Down	0.0122048	LOC107904869	35.047	1.021	0.916	0.973	0.932	0.887	0.922	1.352	1.346	1.088	0.78	0.941	1.01	0.924	0.942	1.045
A0A1U8PD97	Histone H4 OS=Gossypium hirsutum OX=3635 GN=LOC107957992	2.044	Up	0.00150252	LOC107957992	11.409	0.715	0.698	0.658	1.434	1.356	1.64	0.634	0.818	0.715	0.761	0.888	0.903	1.62	1.104	1.093
A0A1U8IJT6	phosphoenolpyruvate carboxylase-like OS=Gossypium hirsutum OX=3635 GN=LOC107895337	0.668	Down	4.1097e-05	LOC107895337	110.93	0.87	0.874	0.905	0.918	0.961	0.93	1.419	1.358	1.428	0.927	0.97	0.875	0.773	0.89	0.814
A0A1U8L4J6	DEAD-box ATP-dependent RNA helicase 31-like OS=Gossypium hirsutum OX=3635 GN=LOC107923895	0.753	Down	0.00174336	LOC107923895	89.026	1.113	1.05	1.049	0.871	0.897	0.863	1.107	1.248	1.139	1.003	1.031	1.013	0.907	0.896	0.828
A0A1U8NC32	binding partner of ACD11 1-like OS=Gossypium hirsutum OX=3635 GN=LOC107946672	1.416	Up	0.00045531	LOC107946672	30.157	1.046	1.063	1.023	1.197	1.21	1.221	0.844	0.907	0.812	1.027	0.983	0.99	0.901	0.932	1.033
A0A1U8NDS2	"6-phosphogluconate dehydrogenase, decarboxylating OS=Gossypium hirsutum OX=3635 GN=LOC107947100"	0.653	Down	0.00083932	LOC107947100	54.174	1.118	1.065	1.07	0.905	0.888	0.793	1.26	1.358	1.345	0.948	0.984	0.928	0.722	0.72	0.858
A0A1U8M065	elongation factor 2-like OS=Gossypium hirsutum OX=3635 GN=LOC107932666	0.568	Down	3.5212e-05	LOC107932666	94.082	0.937	0.89	0.941	0.89	0.822	0.836	1.462	1.498	1.523	0.997	1.052	0.958	0.697	0.752	0.727
A0A1U8N069	uncharacterized protein LOC107943202 OS=Gossypium hirsutum OX=3635 GN=LOC107943202	0.58	Down	0.0077567	LOC107943202	18.078	0.682	0.642	0.845	0.809	0.691	0.782	1.318	1.322	1.293	1.117	0.916	0.973	1.13	1.507	1.145
A0A1U8MZ69	uncharacterized protein At2g34160-like OS=Gossypium hirsutum OX=3635 GN=LOC107942880	1.486	Up	0.0028384	LOC107942880	13.429	0.993	0.979	0.985	1.123	1.263	1.337	0.883	0.791	0.831	0.925	0.941	0.894	1.147	1.079	1.018
A0A1U8MA45	uncharacterized protein LOC107934490 OS=Gossypium hirsutum OX=3635 GN=LOC107934490	0.766	Down	0.023684	LOC107934490	38.722		0.891	0.966		0.997	1.027		1.373	1.27		0.869	0.952		0.897	0.943
Q9XHE4	60S ribosomal protein L37a OS=Gossypium hirsutum OX=3635 GN=RPL37A	0.552	Down	0.0004213	RPL37A	10.213	0.988	0.968	1.04	0.855	0.795	0.86	1.573	1.602	1.372	0.909	0.934	0.966	0.657	0.696	0.789
A0A1U8IUN5	Secretory carrier-associated membrane protein OS=Gossypium hirsutum OX=3635 GN=LOC107900624	1.537	Up	0.0021193	LOC107900624	35.504	0.939	1	0.884	1.148	1.295	1.287	0.836	0.736	0.855	0.997	0.939	1.009	1.159	1.086	1.165
A0A1U8PB73	"geranylgeranyl pyrophosphate synthase, chloroplastic-like OS=Gossypium hirsutum OX=3635 GN=LOC107957430"	1.463	Up	0.0009594	LOC107957430	40.019	1.363		1.249	1.411		1.403	0.973		0.951	0.916		0.967	0.288		0.506
A0A1U8IU33	Carboxypeptidase OS=Gossypium hirsutum OX=3635 GN=LOC107898870	1.817	Up	0.00163827	LOC107898870	54.472	0.933	0.911	0.704	0.993	1.03	0.951	0.628	0.486	0.523	1.097	1.206	1.185	1.48	1.462	1.793
A0A1U8LYZ3	T-complex protein 1 subunit eta OS=Gossypium hirsutum OX=3635 GN=LOC107931196	0.671	Down	0.00192298	LOC107931196	60.508	0.751	0.813	0.728	1.106	0.96	0.997	1.62	1.507	1.435	0.747	0.921	0.871	0.826	0.831	0.866
A0A1U8JSS5	Cysteine proteinase inhibitor OS=Gossypium hirsutum OX=3635 GN=LOC107910085	1.923	Up	0.044645	LOC107910085	13.481		0.663	0.656		1.005	1.026		0.452	0.604		0.683	0.83		2.359	2.064
A0A1U8LJ04	probable aldo-keto reductase 1 isoform X2 OS=Gossypium hirsutum OX=3635 GN=LOC107926755	3.286	Up	0.00059856	LOC107926755	38.873	0.836	0.728	0.878	2.456	2.114	1.822	0.548	0.73	0.667	0.596	0.805	0.953	0.672	0.721	0.751
A0A1U8L6S3	uncharacterized protein LOC107924383 OS=Gossypium hirsutum OX=3635 GN=LOC107924383	1.348	Up	0.0030439	LOC107924383	24.221	1.033	1.066	0.972	1.24	1.114	1.135	0.864	0.911	0.813	0.926	0.915	1.02	0.989	1.043	1.181
A0A1U8KJP3	zinc transporter 11-like isoform X1 OS=Gossypium hirsutum OX=3635 GN=LOC107917836	1.468	Up	0.0167955	LOC107917836	37.609	1.169	1.08	1.061	1.272	1.271	1.145	0.941	0.693	0.878	1.084	1.256	1.129	0.526	0.732	0.821
A0A1U8HZ72	Phenylalanine ammonia-lyase OS=Gossypium hirsutum OX=3635 GN=LOC107891138	0.756	Down	0.020057	LOC107891138	77.938	0.887	0.884	0.868	1.045	1.084	1.081	1.621	1.354	1.273	0.691	0.873	0.835	0.655	0.791	0.978
A0A1U8IIK3	Acyl carrier protein OS=Gossypium hirsutum OX=3635 GN=LOC107895029	0.724	Down	0.024016	LOC107895029	14.606	1.096	1.148		1.101	0.994		1.443	1.451		0.729	0.842		0.592	0.562
A0A1U8PIU9	Laccase OS=Gossypium hirsutum OX=3635 GN=LOC107959547	1.824	Up	0.04312	LOC107959547	63.227	0.913	0.879	0.882	1.013	1.07	1.021	0.492	0.725	0.485	1.044	0.99	1.094	1.685	1.42	1.589
A0A1U8KLK8	ADP-ribosylation factor-like protein 8B OS=Gossypium hirsutum OX=3635 GN=LOC107916751	1.44	Up	0.002118	LOC107916751	20.467	1.043	1.03	1.001	0.931	1.082	1.062	0.727	0.684	0.725	1.14	1.053	1.137	1.342	1.142	1.146
A0A1U8JQH6	OPA3-like protein OS=Gossypium hirsutum OX=3635 GN=LOC107909504	1.32	Up	0.0045849	LOC107909504	19.056	1.003	0.885	1.071	1.09	1.219	1.147	0.861	0.825	0.933	1.005	1.045	0.887	1.109	1.08	1.007
A0A1U8NYQ9	"54S ribosomal protein L24, mitochondrial-like OS=Gossypium hirsutum OX=3635 GN=LOC107953324"	0.729	Down	0.0099995	LOC107953324	24.449	0.942		1.003	0.902		0.951	1.293		1.248	0.921		0.903	0.966		0.911
A4L9H3	Alcohol dehydrogenase A OS=Gossypium hirsutum OX=3635 GN=LOC107939013	1.543	Up	0.0157377	LOC107939013	41.651	0.539	0.546	0.565	0.67	0.73	0.613	0.44	0.361	0.504	0.962	0.763	0.894	2.685	2.8	2.612
Q3LUM1	Elongation factor 1-alpha OS=Gossypium hirsutum OX=3635 GN=EF1A6	0.679	Down	0.0038973	EF1A6	49.367	1.044	1.085	1.187	0.886	0.929	0.88	1.303	1.191	1.473	0.917	0.924	0.83	0.8	0.96	0.972
A0A1U8HQN4	Glutamate dehydrogenase OS=Gossypium hirsutum OX=3635 GN=LOC107886252	1.329	Up	0.034201	LOC107886252	44.833	0.835	0.783	0.867	0.815	0.984	0.867	0.654	0.593	0.759	1.13	0.916	1.047	1.727	1.844	1.635
A0A1U8M9T3	probable inorganic phosphate transporter 1-5 OS=Gossypium hirsutum OX=3635 GN=LOC107934443	0.55	Down	0.0099813	LOC107934443	58.112	1.2	1.223	1.058	0.78	0.938	0.784	1.535	1.219	1.797	0.921	0.933	0.824	0.542	0.652	0.466
A0A1U8MCC9	Peroxidase OS=Gossypium hirsutum OX=3635 GN=LOC107936315	0.55	Down	0.00117912	LOC107936315	34.89	0.743	0.693	0.755	1.065	0.897	0.901	1.68	1.892	1.63	0.745	0.78	0.838	0.748	0.74	0.826
A0A1U8JZ45	uncharacterized protein LOC107910605 isoform X2 OS=Gossypium hirsutum OX=3635 GN=LOC107910605	1.319	Up	0.04766	LOC107910605	36.206	0.985	0.966		1.056	0.999		0.823	0.735		1.03	1.081		1.187	1.295
A0A1U8PLU2	60S acidic ribosomal protein P0 OS=Gossypium hirsutum OX=3635 GN=LOC107960342	0.726	Down	0.022496	LOC107960342	34.08	0.936	0.905	0.964	0.941	1.055	0.981	1.226	1.282	1.59	1.008	0.918	0.813	0.913	0.867	0.629
A0A1U8K5Q3	"glutathione S-transferase F8, chloroplastic-like OS=Gossypium hirsutum OX=3635 GN=LOC107913663"	1.358	Up	0.040799	LOC107913663	24.626	0.987	0.958		1.008	1.14		0.779	0.803		1.056	0.99		1.271	1.11
A0A1U8M6R8	tropinone reductase homolog At5g06060-like OS=Gossypium hirsutum OX=3635 GN=LOC107934541	0.68	Down	0.00039864	LOC107934541	29.499	0.985	1.045	0.978	1.006	0.979	0.924	1.409	1.495	1.375	0.875	0.837	0.98	0.709	0.648	0.883
A0A1U8NH16	caffeic acid 3-O-methyltransferase-like isoform X1 OS=Gossypium hirsutum OX=3635 GN=LOC107947186	0.536	Down	0.00141666	LOC107947186	36.915	0.758	0.723	0.828	1.082	0.946	0.914	1.833	2.017	1.638	0.656	0.772	0.782	0.605	0.552	0.719
A0A1U8PM04	callose synthase 7-like OS=Gossypium hirsutum OX=3635 GN=LOC107959734	1.368	Up	0.000160563	LOC107959734	222.79	0.883	0.878	0.946	0.993	1.017	1.059	0.757	0.729	0.758	1.066	1.046	1.139	1.343	1.376	1.174
A0A1U8P5Y5	Glycosyltransferase OS=Gossypium hirsutum OX=3635 GN=LOC107955375	1.453	Up	0.00166221	LOC107955375	50.847	0.793	0.856	0.767	0.862	0.951	0.944	0.682	0.608	0.608	1.104	0.987	1.101	1.761	1.701	1.684
A0A1U8I7U4	tetraspanin-3-like OS=Gossypium hirsutum OX=3635 GN=LOC107891497	1.378	Up	0.00037588	LOC107891497	32.002	0.907	1.009	1.026	0.914	0.904	0.953	0.696	0.641	0.674	1.213	1.22	1.241	1.403	1.392	1.149
A0A1U8N013	60S ribosomal protein L3 OS=Gossypium hirsutum OX=3635 GN=LOC107943200	0.451	Down	6.4985e-05	LOC107943200	44.402	0.896	0.93	1.188	0.816	0.776	0.733	1.833	1.626	1.697	0.779	0.908	0.8	0.572	0.662	0.508
A0A1U8I5F8	"1-deoxy-D-xylulose 5-phosphate reductoisomerase, chloroplastic-like OS=Gossypium hirsutum OX=3635 GN=LOC107890888"	1.327	Up	0.00082202	LOC107890888	51.213	1.126	1.172	1.09	1.302	1.409	1.292	1.028	1.01	0.979	0.965	1.008	1.003	0.561	0.573	0.659
A0A1U8NCY1	staphylococcal nuclease domain-containing protein 1-like OS=Gossypium hirsutum OX=3635 GN=LOC107946899	0.708	Down	0.0056353	LOC107946899	108.57	1.081	1.132	1.01	0.872	0.881	0.73	1.195	1.189	1.122	0.988	1.087	1.29	0.844	0.732	0.859
A0A1U8P2I9	short-chain dehydrogenase reductase 3b-like OS=Gossypium hirsutum OX=3635 GN=LOC107954386	1.363	Up	0.0025588	LOC107954386	27.679	1.113	1.16	1.114	1.071	1.055	1.175	0.841	0.758	0.822	1.032	1.049	1.034	0.927	0.937	0.864
A0A1U8MJT6	40S ribosomal protein S29-like OS=Gossypium hirsutum OX=3635 GN=LOC107938430	0.751	Down	0.00036146	LOC107938430	6.4174	0.978	1.053	1.025	0.968	0.907	0.91	1.227	1.271	1.211	0.942	0.994	0.939	0.907	0.883	0.904
A0A1U8MC43	cytochrome b5-like OS=Gossypium hirsutum OX=3635 GN=LOC107936222	0.72	Down	0.02176	LOC107936222	14.875	0.969	0.975	1.022	0.982	1.026	0.896	1.172	1.322	1.542	0.884	0.873	0.793	0.972	0.825	0.727
A0A1U8KAG3	"ATP phosphoribosyltransferase 2, chloroplastic-like OS=Gossypium hirsutum OX=3635 GN=LOC107913812"	0.609	Down	0.0060778	LOC107913812	43.236	0.912	0.902		0.895	0.9		1.417	1.531		0.938	0.889		0.841	0.769
A0A1U8K1U8	Mannose-6-phosphate isomerase OS=Gossypium hirsutum OX=3635 GN=LOC107912733	1.66	Up	0.00022467	LOC107912733	48.101	1.078	1.11	1.055	1.288	1.283	1.172	0.754	0.717	0.784	1.098	1.125	1.113	0.826	0.765	0.809
A0A1U8P7B2	uncharacterized protein LOC107955810 OS=Gossypium hirsutum OX=3635 GN=LOC107955810	1.333	Up	0.0095153	LOC107955810	37.026	1.101	1.436	1.237	1.031	1.135	1.08	0.894	0.738	0.803	0.985	1.28	1.044	1.042	0.417	0.861
A0A1U8JVZ7	"GDP-mannose 4,6 dehydratase 1 OS=Gossypium hirsutum OX=3635 GN=LOC107911032"	0.672	Down	0.0069192	LOC107911032	29.861	0.926	0.972	0.928	0.862	0.925	0.841	1.468	1.146	1.298	0.898	1.055	0.986	0.844	0.94	0.865
A0A1U8INC4	"zinc transporter 4, chloroplastic-like OS=Gossypium hirsutum OX=3635 GN=LOC107897071"	2.27	Up	0.0095967	LOC107897071	45.424	0.87		0.853	1.051		1.096	0.51		0.436	1.073		1.103	1.657		1.654
A0A1U8NEC1	uncharacterized protein LOC107947279 OS=Gossypium hirsutum OX=3635 GN=LOC107947279	1.578	Up	0.00117636	LOC107947279	21.135	0.978	0.984	0.968	0.988	0.973	0.948	0.667	0.623	0.554	1.123	1.053	1.084	1.356	1.407	1.56
A0A1U8N803	probable NAD(P)H dehydrogenase (Quinone) FQR1-like 2 OS=Gossypium hirsutum OX=3635 GN=LOC107945664	1.693	Up	0.00025613	LOC107945664	27.234	1.068	1.022	0.974	1.123	1.163	1.162	0.722	0.627	0.688	0.99	1.035	1.077	1.227	1.191	1.19
A0A1U8NLD6	uncharacterized protein LOC107948614 OS=Gossypium hirsutum OX=3635 GN=LOC107948614	1.483	Up	1.70442e-05	LOC107948614	15.986	1.149	1.101	1.099	1.153	1.147	1.186	0.769	0.782	0.8	1.045	1.077	1.047	0.838	0.832	0.876
A0A1U8P399	"Elongation factor G, mitochondrial OS=Gossypium hirsutum OX=3635 GN=LOC107954596"	0.737	Down	3.8366e-05	LOC107954596	83.649	1.109	1.063	1.041	0.886	0.876	0.891	1.187	1.234	1.178	0.978	1.038	0.944	0.915	0.784	0.971
A0A1U8IS53	"red chlorophyll catabolite reductase, chloroplastic-like isoform X1 OS=Gossypium hirsutum OX=3635 GN=LOC107897716"	1.466	Up	0.0088024	LOC107897716	53.103	0.918	0.891		0.963	0.988		0.688	0.643		1.261	1.094		1.277	1.476
A0A1U8LMQ8	probable prolyl 4-hydroxylase 4 OS=Gossypium hirsutum OX=3635 GN=LOC107929006	0.554	Down	0.0038775	LOC107929006	33.372		0.782	0.792		0.948	0.899		1.708	1.623		0.771	0.814		0.803	0.879
A0A1U8LLQ3	cytochrome P450 71B36-like OS=Gossypium hirsutum OX=3635 GN=LOC107928692	1.479	Up	0.000119253	LOC107928692	58.394	0.621	0.715	0.644	0.877	0.843	0.9	0.573	0.589	0.61	0.859	0.822	1.007	2.309	2.176	2.012
A0A1U8L5C3	U-box domain-containing protein 33-like OS=Gossypium hirsutum OX=3635 GN=LOC107924057	1.358	Up	0.0110967	LOC107924057	82.734	1.113	1.08	1.005	1.24	1.035	1.185	0.805	0.92	0.823	1.08	1.074	1.054	0.795	0.933	0.991
A0A1U8HTW5	protein SIEVE ELEMENT OCCLUSION B-like OS=Gossypium hirsutum OX=3635 GN=LOC107887670	1.469	Up	0.007679	LOC107887670	70.333	1.016	0.962	1.006	0.931	1.061	1.114	0.742	0.744	0.628	1.189	1.08	1.082	1.211	1.223	1.258
A0A1U8NQ97	Sulfotransferase OS=Gossypium hirsutum OX=3635 GN=LOC107949996	1.463	Up	0.0004616	LOC107949996	38.72	1.301	1.122	1.211	1.19	1.135	1.235	0.809	0.775	0.85	1.068	0.97	0.988	0.912	1.05	0.735
A0A1U8JC48	1-aminocyclopropane-1-carboxylate oxidase OS=Gossypium hirsutum OX=3635 GN=LOC107905676	1.621	Up	0.00039919	LOC107905676	36.189	1.095	1.036	1.093	1.57	1.397	1.382	0.911	0.865	0.907	0.966	1.052	0.979	0.566	0.556	0.698
A0A1U8NBY5	germin-like protein subfamily 3 member 4 OS=Gossypium hirsutum OX=3635 GN=LOC107946635	1.482	Up	0.0071634	LOC107946635	23.682	0.769	0.847		1.171	1.124		0.795	0.754		1.159	1.051		1.206	1.297
A0A1U8JF49	probable protein phosphatase 2C 44 isoform X1 OS=Gossypium hirsutum OX=3635 GN=LOC107906405	1.479	Up	7.6872e-05	LOC107906405	32.695	0.899	0.966	0.958	1.16	1.216	1.174	0.771	0.814	0.816	0.943	0.955	0.934	1.266	1.105	1.143
A0A1U8IGA5	protein FAM63A-like OS=Gossypium hirsutum OX=3635 GN=LOC107896488	1.348	Up	0.0028389	LOC107896488	78.09	0.968	0.926	1.029	1.182	1.285	1.197	0.954	0.923	0.841	0.967	0.947	0.937	0.978	0.959	1.055
A0A1U8MT87	adenylate kinase 4 OS=Gossypium hirsutum OX=3635 GN=LOC107941046	0.729	Down	0.0155433	LOC107941046	21.588	0.895	1.08	0.974	1.025	0.896	0.84	1.162	1.237	1.387	0.988	0.945	0.915	0.95	0.872	0.889
A0A1U8NDV4	uncharacterized protein LOC107947125 OS=Gossypium hirsutum OX=3635 GN=LOC107947125	0.671	Down	0.0159207	LOC107947125	58.833	0.895	0.838	0.957	0.902	0.888	0.907	1.247	1.473	1.298	0.969	0.903	0.918	0.991	0.954	0.974
A0A1U8MY42	probable calcium-binding protein CML27 OS=Gossypium hirsutum OX=3635 GN=LOC107941454	0.62	Down	5.5753e-05	LOC107941454	17.09	0.912	0.914	0.88	0.928	0.931	0.891	1.518	1.415	1.501	0.866	0.904	0.871	0.763	0.822	0.862
A0A1U8J9Z6	14-3-3-like protein OS=Gossypium hirsutum OX=3635 GN=LOC107905093	0.688	Down	3.8688e-05	LOC107905093	30.238	0.758	0.799	0.812	0.819	0.854	0.835	1.234	1.232	1.181	1.083	0.961	0.956	1.26	1.225	1.265
A0A1U8K7T2	aspartyl protease family protein 1-like OS=Gossypium hirsutum OX=3635 GN=LOC107912844	1.415	Up	0.0061615	LOC107912844	55.83	0.728	0.824	0.773	0.816	0.772	0.9	0.633	0.536	0.589	1.178	1.01	1.067	1.825	1.993	1.817
A0A1U8M2N5	eukaryotic translation initiation factor 5B-like OS=Gossypium hirsutum OX=3635 GN=LOC107933369	0.656	Down	0.0034393	LOC107933369	150.04	0.967	1.032	1.079	0.917	0.882	0.788	1.438	1.296	1.209	0.806	0.901	0.81	0.925	0.932	1.194
A0A1U8MZ17	nuclear transcription factor Y subunit C-3-like OS=Gossypium hirsutum OX=3635 GN=LOC107942834	1.396	Up	0.00068227	LOC107942834	28.526	0.961	0.891	0.856	1.148	1.089	1.208	0.837	0.793	0.838	0.976	1.005	0.985	1.16	1.294	1.2
A0A1U8LCK7	uncharacterized protein LOC107926063 OS=Gossypium hirsutum OX=3635 GN=LOC107926063	1.551	Up	2.6735e-06	LOC107926063	102.62	0.97	0.957	1.004	1.142	1.134	1.146	0.754	0.732	0.721	0.864	0.872	0.95	1.374	1.385	1.262
A0A1U8KE98	zinc finger CCHC domain-containing protein 10-like OS=Gossypium hirsutum OX=3635 GN=LOC107916203	0.767	Down	0.0064955	LOC107916203	29.224	1.002	1.142	0.941	0.792	0.747	0.791	0.962	1.11	0.967	0.973	0.928	1.052	1.359	1.125	1.314
A0A1U8PT69	uncharacterized protein LOC107962449 OS=Gossypium hirsutum OX=3635 GN=LOC107962449	1.315	Up	0.00051568	LOC107962449	31.084	0.854	0.886	0.746	1.24	1.183	1.2	0.899	0.896	0.961	0.956	0.921	0.915	1.131	1.212	1.26
E3T5W6	Vacuolar invertase 1 OS=Gossypium hirsutum OX=3635 GN=VacInv1	1.426	Up	0.0039153	VacInv1	71.954	1.154	0.876	1.241	0.998	1.088	1.003	0.784	0.728	0.654	0.996	1.007	1.054	1.136	1.254	1.097
A0A1U8PG98	17.3 kDa class II heat shock protein-like OS=Gossypium hirsutum OX=3635 GN=LOC107958855	1.491	Up	0.023784	LOC107958855	17.537	0.574	0.778	0.632	0.723	0.806	0.724	0.464	0.617	0.43	1.076	0.93	1.012	2.427	2.002	2.411
A0A1U8LMV7	Fructose-bisphosphate aldolase OS=Gossypium hirsutum OX=3635 GN=LOC107928128	0.538	Down	0.0174754	LOC107928128	38.553		0.856	1.057		0.968	0.838		1.749	1.609		0.803	0.848		0.62	0.608
A0A1U8JEA7	protein argonaute 4-like OS=Gossypium hirsutum OX=3635 GN=LOC107906203	1.309	Up	4.1756e-05	LOC107906203	102.1	0.914	0.871	0.922	1.12	1.133	1.114	0.857	0.838	0.877	1.031	1.058	1.057	1.155	1.152	1.078
A0A1U8MHY1	cytochrome P450 714A1-like OS=Gossypium hirsutum OX=3635 GN=LOC107937916	1.333	Up	0.0039205	LOC107937916	58.846	1.168	1.202	1.122	1.169	1.231	1.152	0.959	0.824	0.882	0.96	0.998	0.965	0.835	0.859	0.952
A0A1U8LLI6	cytochrome P450 CYP749A22-like OS=Gossypium hirsutum OX=3635 GN=LOC107927726	0.538	Down	0.0039435	LOC107927726	58.753	0.742	0.894	0.846	0.929	1.102	1.208	2.085	1.743	2.197	0.717	0.79	0.506	0.536	0.658	0.316
A0A1U8P2U1	probable LRR receptor-like serine/threonine-protein kinase At1g56130 OS=Gossypium hirsutum OX=3635 GN=LOC107953775	1.353	Up	0.00036473	LOC107953775	71.099	1.091	1.091	1.017	1.329	1.279	1.338	0.967	1.014	0.936	0.889	0.924	0.882	0.856	0.723	0.893
A0A1U8NJB7	"monodehydroascorbate reductase 5, mitochondrial-like OS=Gossypium hirsutum OX=3635 GN=LOC107949020"	0.607	Down	0.00076033	LOC107949020	53.663	0.887	0.783	0.818	0.875	0.788	0.838	1.262	1.47	1.386	0.905	0.895	0.887	1.028	1.094	0.983
A0A1U8HX93	tobamovirus multiplication protein 2A-like OS=Gossypium hirsutum OX=3635 GN=LOC107890623	1.455	Up	0.00049607	LOC107890623	31.026	0.914	0.846	0.932	1.165	1.08	1.106	0.726	0.778	0.799	0.862	0.782	1.035	1.452	1.61	1.208
A0A1U8PIG5	G-type lectin S-receptor-like serine/threonine-protein kinase RLK1 OS=Gossypium hirsutum OX=3635 GN=LOC107959449	1.511	Up	0.044162	LOC107959449	88.371	1.167	0.855		1.275	1.163		0.744	0.869		1.014	1.191		0.839	0.97
A0A1U8J1K6	probable protein phosphatase 2C 9 OS=Gossypium hirsutum OX=3635 GN=LOC107902589	1.417	Up	0.027476	LOC107902589	28.587		0.969	1.008		1.007	0.986		0.744	0.662		0.991	1.101		1.368	1.331
A0A1U8NIK0	serine/arginine-rich splicing factor SC35-like OS=Gossypium hirsutum OX=3635 GN=LOC107948604	0.618	Down	0.040398	LOC107948604	28.655	1.45	1.386	1.078	0.565	0.591	0.636	0.701	1.122	1.076	1.044	0.891	1.045	1.318	1.057	1.197
A0A1U8JRU6	60S ribosomal protein L24-like OS=Gossypium hirsutum OX=3635 GN=LOC107908728	0.56	Down	0.00023795	LOC107908728	18.538	1.035	1.049	1.08	0.889	0.783	0.801	1.447	1.545	1.423	0.825	0.953	0.922	0.82	0.705	0.742
A0A1U8NCW7	Membrane-anchored ubiquitin-fold protein OS=Gossypium hirsutum OX=3635 GN=LOC107946868	1.465	Up	0.00174113	LOC107946868	12.965	0.99	0.926	0.962	1.117	1.256	1.076	0.757	0.783	0.814	1.084	0.988	1.091	1.112	1.103	1.126
A0A1U8K7L3	glutathione S-transferase zeta class-like OS=Gossypium hirsutum OX=3635 GN=LOC107914190	1.362	Up	0.0027636	LOC107914190	24.766	1.168	1.154	1.066	1.147	1.242	1.186	0.888	0.808	0.929	0.726	0.837	0.756	1.112	1.112	1.045
A0A1U8MBY3	ATP-citrate synthase beta chain protein 2-like OS=Gossypium hirsutum OX=3635 GN=LOC107936128	0.752	Down	0.0081155	LOC107936128	66.154	0.929	0.828	0.938	0.942	1.02	0.981	1.416	1.315	1.18	0.945	0.945	0.961	0.762	0.922	0.971
A0A1U8L451	uncharacterized metal-dependent hydrolase YabD-like OS=Gossypium hirsutum OX=3635 GN=LOC107922563	1.526	Up	0.046395	LOC107922563	33.196	0.946	0.923	0.649	0.88	1.081	0.897	0.62	0.774	0.479	1.104	0.999	1.169	1.591	1.296	1.984
A0A1U8JRR1	monodehydroascorbate reductase OS=Gossypium hirsutum OX=3635 GN=LOC107908705	0.757	Down	0.00099819	LOC107908705	46.867	0.96	0.912	0.998	0.96	0.876	0.949	1.232	1.192	1.253	0.971	0.958	0.986	0.909	1.039	0.829
A0A1U8ISB5	Glutathione reductase OS=Gossypium hirsutum OX=3635 GN=LOC107897752	1.301	Up	0.0022036	LOC107897752	53.54	0.969	1.017	1.039	1.106	1.011	1.043	0.781	0.795	0.853	0.989	1.076	1.044	1.186	1.189	1.1
A0A1U8IN71	Annexin OS=Gossypium hirsutum OX=3635 GN=LOC107898581	0.747	Down	0.0025208	LOC107898581	36.014	0.695	0.716	0.718	0.671	0.702	0.768	0.975	0.922	0.968	1.063	0.883	1.016	1.719	1.859	1.571
A0A1U8KF22	"15-cis-phytoene desaturase, chloroplastic/chromoplastic-like isoform X2 OS=Gossypium hirsutum OX=3635 GN=LOC107914777"	1.382	Up	5.5351e-05	LOC107914777	62.686	1.141	1.271	1.114	1.168	1.223	1.23	0.884	0.87	0.866	0.986	0.912	1.025	0.777	0.75	0.795
A0A1U8LQE2	protein DMR6-LIKE OXYGENASE 2-like OS=Gossypium hirsutum OX=3635 GN=LOC107928890	1.371	Up	0.0021584	LOC107928890	39.908	0.96	0.941	0.949	1.28	1.125	1.26	0.864	0.921	0.889	0.968	1.021	0.995	0.922	0.975	0.999
A0A1U8LQ37	nitrile-specifier protein 5-like OS=Gossypium hirsutum OX=3635 GN=LOC107929681	0.679	Down	0.002321	LOC107929681	35.187	0.845	0.946	0.89	1.017	0.866	0.872	1.407	1.343	1.309	0.951	0.973	0.938	0.819	0.902	1.012
A0A1U8NH76	"heme-binding-like protein At3g10130, chloroplastic isoform X4 OS=Gossypium hirsutum OX=3635 GN=LOC107948385"	1.701	Up	0.0065227	LOC107948385	31.529		0.98	1.022		1.193	1.103		0.687	0.663		1.064	1.067		1.19	1.269
A0A1U8M789	cytochrome P450 CYP72A219-like OS=Gossypium hirsutum OX=3635 GN=LOC107934697	1.338	Up	0.0114819	LOC107934697	59.175	1.292	1.2	1.272	1.153	1.082	1.208	0.791	0.825	0.958	0.943	0.99	1	0.736	0.946	0.867
A0A1U8LUL1	probable calcium-binding protein CML27 OS=Gossypium hirsutum OX=3635 GN=LOC107930954	0.682	Down	0.00033666	LOC107930954	17.162	1.091	1.054	1.062	0.932	0.948	0.929	1.365	1.3	1.456	0.882	0.939	0.839	0.728	0.822	0.787
A0A1U8JUF3	S-adenosylmethionine synthase OS=Gossypium hirsutum OX=3635 GN=LOC107910531	0.373	Down	0.021043	LOC107910531	43.043		0.603	0.779		0.763	0.846		2.449	1.87		0.565	0.717		0.597	0.769
A0A1U8P3F3	acid phosphatase 1-like OS=Gossypium hirsutum OX=3635 GN=LOC107954633	0.718	Down	0.00157723	LOC107954633	29.71	1.113	1.129	1.225	0.944	0.96	0.87	1.367	1.257	1.238	0.915	0.936	0.845	0.62	0.673	0.674
A0A1U8M2U4	tryptophan aminotransferase-related protein 4-like OS=Gossypium hirsutum OX=3635 GN=LOC107933415	1.371	Up	0.00154121	LOC107933415	51.193	1.138	1.123	1.149	1.041	1.093	1.03	0.714	0.791	0.803	1.099	1.132	1.139	1.029	0.939	0.932
A0A1U8JR12	non-functional NADPH-dependent codeinone reductase 2-like isoform X2 OS=Gossypium hirsutum OX=3635 GN=LOC107909614	0.733	Down	0.0093208	LOC107909614	34.942	0.974		1.017	1.019		0.982	1.332		1.397	0.92		0.852	0.751		0.746
A0A1U8IIC7	far upstream element-binding protein 1-like OS=Gossypium hirsutum OX=3635 GN=LOC107895341	1.329	Up	0.00191614	LOC107895341	69.32	0.912		0.838	1.279		1.26	0.965		0.946	0.914		0.968	0.981		1.06
A0A1U8KRV5	heat shock 70 kDa protein-like OS=Gossypium hirsutum OX=3635 GN=LOC107920169	1.332	Up	0.043156	LOC107920169	70.806	0.697	0.827	0.551	0.779	0.762	0.618	0.611	0.512	0.498	1.067	0.857	1.04	1.723	1.817	2.509
A0A1U8IZA7	"pentatricopeptide repeat-containing protein At3g13160, mitochondrial-like OS=Gossypium hirsutum OX=3635 GN=LOC107901777"	0.751	Down	0.0023804	LOC107901777	43.423	0.987	0.945	0.935	0.948	0.969	0.869	1.273	1.175	1.264	1.002	0.964	0.993	0.968	0.96	0.936
A0A1U8LI47	Serine/threonine protein phosphatase 2A regulatory subunit OS=Gossypium hirsutum OX=3635 GN=LOC107926494	1.506	Up	0.0154835	LOC107926494	59.059	1.01	0.932	0.924	1.119	1.415	1.186	0.938	0.732	0.8	0.985	0.954	1.027	0.998	1.017	1.139
A0A1U8JC36	Phosphatidate cytidylyltransferase OS=Gossypium hirsutum OX=3635 GN=LOC107905679	1.608	Up	0.00169972	LOC107905679	48.997	0.912	0.88	0.998	1.257	1.207	1.074	0.676	0.743	0.781	1.031	1.044	1.019	1.223	1.191	1.202
A0A1U8JT39	60S acidic ribosomal protein P2A-like OS=Gossypium hirsutum OX=3635 GN=LOC107908706	0.662	Down	0.00108194	LOC107908706	11.43	0.918	0.977	0.949	1.094	1.043	0.958	1.599	1.467	1.61	0.749	0.807	0.753	0.56	0.578	0.594
A0A1U8K342	Thioredoxin OS=Gossypium hirsutum OX=3635 GN=LOC107913035	1.417	Up	0.0109028	LOC107913035	13.277	1.112	1.053	0.985	0.982	1.188	1.254	0.82	0.776	0.821	0.867	0.872	0.929	1.283	1.172	1.159
A0A1U8P230	60S ribosomal protein L7a-like OS=Gossypium hirsutum OX=3635 GN=LOC107953576	0.567	Down	0.037182	LOC107953576	29.267	0.992	0.95		0.774	0.879		1.593	1.324		0.869	0.943		0.746	0.937
D2D318	Malate dehydrogenase OS=Gossypium hirsutum OX=3635 GN=LOC107940531	0.762	Down	0.0081581	LOC107940531	35.554	1.081	1.077	1.059	1.012	1.005	0.937	1.298	1.288	1.289	0.893	0.92	0.937	0.717	0.726	0.766
A0A1U8PY35	flavin-dependent oxidoreductase FOX5-like OS=Gossypium hirsutum OX=3635 GN=LOC107963218	0.682	Down	0.0147046	LOC107963218	59.759	1.284	1.441	1.158	0.587	0.635	0.787	1.014	0.913	1.017	1.183	1.255	1.076	0.988	0.791	0.979
A0A1U8KLB8	tetratricopeptide repeat protein 38-like isoform X5 OS=Gossypium hirsutum OX=3635 GN=LOC107918200	1.481	Up	0.0060837	LOC107918200	45.472	1.14	1.125	1.109	1.097	1.235	1.139	0.82	0.682	0.841	1.08	1.051	0.986	0.906	0.954	0.968
A0A1U8NAW0	LOW QUALITY PROTEIN: tetratricopeptide repeat protein 7A-like OS=Gossypium hirsutum OX=3635 GN=LOC107945441	0.646	Down	0.043117	LOC107945441	58.636		0.958	0.866		0.851	0.902		1.237	1.476		1.028	0.985		0.965	0.772
A0A1U8HZP4	uncharacterized protein LOC107891240 isoform X2 OS=Gossypium hirsutum OX=3635 GN=LOC107891240	1.586	Up	0.0034839	LOC107891240	20.116	0.83	0.972	0.898	0.765	0.93	0.945	0.574	0.523	0.568	1.186	0.909	1.118	1.823	1.782	1.591
A0A1U8M2Y1	probable aquaporin PIP2-2 OS=Gossypium hirsutum OX=3635 GN=LOC107932428	0.627	Down	0.0009436	LOC107932428	30.581	0.777	0.925	0.928	0.806	0.823	0.858	1.417	1.198	1.35	1.075	1.064	1.01	0.947	1.034	0.863
A0A1U8P0Q5	Histone H2A OS=Gossypium hirsutum OX=3635 GN=LOC107953195	1.72	Up	0.0131228	LOC107953195	14.707		0.985	0.929		1.151	1.206		0.645	0.725		1.049	0.996		1.243	1.234
A0A1U8JZG7	aspartic proteinase Asp1-like isoform X2 OS=Gossypium hirsutum OX=3635 GN=LOC107910380	1.371	Up	0.00121558	LOC107910380	50.622	0.911	0.979	1.03	1.169	1.076	1.066	0.795	0.776	0.844	1.011	0.951	1.039	1.202	1.29	1.182
A0A1U8PWK1	Carboxypeptidase OS=Gossypium hirsutum OX=3635 GN=LOC107963600	1.61	Up	0.0227	LOC107963600	54.384		1.029	0.919		1.02	1.146		0.702	0.643		1.032	1.013		1.293	1.383
A0A1U8NKF7	60S ribosomal protein L6 OS=Gossypium hirsutum OX=3635 GN=LOC107949445	0.562	Down	0.00037633	LOC107949445	26.267	0.842	0.964	1.007	0.898	0.86	0.923	1.691	1.632	1.446	0.794	0.828	0.841	0.751	0.722	0.774
A0A1U8KMQ0	expansin-like B1 OS=Gossypium hirsutum OX=3635 GN=LOC107918654	1.362	Up	0.0184409	LOC107918654	27.626	0.683	0.719	0.718	0.737	0.695	0.863	0.549	0.523	0.613	1.053	0.881	1.051	2.206	2.344	1.911
A0A1U8K7Z8	salicylic acid-binding protein 2-like OS=Gossypium hirsutum OX=3635 GN=LOC107913134	1.645	Up	0.0132377	LOC107913134	29.612	1.079	1.293	1.232	1.573	1.291	1.414	0.872	0.873	0.856	0.872	1.127	0.914	0.612	0.417	0.596
A0A1U8K4C4	homeobox-leucine zipper protein ANTHOCYANINLESS 2-like OS=Gossypium hirsutum OX=3635 GN=LOC107911955	0.764	Down	0.0130396	LOC107911955	77.445	1.031	1.011		0.922	0.925		1.172	1.247		0.977	1.155		0.921	0.678
A0A1U8L8J5	"carotenoid cleavage dioxygenase 7, chloroplastic-like isoform X2 OS=Gossypium hirsutum OX=3635 GN=LOC107923980"	1.606	Up	0.0022818	LOC107923980	58.504	1.106	1.052	1.129	1.401	1.42	1.196	0.768	0.867	0.866	1.036	1.03	1.027	0.716	0.649	0.812
A0A1U8K1I8	U-box domain-containing protein 33-like isoform X3 OS=Gossypium hirsutum OX=3635 GN=LOC107911522	1.324	Up	0.026881	LOC107911522	82.633	1.086	1.041	1.063	1.333	1.24	1.073	1.003	0.91	0.84	0.924	0.963	1.079	0.657	0.931	0.991
A0A1U8JXF9	"transketolase, chloroplastic-like OS=Gossypium hirsutum OX=3635 GN=LOC107911586"	0.642	Down	0.0026842	LOC107911586	80.464	1.218		1.178	0.982		0.95	1.48		1.528	0.876		0.835	0.374		0.457
A0A1U8LR08	RNA-binding protein 39-like OS=Gossypium hirsutum OX=3635 GN=LOC107928875	0.735	Down	0.045135	LOC107928875	66.517	1.16	1.202	1.158	0.82	0.863	0.656	0.941	1.053	1.188	1.036	0.992	1.015	1.217	0.856	0.985
A0A1U8IUR8	bifunctional pinoresinol-lariciresinol reductase 2 OS=Gossypium hirsutum OX=3635 GN=LOC107900663	0.705	Down	0.00038497	LOC107900663	35.199	0.857	0.92	0.935	0.816	0.853	0.885	1.258	1.172	1.191	1.143	1.05	1	0.959	1.067	1.022
D9DBW0	Aquaporin TIP1;7 OS=Gossypium hirsutum OX=3635 GN=GhTIP1;7	1.457	Up	0.0062395	GhTIP1;7	25.843	0.881	0.988	0.873	1.024	1.067	0.975	0.792	0.629	0.683	1.084	1.008	1.175	1.324	1.391	1.397
A0A1U8J8C4	calcium and calcium/calmodulin-dependent serine/threonine-protein kinase-like OS=Gossypium hirsutum OX=3635 GN=LOC107903365	1.355	Up	0.0006558	LOC107903365	57.781	1.017	1.085	1.059	1.273	1.221	1.178	0.941	0.872	0.897	0.895	0.965	0.982	0.903	0.895	0.977
A0A1U8NC65	Glutamate dehydrogenase OS=Gossypium hirsutum OX=3635 GN=LOC107946695	0.647	Down	0.0023565	LOC107946695	45.021	0.782	0.947	0.859	0.958	0.911	0.837	1.313	1.334	1.534	0.974	0.89	0.88	1.008	0.951	0.895
A0A1U8II68	Beta-galactosidase OS=Gossypium hirsutum OX=3635 GN=LOC107896979	1.532	Up	0.00068235	LOC107896979	79.38	0.896	0.933	0.877	1.051	1.01	1.071	0.674	0.734	0.636	1.08	1.071	1.206	1.421	1.33	1.311
A0A1U8MHK2	benzyl alcohol O-benzoyltransferase-like OS=Gossypium hirsutum OX=3635 GN=LOC107937814	1.377	Up	0.00052142	LOC107937814	50.238	1.234	1.336	1.215	1.324	1.426	1.413	1.05	0.981	0.993	0.79	0.803	0.758	0.619	0.444	0.681
A0A1U8MH73	NEDD8-activating enzyme E1 regulatory subunit OS=Gossypium hirsutum OX=3635 GN=LOC107936706	1.449	Up	0.03518	LOC107936706	58.225		0.997	1.151		1.032	1.15		0.788	0.718		1.102	1.023		1.143	1.009
A0A1U8IAE1	UPF0481 protein At3g47200-like OS=Gossypium hirsutum OX=3635 GN=LOC107894413	1.453	Up	0.0103974	LOC107894413	51.623	0.974	1.015	0.916	0.938	0.894	1.011	0.715	0.56	0.682	1.303	1.276	1.249	1.132	1.335	1.251
A0A1U8KA49	ABC transporter G family member 11-like isoform X2 OS=Gossypium hirsutum OX=3635 GN=LOC107913453	1.321	Up	0.0042202	LOC107913453	74.037	1.126	1.135	1.027	1.074	0.965	1.014	0.734	0.752	0.826	0.959	1.074	0.988	1.185	1.032	1.2
A0A1U8HRA6	DNA-damage-repair/toleration protein DRT102-like OS=Gossypium hirsutum OX=3635 GN=LOC107888802	1.521	Up	0.00064232	LOC107888802	33.49	0.999	1.014	0.931	1.031	0.956	1.024	0.617	0.664	0.699	1.066	1.051	1.059	1.407	1.4	1.396
A0A1U8KX78	"uncharacterized protein At1g32220, chloroplastic-like OS=Gossypium hirsutum OX=3635 GN=LOC107920466"	1.575	Up	0.0159593	LOC107920466	32.31	1.074	0.963	0.948	1.083	1.329	1.076	0.806	0.611	0.797	1.015	0.954	1.023	1.04	1.296	1.252
A0A1U8LNQ3	E3 ubiquitin-protein ligase RGLG2-like OS=Gossypium hirsutum OX=3635 GN=LOC107928392	1.366	Up	0.00022027	LOC107928392	44.124	1.12	1.155	1.086	1.038	1.058	1.031	0.792	0.731	0.767	1.038	1.097	1.015	1.074	1.012	0.964
A0A1U8ML84	"LL-diaminopimelate aminotransferase, chloroplastic isoform X2 OS=Gossypium hirsutum OX=3635 GN=LOC107938864"	0.737	Down	0.00140362	LOC107938864	50.363	0.942	0.948	0.947	0.992	0.929	0.909	1.309	1.321	1.208	0.969	0.982	0.995	0.793	0.845	0.882
A0A1U8IWY7	glutathione S-transferase U17-like OS=Gossypium hirsutum OX=3635 GN=LOC107899633	2.896	Up	0.00029951	LOC107899633	25.866	0.74	0.799	0.883	1.735	1.689	1.349	0.56	0.582	0.506	1.07	0.972	1.165	1.005	0.983	1.206
A0A1U8M9U3	uncharacterized protein LOC107934453 OS=Gossypium hirsutum OX=3635 GN=LOC107934453	1.543	Up	0.049004	LOC107934453	54.174		1.049	0.75		0.979	1.187		0.717	0.687		1.172	1.297		1.147	1.182
A0A1U8MC41	probable WRKY transcription factor 26 OS=Gossypium hirsutum OX=3635 GN=LOC107935081	1.436	Up	0.04762	LOC107935081	62.803	0.895	0.967		1.227	1.103		0.761	0.862		0.887	0.902		1.334	1.232
A0A1U8KXH4	uncharacterized protein LOC107920336 isoform X2 OS=Gossypium hirsutum OX=3635 GN=LOC107920336	2.658	Up	0.00180458	LOC107920336	91.698	1.232		1.234	1.356		1.432	0.541		0.508	1.011		0.953	0.919		0.935
A0A1U8PBN1	COP9 signalosome complex subunit 4-like OS=Gossypium hirsutum OX=3635 GN=LOC107957569	1.304	Up	0.0125766	LOC107957569	45.424		1.021	1.03		1.116	1.07		0.82	0.856		1.007	1.083		1.092	1.025
A0A1U8JPU1	Patatin OS=Gossypium hirsutum OX=3635 GN=LOC107909335	2.116	Up	0.0029561	LOC107909335	41.913	1.147	1.238	1.347	1.314	1.214	1.075	0.505	0.51	0.688	0.956	0.939	0.697	1.171	1.167	1.246
A0A1U8NYI9	60S acidic ribosomal protein P2-1-like OS=Gossypium hirsutum OX=3635 GN=LOC107953284	1.584	Up	0.00041685	LOC107953284	11.466	1.123	0.993	0.977	1.116	1.205	1.227	0.793	0.73	0.717	0.964	0.929	0.989	1.066	1.208	1.154
Q2HR58	Osmotin-like protein OS=Gossypium hirsutum OX=3635 GN=OSMII	0.393	Down	0.0070802	OSMII	26.642	0.712	0.753	0.803	0.907	0.79	0.689	2.006	2.021	2.048	0.637	0.59	0.674	0.689	0.854	0.748
A0A1U8HVD2	glutathione S-transferase U7-like OS=Gossypium hirsutum OX=3635 GN=LOC107887562	8.602	Up	2.1281e-05	LOC107887562	14.479	0.471	0.448	0.434	3.262	3.133	3.712	0.45	0.384	0.341	0.495	0.459	0.378	0.415	0.58	0.446
A0A1U8MDP6	probable copper-transporting ATPase HMA5 OS=Gossypium hirsutum OX=3635 GN=LOC107936699	1.478	Up	0.00052484	LOC107936699	106.94	1.024	1.084	0.963	1.061	1.179	1.129	0.729	0.761	0.79	0.988	0.993	0.949	1.236	1.035	1.25
A0A1U8HZY4	flotillin-like protein 4 OS=Gossypium hirsutum OX=3635 GN=LOC107891324	1.337	Up	0.035276	LOC107891324	53.596	1.253		1.171	1.426		1.277	1.002		1.019	0.648		0.857	0.662		0.686
A0A1U8I683	60S ribosomal protein L18-2-like OS=Gossypium hirsutum OX=3635 GN=LOC107893287	0.608	Down	0.029435	LOC107893287	20.957	0.962	0.939		0.962	0.859		1.398	1.596		0.746	0.903		0.728	0.717
A0A1U8MD44	Pyrophosphate--fructose 6-phosphate 1-phosphotransferase subunit beta OS=Gossypium hirsutum OX=3635 GN=LOC107935397	0.508	Down	0.034563	LOC107935397	53.611	0.656		0.872	1.055		0.951	2.207		1.745	0.622		0.819	0.366		0.584
A0A1U8PQW2	apyrase 2-like OS=Gossypium hirsutum OX=3635 GN=LOC107961896	0.583	Down	0.00137563	LOC107961896	49.927	0.85	0.85	0.87	0.947	0.946	0.799	1.564	1.429	1.628	0.813	0.965	0.937	0.818	0.831	0.752
A0A1U8LYX2	importin-11-like OS=Gossypium hirsutum OX=3635 GN=LOC107931263	0.689	Down	0.044345	LOC107931263	114.06	1.106	1.021	0.865	0.753	1.011	0.803	1.123	1.122	1.48	1.169	0.963	0.915	0.868	0.91	0.948
A0A1U8PQE1	oligopeptide transporter 4-like OS=Gossypium hirsutum OX=3635 GN=LOC107960678	2.22	Up	1.72699e-05	LOC107960678	74.165	1.202	1.217	1.125	1.367	1.325	1.372	0.576	0.619	0.636	1.089	1.189	1.173	0.784	0.637	0.796
A0A1U8I8C8	cytochrome P450 CYP736A12-like OS=Gossypium hirsutum OX=3635 GN=LOC107892022	1.572	Up	0.0127988	LOC107892022	55.58	1.423	1.136	1.012	1.049	1.126	1.268	0.661	0.869	0.66	0.95	0.892	0.914	0.96	1.03	1.235
A0A1U8NDB8	uncharacterized protein LOC107946112 isoform X2 OS=Gossypium hirsutum OX=3635 GN=LOC107946112	0.724	Down	0.00076104	LOC107946112	113.36	1.001	0.992	0.957	0.919	0.833	0.831	1.186	1.213	1.167	0.997	1.016	1.094	0.946	0.986	0.997
A0A1U8LU46	proline-rich receptor-like protein kinase PERK1 OS=Gossypium hirsutum OX=3635 GN=LOC107930862	1.307	Up	0.04354	LOC107930862	68.593	0.965		0.996	0.965		1.015	0.718		0.797	1.091		0.921	1.371		1.352
A0A1U8KEC0	Adenosylhomocysteinase OS=Gossypium hirsutum OX=3635 GN=LOC107914787	0.489	Down	0.018301	LOC107914787	53.107	0.765	0.773		0.902	0.824		1.612	1.917		0.911	0.791		0.803	0.692
A0A1U8JUK7	LOW QUALITY PROTEIN: ABC transporter B family member 11-like OS=Gossypium hirsutum OX=3635 GN=LOC107910566	1.352	Up	0.00051897	LOC107910566	138.87	1.016	1.058	1.034	1.115	1.048	1.053	0.826	0.786	0.767	1.087	1.045	1.088	1.049	1.143	1.157
A0A1U8NQ18	HIPL1 protein-like OS=Gossypium hirsutum OX=3635 GN=LOC107949810	1.31	Up	0.023199	LOC107949810	74.584	0.957	1.005	0.88	0.948	1.012	0.993	0.644	0.803	0.807	1.109	1.025	1.085	1.47	1.055	1.323
A0A1U8IXB4	methyltransferase-like protein 1 isoform X2 OS=Gossypium hirsutum OX=3635 GN=LOC107899376	0.661	Down	0.00131792	LOC107899376	110.99	1.244	1.05	1.021	0.708	0.688	0.787	1.035	1.116	1.152	1.135	1.235	1.087	0.9	0.954	0.971
A0A1U8KEC7	beta-galactosidase 9-like OS=Gossypium hirsutum OX=3635 GN=LOC107914798	1.607	Up	0.0026812	LOC107914798	100.45	1.045	1.084	1.137	1.045	1.181	0.986	0.639	0.629	0.731	1.028	1.019	1.23	1.352	1.151	1.013
D2D321	Heat shock protein 70 OS=Gossypium hirsutum OX=3635 GN=LOC107958018	0.766	Down	0.0081802	LOC107958018	71.215	0.995	1.065	1.076	0.941	0.922	0.975	1.151	1.364	1.192	0.965	1.027	0.952	0.938	0.689	0.858
A0A1U8MHF3	sugar carrier protein C-like OS=Gossypium hirsutum OX=3635 GN=LOC107937779	1.303	Up	0.02506	LOC107937779	57.391	1.007		1.199	1.127		1.038	0.822		0.84	1.043		1.109	0.993		0.911
A0A1U8P7W1	coronatine-insensitive protein 1-like OS=Gossypium hirsutum OX=3635 GN=LOC107955160	1.352	Up	0.0061407	LOC107955160	66.96	0.972	0.985	0.928	1.101	1.065	1.006	0.716	0.854	0.777	0.978	1.057	1.129	1.133	1.034	1.255
A0A1U8MN64	probable aquaporin PIP2-2 OS=Gossypium hirsutum OX=3635 GN=LOC107938407	0.656	Down	0.00095902	LOC107938407	30.623	0.836	0.885	0.947	0.795	0.828	0.841	1.304	1.312	1.142	1.115	1.015	1.005	0.984	0.995	1.104
A0A1U8PNI2	gamma-soluble NSF attachment protein-like isoform X2 OS=Gossypium hirsutum OX=3635 GN=LOC107960131	1.415	Up	0.00117795	LOC107960131	33	0.822	0.926	0.858	1.042	1.105	1.2	0.801	0.787	0.777	1.009	1.017	0.971	1.445	1.299	1.291
A0A1U8K2F6	uncharacterized protein LOC107911443 OS=Gossypium hirsutum OX=3635 GN=LOC107911443	1.321	Up	0.00193828	LOC107911443	19.258	0.864	0.918	0.936	0.931	0.882	0.964	0.689	0.74	0.673	1.182	1.105	1.137	1.461	1.424	1.37
A0A1U8LCE1	actin-binding protein-like OS=Gossypium hirsutum OX=3635 GN=LOC107924973	1.623	Up	2.7532e-06	LOC107924973	17.629	0.828	0.909	0.879	1.299	1.243	1.281	0.797	0.778	0.781	1.041	0.978	1.017	1.118	1.152	1.127
A0A1U8MXI2	60S ribosomal protein L38-like OS=Gossypium hirsutum OX=3635 GN=LOC107942364	0.718	Down	0.000158122	LOC107942364	7.8233	1.096	0.993	1.019	0.994	1.004	0.953	1.373	1.327	1.411	0.819	0.892	0.835	0.716	0.737	0.777
A0A1U8M4J6	"trifunctional UDP-glucose 4,6-dehydratase/UDP-4-keto-6-deoxy-D-glucose 3,5-epimerase/UDP-4-keto-L-rhamnose-reductase RHM1 OS=Gossypium hirsutum OX=3635 GN=LOC107933917"	0.714	Down	0.00087799	LOC107933917	75.311	0.857	0.872	0.781	1.019	1.035	0.985	1.474	1.322	1.459	0.782	0.917	0.814	0.872	0.881	0.991
A0A1U8LYF0	Ammonium transporter OS=Gossypium hirsutum OX=3635 GN=LOC107932152	1.31	Up	0.0188207	LOC107932152	52.06	1.182	1.24	1.14	1.121	1.123	1.119	0.92	0.812	0.836	0.951	1.055	1.01	0.892	0.803	0.933
A0A1U8MD17	beta-glucosidase 46-like isoform X4 OS=Gossypium hirsutum OX=3635 GN=LOC107935376	1.424	Up	0.0041398	LOC107935376	60.05	1.107	1.138	1.068	1.249	1.356	1.139	0.866	0.834	0.93	0.931	0.905	0.995	0.884	0.796	0.905
A0A1U8K9E9	Acetolactate synthase OS=Gossypium hirsutum OX=3635 GN=LOC107914656	0.752	Down	0.018237	LOC107914656	71.404	0.971	0.903		0.962	0.922		1.212	1.294		0.881	0.907		1.007	1.012
A0A1U8MYA2	Polyadenylate-binding protein OS=Gossypium hirsutum OX=3635 GN=LOC107941535	0.669	Down	0.0059376	LOC107941535	68.002	1.064	1.093	1.016	0.89	0.742	0.949	1.31	1.236	1.314	0.971	1.027	0.925	0.759	0.939	0.777
A0A1U8JZ14	aspartyl protease AED3-like OS=Gossypium hirsutum OX=3635 GN=LOC107910259	0.734	Down	0.0023218	LOC107910259	45.996	0.783	0.831	0.844	1.051	1.043	0.943	1.444	1.31	1.382	0.825	0.892	0.884	0.906	0.934	1.019
A0A1U8I9E0	"AAA-ATPase ASD, mitochondrial-like OS=Gossypium hirsutum OX=3635 GN=LOC107892327"	1.377	Up	0.0039235	LOC107892327	59.787	1.275	1.265	1.271	1.305	1.285	1.475	1.023	1.004	0.926	0.843	0.924	0.904	0.619	0.527	0.595
A0A1U8K672	"alanine aminotransferase 2, mitochondrial-like OS=Gossypium hirsutum OX=3635 GN=LOC107913835"	0.722	Down	0.00074386	LOC107913835	53.497	0.876	0.906	0.93	0.857	0.853	0.914	1.266	1.153	1.216	0.962	0.917	0.993	1.096	1.181	1.073
A0A1U8KH32	syntaxin-121-like OS=Gossypium hirsutum OX=3635 GN=LOC107916972	1.753	Up	0.0259	LOC107916972	34.782	0.867	0.984		1.123	1.15		0.708	0.589		0.976	1.076		1.45	1.278
A0A1U8JE80	cytochrome P450 76C1-like OS=Gossypium hirsutum OX=3635 GN=LOC107904637	1.426	Up	0.0196027	LOC107904637	60.077	1.065	1.13	1.011	1.22	1.124	1.369	0.922	0.939	0.742	0.897	1.111	0.951	0.937	0.721	0.995
A0A1U8NFQ2	uncharacterized protein LOC107947868 OS=Gossypium hirsutum OX=3635 GN=LOC107947868	1.374	Up	0.0041595	LOC107947868	26.839	0.873	1.039	0.957	1.15	1.29	1.167	0.944	0.857	0.825	0.875	0.808	0.852	1.24	1.055	1.283
A0A1U8NDJ7	"monodehydroascorbate reductase 5, mitochondrial-like OS=Gossypium hirsutum OX=3635 GN=LOC107947063"	0.629	Down	0.00036231	LOC107947063	57.57	0.929	0.877	0.919	0.857	0.814	0.893	1.277	1.42	1.378	0.966	0.925	0.949	0.845	1.005	0.867
A0A1U8HY21	probable nucleolar protein 5-1 OS=Gossypium hirsutum OX=3635 GN=LOC107888616	0.733	Down	0.0043987	LOC107888616	62.716	1.201	1.236	1.119	0.74	0.714	0.825	1.041	1.091	0.978	1.065	1.115	1.054	0.984	0.94	1.054
A0A1U8LBB4	DNA replication licensing factor MCM7 OS=Gossypium hirsutum OX=3635 GN=LOC107924650	0.73	Down	0.012355	LOC107924650	80.936	0.758	0.799	0.909	1.025	0.94	1.012	1.381	1.503	1.196	0.974	0.892	0.884	0.864	0.89	1.038
A0A1U8PGD5	Patatin OS=Gossypium hirsutum OX=3635 GN=LOC107958101	1.779	Up	0.0064201	LOC107958101	50.72	0.989	1.124	1.064	1.17	1.193	1.275	0.792	0.706	0.547	1.089	1.032	1.129	1.035	1.118	1.062
A0A1U8IPV1	4-coumarate--CoA ligase 1-like OS=Gossypium hirsutum OX=3635 GN=LOC107897473	0.611	Down	0.0013213	LOC107897473	22.982	0.728	0.904	0.759	1.034	0.974	0.953	1.499	1.55	1.8	0.777	0.798	0.723	0.984	0.825	0.754
A0A1U8IEX2	uncharacterized protein LOC107896088 OS=Gossypium hirsutum OX=3635 GN=LOC107896088	1.582	Up	0.002099	LOC107896088	10.972	1.18	1.066	0.907	1.718	1.562	1.845	1.079	1	1.161	0.601	0.793	0.564	0.382	0.586	0.558
A0A1U8KF30	probable inorganic phosphate transporter 1-5 OS=Gossypium hirsutum OX=3635 GN=LOC107914789	1.316	Up	0.0026238	LOC107914789	58.051	1.212	1.297	1.195	1.162	1.112	1.051	0.794	0.868	0.865	1.011	1.146	1.038	0.935	0.754	0.874
A0A1U8K6R4	prefoldin subunit 6-like OS=Gossypium hirsutum OX=3635 GN=LOC107914005	1.381	Up	0.000135066	LOC107914005	14.838	0.955	0.997	0.906	1.258	1.173	1.192	0.871	0.867	0.886	0.958	0.849	0.966	1.017	1.173	1.129
A0A1U8IX24	uncharacterized protein LOC107901222 OS=Gossypium hirsutum OX=3635 GN=LOC107901222	1.319	Up	0.00145633	LOC107901222	24.058	1.001	1.032	0.972	1.111	1.114	1.075	0.888	0.792	0.822	0.897	1.056	1.027	1.175	1.06	1.175
A0A1U8MSU2	uncharacterized protein LOC107940948 OS=Gossypium hirsutum OX=3635 GN=LOC107940948	1.456	Up	0.0032814	LOC107940948	18.706	0.923	0.993	0.952	1.058	0.974	0.972	0.659	0.762	0.642	1.152	1.004	1.107	1.399	1.308	1.425
A0A1U8N156	Tubulin beta chain OS=Gossypium hirsutum OX=3635 GN=LOC107942409	1.593	Up	3.8956e-05	LOC107942409	49.73	1.225	1.18	1.171	1.401	1.37	1.339	0.831	0.86	0.889	0.905	0.983	0.877	0.691	0.736	0.718
A0A1U8KRP0	ras-related protein RABA1f-like OS=Gossypium hirsutum OX=3635 GN=LOC107918341	0.765	Down	0.045664	LOC107918341	24.059		1.012	1.018		0.963	0.969		1.336	1.188		0.939	0.897		0.769	0.951
A0A1U8J4R6	probable sarcosine oxidase OS=Gossypium hirsutum OX=3635 GN=LOC107901637	1.319	Up	1.77285e-05	LOC107901637	45.987	1.048	1.05	0.977	1.236	1.264	1.218	0.935	0.944	0.939	0.989	0.976	0.902	0.821	0.794	1.02
A0A1U8LK63	REF/SRPP-like protein At3g05500 OS=Gossypium hirsutum OX=3635 GN=LOC107927287	1.871	Up	5.7768e-05	LOC107927287	26.701	0.935	0.968	0.938	1.289	1.254	1.245	0.668	0.64	0.717	0.928	0.894	0.995	1.31	1.306	1.193
A0A1U8NVI8	thaumatin-like protein OS=Gossypium hirsutum OX=3635 GN=LOC107951447	1.363	Up	0.042557	LOC107951447	30.813	0.922	1.073	0.967	0.927	0.926	0.993	0.741	0.789	0.558	1.114	1.03	1.191	1.411	1.252	1.392
A0A1U8M265	translationally-controlled tumor protein homolog OS=Gossypium hirsutum OX=3635 GN=LOC107933238	0.633	Down	0.00102214	LOC107933238	19.024	1.046	1.105	1.099	0.876	0.782	0.924	1.407	1.364	1.307	0.999	1.02	0.916	0.65	0.747	0.745
A0A1U8IV98	ATP-dependent Clp protease proteolytic subunit OS=Gossypium hirsutum OX=3635 GN=LOC107898796	1.427	Up	0.027621	LOC107898796	42.417	0.863	0.819		1.338	1.301		0.87	0.979		0.814	0.739		1.198	1.221
A0A1U8L6K4	Cytochrome b561 and DOMON domain-containing protein OS=Gossypium hirsutum OX=3635 GN=LOC107924346	1.579	Up	4.4187e-05	LOC107924346	43.357	0.943	0.954	0.903	0.96	1.026	0.988	0.635	0.609	0.639	1.223	1.077	1.068	1.383	1.43	1.36
A0A1U8PSI8	cytochrome P450 CYP736A12-like OS=Gossypium hirsutum OX=3635 GN=LOC107962293	1.354	Up	0.0076989	LOC107962293	55.824	1.174	1.26		0.949	0.959		0.686	0.723		1	0.991		1.28	1.13
A0A1U8PWK3	acyl-CoA-binding protein-like isoform X1 OS=Gossypium hirsutum OX=3635 GN=LOC107963588	1.349	Up	0.021716	LOC107963588	10.212	1.176	1.2	1.14	1.175	1.509	1.216	0.941	0.954	0.997	0.84	0.6	0.831	0.931	0.776	0.781
A0A1U8IGH7	B3 domain-containing protein REM19-like OS=Gossypium hirsutum OX=3635 GN=LOC107894225	1.357	Up	0.0022193	LOC107894225	26.906	0.804	0.924	0.838	1.156	1.025	1.168	0.838	0.825	0.805	1.045	1.037	0.988	1.254	1.251	1.272
A0A1U8KYQ0	Niemann-Pick C1 protein-like OS=Gossypium hirsutum OX=3635 GN=LOC107922168	1.339	Up	0.02882	LOC107922168	139.63	1.111	1.035	0.996	1.068	1.009	1.195	0.826	0.805	0.812	1.053	0.986	0.943	1.069	1.232	1.061
A0A1U8L686	serpin-Z10-like OS=Gossypium hirsutum OX=3635 GN=LOC107923185	0.711	Down	0.015438	LOC107923185	45.816	1.134	1.092	1.124	0.851	0.987	0.787	1.182	1.149	1.361	1.013	0.926	0.883	0.826	0.878	0.832
A0A1U8N2I8	ATP-dependent (S)-NAD(P)H-hydrate dehydratase OS=Gossypium hirsutum OX=3635 GN=LOC107942832	1.352	Up	0.0042568	LOC107942832	35.63	0.955	0.98		1.079	1.093		0.818	0.788		1.09	1.02		1.162	1.155
A0A1U8HH67	vacuolar-processing enzyme-like OS=Gossypium hirsutum OX=3635 GN=LOC107886086	1.674	Up	3.6201e-05	LOC107886086	54.778	1.104	1.065	1.096	1.008	1.058	1.032	0.593	0.622	0.636	1.222	1.188	1.266	1.164	1.057	1.028
A0A1U8I274	universal stress protein YxiE-like OS=Gossypium hirsutum OX=3635 GN=LOC107891918	1.308	Up	0.00150264	LOC107891918	17.857	0.945	1.013	1.05	1.099	1.064	1.159	0.888	0.825	0.827	1.183	1.036	1.041	0.938	1.121	0.974
A0A1U8IWI7	ectonucleotide pyrophosphatase/phosphodiesterase family member 3-like OS=Gossypium hirsutum OX=3635 GN=LOC107901121	1.308	Up	0.00021809	LOC107901121	54.26	0.878	0.847	0.944	1.023	1.02	0.991	0.779	0.794	0.746	1.02	0.97	1.043	1.443	1.444	1.366
A0A1U8JFY4	Annexin OS=Gossypium hirsutum OX=3635 GN=LOC107905123	0.639	Down	0.0049637	LOC107905123	35.912	0.625	0.78	0.881	0.726	0.874	0.755	1.369	1.136	1.183	1.029	0.892	0.923	1.319	1.378	1.136
A0A1U8ID88	Glutamine synthetase OS=Gossypium hirsutum OX=3635 GN=LOC107895357	0.241	Down	0.0169439	LOC107895357	39.17	0.523	0.635	0.696	0.259	0.596	0.834	2.865	2.464	1.677	0.674	0.59	0.848	0.567	0.795	1.037
A0A1U8I624	GEM-like protein 5 OS=Gossypium hirsutum OX=3635 GN=LOC107893236	1.492	Up	0.041279	LOC107893236	32.222	0.996		0.91	0.866		1.022	0.627		0.638	1.208		1.095	1.425		1.441
A0A1U8PHM4	"Ferredoxin--NADP reductase, chloroplastic OS=Gossypium hirsutum OX=3635 GN=LOC107958513"	0.426	Down	0.0128231	LOC107958513	42.087	0.808		0.821	0.858		0.73	1.761		1.966	0.773		0.791	0.707		0.764
A0A1U8I3E7	patellin-3-like OS=Gossypium hirsutum OX=3635 GN=LOC107890710	1.38	Up	0.00140156	LOC107890710	64.157	0.843	0.921	0.937	1.067	1.024	1.047	0.71	0.751	0.813	1.18	1.245	1.075	1.311	1.123	1.203
A0A1U8IYD6	Ribosomal protein L37 OS=Gossypium hirsutum OX=3635 GN=LOC107901560	0.628	Down	0.045	LOC107901560	10.904	0.921		0.974	0.844		0.711	1.168		1.307	1.052		1.094	1.061		0.92
A0A1U8NLH1	Alpha-mannosidase OS=Gossypium hirsutum OX=3635 GN=LOC107949631	1.347	Up	0.000139905	LOC107949631	114.02	0.965	0.966	0.9	0.974	1.011	1.033	0.76	0.73	0.75	1.038	1.066	1.054	1.36	1.264	1.291
A0A1U8J998	dynamin-related protein 1C-like OS=Gossypium hirsutum OX=3635 GN=LOC107903632	0.759	Down	0.00067995	LOC107903632	68.447	0.962	0.886	0.887	1.011	0.976	1.015	1.256	1.323	1.374	0.885	0.943	0.916	0.815	0.818	0.875
A0A1U8JF59	pyrophosphate-energized vacuolar membrane proton pump-like OS=Gossypium hirsutum OX=3635 GN=LOC107906449	0.652	Down	0.0082188	LOC107906449	80.38	0.739	0.61	0.711	0.766	0.588	0.596	1.046	0.982	0.965	1.159	0.966	1.294	1.391	1.977	1.528
A0A1U8K1I6	WRKY transcription factor 1-like OS=Gossypium hirsutum OX=3635 GN=LOC107912606	1.448	Up	0.0476	LOC107912606	44.212	1.037		1.038	1.321		1.148	0.814		0.891	0.961		1.088	0.915		0.874
A0A1U8LME9	glycine-rich RNA-binding protein GRP2A-like OS=Gossypium hirsutum OX=3635 GN=LOC107928000	0.706	Down	0.00043666	LOC107928000	15.295	1.026	0.948	0.852	1.018	0.983	1.076	1.398	1.471	1.488	0.945	0.903	0.912	0.584	0.706	0.671
A0A1U8K9W3	Serine hydroxymethyltransferase OS=Gossypium hirsutum OX=3635 GN=LOC107914785	0.59	Down	0.00027661	LOC107914785	51.975	0.949	0.953	1.039	0.966	0.891	0.864	1.453	1.598	1.56	0.843	0.859	0.818	0.746	0.71	0.684
A0A1U8INU6	leucine-rich repeat extensin-like protein 2 OS=Gossypium hirsutum OX=3635 GN=LOC107898768	1.405	Up	0.0002805	LOC107898768	53.872	1.059	1.01	1.024	1.155	1.216	1.191	0.844	0.81	0.881	1.023	1.004	0.959	0.97	1.009	1.036
A0A1U8N4V9	wall-associated receptor kinase-like 20 isoform X2 OS=Gossypium hirsutum OX=3635 GN=LOC107943595	1.425	Up	0.0063403	LOC107943595	68.936	1.048	0.972	1.018	1.051	1.044	1.14	0.757	0.757	0.756	1.099	1.058	1.099	1.053	1.237	1
A0A1U8II41	OPA3-like protein OS=Gossypium hirsutum OX=3635 GN=LOC107896958	1.327	Up	0.00107759	LOC107896958	18.946	1.129	1.078	1.062	1.014	1.064	1.13	0.8	0.793	0.824	1.013	1.015	0.922	1.11	1.108	1.123
A0A1U8KVP0	adenylate kinase 4 OS=Gossypium hirsutum OX=3635 GN=LOC107921158	0.762	Down	0.00086421	LOC107921158	26.726	1.115	1.108	1.035	1.001	1.017	0.974	1.238	1.348	1.342	0.87	0.882	0.905	0.769	0.683	0.734
A0A1U8NDL1	"6-phosphogluconate dehydrogenase, decarboxylating OS=Gossypium hirsutum OX=3635 GN=LOC107947079"	0.611	Down	2.0676e-05	LOC107947079	54.21	1.138	1.073	1.068	0.861	0.839	0.884	1.453	1.398	1.381	0.897	1.063	0.938	0.547	0.634	0.713
A0A1U8P5G0	uncharacterized protein LOC107955238 OS=Gossypium hirsutum OX=3635 GN=LOC107955238	1.598	Up	0.0031035	LOC107955238	22.283	1.032	1.006	0.978	1.073	1.201	1.247	0.822	0.699	0.683	0.993	0.954	0.935	1.079	1.247	1.24
A0A1U8NI54	regulation of nuclear pre-mRNA domain-containing protein 1B-like OS=Gossypium hirsutum OX=3635 GN=LOC107948497	1.354	Up	0.0291	LOC107948497	57.464	1.03	0.933	0.922	1.052	1.254	0.961	0.876	0.76	0.777	1.038	0.938	1.052	1.066	1.179	1.378
A0A1U8PGH5	probable cinnamyl alcohol dehydrogenase 6 OS=Gossypium hirsutum OX=3635 GN=LOC107958204	1.472	Up	0.00199857	LOC107958204	39.054	1.401	1.331	1.229	1.384	1.331	1.242	0.824	0.907	0.957	0.879	1.019	0.938	0.492	0.469	0.638
A0A1U8HH53	Plasma membrane ATPase OS=Gossypium hirsutum OX=3635 GN=LOC107886121	0.719	Down	0.0165235	LOC107886121	105.33	0.835	0.841	0.935	0.844	0.965	0.9	1.082	1.32	1.364	0.92	0.906	1.011	1.095	0.985	0.924
A0A1U8KV93	60S ribosomal protein L17-2-like OS=Gossypium hirsutum OX=3635 GN=LOC107920995	0.685	Down	0.04232	LOC107920995	20.106	0.914	0.94		0.848	0.825		1.126	1.318		1.065	0.982		1.101	0.971
A0A1U8KC32	cytochrome P450 CYP749A22-like OS=Gossypium hirsutum OX=3635 GN=LOC107914212	1.385	Up	0.0020248	LOC107914212	58.691	1.024	1.073	1.031	1.184	1.176	1.137	0.883	0.872	0.769	1.008	1.089	1.159	0.95	0.824	0.958
A0A1U8M5M4	26S protease regulatory subunit 6B homolog OS=Gossypium hirsutum OX=3635 GN=LOC107933300	0.768	Down	0.008124	LOC107933300	47.177	1.12	1.154	1.142	1.011	1.038	1.001	1.189	1.381	1.4	0.899	0.878	0.803	0.783	0.549	0.627
A0A1U8LG74	60S ribosomal protein L6 OS=Gossypium hirsutum OX=3635 GN=LOC107925929	0.747	Down	0.034818	LOC107925929	26.348	0.916	0.93		0.984	0.946		1.224	1.358		0.986	1.041		0.916	0.698
A0A1U8KED8	pathogenesis-related protein STH-2-like OS=Gossypium hirsutum OX=3635 GN=LOC107916198	0.592	Down	0.0040554	LOC107916198	17.256	0.882	1.008	0.97	0.935	1.016	0.801	1.638	1.384	1.623	0.798	0.773	0.783	0.719	0.798	0.734
A0A1U8NYP8	guanine nucleotide-binding protein subunit beta-like protein OS=Gossypium hirsutum OX=3635 GN=LOC107953320	0.759	Down	0.0055436	LOC107953320	31.615	0.973	0.953	0.959	0.969	0.905	1.002	1.165	1.334	1.289	0.959	0.934	0.887	0.882	0.811	0.882
A0A1U8KVI2	LOW QUALITY PROTEIN: CSC1-like protein At1g69450 OS=Gossypium hirsutum OX=3635 GN=LOC107920047	1.375	Up	0.035463	LOC107920047	81.858	0.975	0.944	0.868	1.291	0.988	1.03	0.75	0.896	0.76	0.942	1.016	1.016	1.12	1.221	1.291
A0A1U8IV42	alpha-N-acetylglucosaminidase-like isoform X2 OS=Gossypium hirsutum OX=3635 GN=LOC107900763	1.352	Up	0.005197	LOC107900763	89.301	0.928	0.986	0.862	0.981	0.954	1.122	0.779	0.756	0.726	1.129	1.072	1.104	1.282	1.257	1.282
A0A1U8HZS1	"cationic amino acid transporter 2, vacuolar OS=Gossypium hirsutum OX=3635 GN=LOC107891273"	1.376	Up	0.00184131	LOC107891273	67.487	1.103	1.139	1.152	1.214	1.12	1.131	0.79	0.893	0.836	1.096	1.034	1.066	0.941	0.767	0.773
A0A1U8LAN6	long chain acyl-CoA synthetase 2-like isoform X2 OS=Gossypium hirsutum OX=3635 GN=LOC107925470	1.397	Up	0.0137442	LOC107925470	74.089	1.056	1.01	0.983	1.179	1.23	0.985	0.794	0.763	0.873	1.147	1.376	1.121	0.871	0.645	1.094
A0A1U8M6S8	glycine-rich RNA-binding protein GRP1A-like OS=Gossypium hirsutum OX=3635 GN=LOC107934527	1.436	Up	0.0007437	LOC107934527	16.232	0.817	0.884	0.832	1.502	1.474	1.4	1.083	0.975	0.989	0.681	0.74	0.846	0.96	0.965	1.003
A0A1U8LXC4	salicylic acid-binding protein 2-like OS=Gossypium hirsutum OX=3635 GN=LOC107931799	1.485	Up	0.0137199	LOC107931799	31.442	0.902	0.924	0.862	0.945	0.965	0.963	0.682	0.666	0.587	1.078	1.114	1.144	1.508	1.502	1.509
A0A1U8JU04	alcohol dehydrogenase 1-like OS=Gossypium hirsutum OX=3635 GN=LOC107910430	1.654	Up	0.0157956	LOC107910430	41.111	0.815	0.931	0.914	1.981	1.53	1.439	0.964	0.884	1.145	0.608	0.833	0.755	0.654	0.778	0.794
A0A1U8JFD3	protein disulfide isomerase-like 1-6 isoform X2 OS=Gossypium hirsutum OX=3635 GN=LOC107906522	0.7	Down	0.0022818	LOC107906522	60.195	1.01	1.032	1.08	0.881	0.953	0.892	1.418	1.243	1.234	0.823	0.97	0.975	0.866	0.827	0.82
A0A1U8NEM6	peptide methionine sulfoxide reductase A1-like OS=Gossypium hirsutum OX=3635 GN=LOC107947333	1.39	Up	0.0159173	LOC107947333	28.544	0.925	1.025	1.034	1.034	1.103	1.052	0.851	0.649	0.794	1.144	1.015	1.03	1.127	1.282	1.156
A0A1U8PE46	NAD(P)H-hydrate epimerase OS=Gossypium hirsutum OX=3635 GN=LOC107957526	1.388	Up	0.00047502	LOC107957526	60.095	1.035	0.875	0.896	1.072	1.061	1.135	0.787	0.752	0.815	0.887	0.927	0.964	1.312	1.472	1.277
A0A1U8LBF2	protein POLYCHOME-like OS=Gossypium hirsutum OX=3635 GN=LOC107925722	0.527	Down	0.0112371	LOC107925722	28.227	0.916	0.949		0.61	0.672		1.276	1.158		0.945	1.04		1.318	1.244
A0A1U8KIZ7	Alpha-galactosidase OS=Gossypium hirsutum OX=3635 GN=LOC107916269	1.46	Up	7.9279e-05	LOC107916269	45.307	0.88	0.812	0.88	0.97	1.033	0.964	0.67	0.684	0.678	1.091	0.964	1.095	1.646	1.607	1.425
A0A1U8NRD0	Eukaryotic translation initiation factor 3 subunit G OS=Gossypium hirsutum OX=3635 GN=LOC107950321	1.341	Up	0.020616	LOC107950321	32.516	1.011	0.995	0.961	1.016	1.233	1.147	0.859	0.758	0.915	0.986	1.052	0.996	1.207	1.013	1.039
A0A1U8KGR4	heavy metal-associated isoprenylated plant protein 26-like OS=Gossypium hirsutum OX=3635 GN=LOC107916759	1.504	Up	0.0077572	LOC107916759	17.005	0.987	1.009	0.957	0.978	1.094	1.128	0.799	0.703	0.625	1.164	1.11	1.188	1.149	1.16	1.051
A0A1U8PQ73	auxin-repressed 12.5 kDa protein-like isoform X3 OS=Gossypium hirsutum OX=3635 GN=LOC107961731	1.905	Up	7.5872e-05	LOC107961731	10.535	0.905	0.796	0.849	1.267	1.39	1.3	0.69	0.662	0.725	1.007	1.008	0.954	1.105	1.194	1.278
A0A1U8IF81	"ferredoxin--nitrite reductase, chloroplastic isoform X1 OS=Gossypium hirsutum OX=3635 GN=LOC107894267"	0.337	Down	0.000157635	LOC107894267	65.72	0.76	0.608	0.64	0.706	0.642	0.615	1.693	2.044	2.087	0.844	0.705	0.735	0.967	1.008	0.911
A0A1U8MFJ3	uncharacterized protein LOC107936165 OS=Gossypium hirsutum OX=3635 GN=LOC107936165	1.391	Up	0.0064174	LOC107936165	86.703	1.204	1.165	1.021	1.37	1.214	1.22	0.84	0.899	0.996	0.899	0.968	0.999	0.7	0.782	0.795
A0A1U8HVK7	bifunctional epoxide hydrolase 2-like OS=Gossypium hirsutum OX=3635 GN=LOC107890052	1.335	Up	0.0125396	LOC107890052	32.604	1.108	1.133	1.051	1.025	1.044	0.982	0.786	0.668	0.831	1.084	1.01	1.029	1.061	1.216	1.167
A0A1U8KQG5	MLP-like protein 43 OS=Gossypium hirsutum OX=3635 GN=LOC107918213	1.631	Up	0.00068297	LOC107918213	17.933	0.819	0.872	0.871	1.135	1.25	1.217	0.773	0.761	0.675	1.235	1.099	1.114	1.129	1.055	1.232
A0A1U8MJ27	Phospholipid-transporting ATPase OS=Gossypium hirsutum OX=3635 GN=LOC107938245	1.384	Up	0.00035624	LOC107938245	134.29	1.06	1.038	1.079	1.071	1.018	1.045	0.784	0.76	0.72	1.139	1.144	1.177	1.008	1.1	1.034
A0A1U8MHN3	Phospholipase D OS=Gossypium hirsutum OX=3635 GN=LOC107937835	2.242	Up	0.00072377	LOC107937835	96.745	0.879	0.882	0.931	1.534	1.555	1.241	0.593	0.644	0.694	0.947	0.995	1.049	0.98	0.955	1.013
A0A1U8JCM4	NADH dehydrogenase [ubiquinone] 1 beta subcomplex subunit 3-B-like OS=Gossypium hirsutum OX=3635 GN=LOC107905800	1.306	Up	0.0057159	LOC107905800	8.2682	0.927	0.973	0.807	1.138	1.081	1.047	0.905	0.783	0.813	0.903	0.979	1.108	1.206	1.186	1.299
A0A1U8K658	4-coumarate--CoA ligase 1-like OS=Gossypium hirsutum OX=3635 GN=LOC107913823	0.73	Down	0.00042448	LOC107913823	59.517	0.754	0.854	0.83	1.076	1.097	1.007	1.484	1.457	1.415	0.787	0.811	0.826	0.888	0.796	0.846
Q39799	Endochitinase 1 OS=Gossypium hirsutum OX=3635	0.723	Down	0.044022	---	34.666	0.897	0.854	0.684	0.762	0.892	0.735	1.023	0.971	1.311	0.971	0.793	0.896	1.398	1.643	1.719
A0A1U8PFK0	ABC transporter B family member 19-like isoform X2 OS=Gossypium hirsutum OX=3635 GN=LOC107958618	1.326	Up	0.00147576	LOC107958618	124.28	1.196	1.147	0.984	0.986	0.96	0.986	0.789	0.719	0.703	1.043	1.078	1.112	1.042	1.162	1.151
A0A1U8MWW7	MAR-binding filament-like protein 1-1 isoform X3 OS=Gossypium hirsutum OX=3635 GN=LOC107941085	0.456	Down	0.0451	LOC107941085	73.98	0.981	0.946	0.998	0.949	0.591	0.486	0.992	1.571	1.876	1.011	0.835	0.734	1.141	1.097	0.864
A0A1U8IT68	Carboxypeptidase OS=Gossypium hirsutum OX=3635 GN=LOC107898074	1.65	Up	0.0136616	LOC107898074	39.513	1.052	1.078	0.999	1.055	1.043	1.028	0.708	0.595	0.591	1.003	1.076	1.053	1.253	1.155	1.442
A0A1U8L6D0	Polyadenylate-binding protein OS=Gossypium hirsutum OX=3635 GN=LOC107924305	0.709	Down	0.0058967	LOC107924305	71.341	0.885	0.872	1.09	0.997	0.952	0.841	1.266	1.418	1.252	0.882	1.051	1.073	1.003	0.721	0.734
A0A1U8LZ15	FAM10 family protein At4g22670-like isoform X2 OS=Gossypium hirsutum OX=3635 GN=LOC107931298	0.769	Down	0.0035798	LOC107931298	42.649	0.981	0.944	1.029	0.989	0.976	0.898	1.197	1.318	1.21	1.063	0.994	1.001	0.905	0.846	0.855
A0A1U8ML22	probable inactive receptor kinase At2g26730 OS=Gossypium hirsutum OX=3635 GN=LOC107938787	1.411	Up	0.0086014	LOC107938787	68.699	0.902	0.891	0.94	1.001	0.922	1.052	0.788	0.643	0.677	0.93	1.142	1.016	1.499	1.496	1.371
A0A1U8I846	Carboxypeptidase OS=Gossypium hirsutum OX=3635 GN=LOC107891588	1.705	Up	6.1818e-05	LOC107891588	50.886	1.014	0.954	0.96	1.121	1.149	1.169	0.666	0.643	0.708	0.999	1.098	1.068	1.306	1.15	1.136
A0A1U8M836	Dirigent protein OS=Gossypium hirsutum OX=3635 GN=LOC107934972	1.915	Up	0.0086249	LOC107934972	20.337		1.143	1.092		1.053	0.958		0.545	0.505		1.115	1.09		1.222	1.454
A0A1U8NZP7	uncharacterized protein LOC107953593 OS=Gossypium hirsutum OX=3635 GN=LOC107953593	1.357	Up	0.0079847	LOC107953593	45.402	0.854	0.866	0.921	1.057	1.015	1.058	0.717	0.724	0.866	0.92	1.023	1.026	1.635	1.482	1.203
A0A1U8LBK7	glutathione S-transferase T1-like OS=Gossypium hirsutum OX=3635 GN=LOC107924543	1.36	Up	0.0116559	LOC107924543	26.257	0.91	0.889	0.846	0.921	0.969	1.098	0.728	0.676	0.793	0.958	0.9	0.969	1.621	1.671	1.395
A0A1U8KZW9	phosphoprotein ECPP44-like OS=Gossypium hirsutum OX=3635 GN=LOC107922447	1.436	Up	0.0036768	LOC107922447	22.423	0.652	0.611	0.59	0.812	0.904	0.861	0.575	0.56	0.66	0.719	0.814	0.882	2.498	2.264	2.355
A0A1U8K5P5	LOW QUALITY PROTEIN: uncharacterized protein LOC107913679 OS=Gossypium hirsutum OX=3635 GN=LOC107913679	0.692	Down	0.00051893	LOC107913679	227.01	0.744	0.774	0.787	1.134	1.024	1.045	1.577	1.566	1.488	0.798	0.834	0.858	0.742	0.832	0.931
A0A1U8PT15	probable leucine-rich repeat receptor-like protein kinase At5g49770 OS=Gossypium hirsutum OX=3635 GN=LOC107962405	1.412	Up	0.0097416	LOC107962405	104.34	1.163	1.228	1.176	1.08	1.16	1.29	0.923	0.803	0.774	1.008	0.994	0.925	0.853	0.851	0.875
A0A1U8L1H0	"protease Do-like 1, chloroplastic isoform X1 OS=Gossypium hirsutum OX=3635 GN=LOC107922802"	1.482	Up	0.00021874	LOC107922802	46.11	1.031	1.06	0.966	1.081	1.145	1.115	0.725	0.79	0.739	1.063	0.997	1.051	1.145	1.098	1.069
A0A1U8KAE8	probable inositol transporter 2 OS=Gossypium hirsutum OX=3635 GN=LOC107913805	1.315	Up	0.00039829	LOC107913805	63.043	1.077	1.007	1.075	1.009	1.059	1.086	0.794	0.819	0.785	0.999	1.101	1.104	1.089	1.069	1
A0A1U8JRQ6	uridine nucleosidase 1-like isoform X2 OS=Gossypium hirsutum OX=3635 GN=LOC107908702	0.679	Down	0.0180026	LOC107908702	32.672		1.045	1.033		0.985	0.931		1.348	1.473		1.026	0.898		0.603	0.643
A0A1U8MFT8	60S ribosomal protein L14-1-like OS=Gossypium hirsutum OX=3635 GN=LOC107936251	0.616	Down	0.00054394	LOC107936251	15.43	0.988	0.993	1.05	0.855	0.894	0.789	1.376	1.298	1.447	0.932	0.874	0.891	0.852	0.977	0.809
A0A1U8I0E6	caffeic acid 3-O-methyltransferase 1-like OS=Gossypium hirsutum OX=3635 GN=LOC107891421	1.36	Up	0.00064166	LOC107891421	38.962	0.972	0.94	0.989	1.149	1.17	1.156	0.813	0.904	0.839	1.055	1.017	1.084	1.082	1.017	1.04
A0A1U8P1G4	PI-PLC X domain-containing protein At5g67130-like OS=Gossypium hirsutum OX=3635 GN=LOC107953388	1.67	Up	0.0100823	LOC107953388	43.984	0.975	1.012	0.847	1.052	1.047	1.282	0.737	0.729	0.559	0.98	1.008	0.988	1.362	1.277	1.451
A0A1U8PLI2	coatomer subunit zeta-1-like OS=Gossypium hirsutum OX=3635 GN=LOC107960250	0.696	Down	0.003959	LOC107960250	19.64	1.059	1.031	1.03	0.902	0.931	0.86	1.335	1.153	1.384	0.861	0.971	0.899	0.862	0.951	0.861
A0A1U8JV30	uncharacterized protein LOC107909552 isoform X2 OS=Gossypium hirsutum OX=3635 GN=LOC107909552	1.415	Up	0.0103628	LOC107909552	42.269	0.889		1.053	1.096		1.142	0.814		0.768	0.94		0.963	1.366		1.14
A0A1U8P3G8	Aspartate aminotransferase OS=Gossypium hirsutum OX=3635 GN=LOC107953834	0.764	Down	0.006498	LOC107953834	49.635		0.933	0.905		0.923	0.958		1.245	1.217		0.984	0.93		0.951	1.025
A0A1U8HPU9	universal stress protein YxiE-like OS=Gossypium hirsutum OX=3635 GN=LOC107886024	2.119	Up	0.0082234	LOC107886024	18.2	0.804	1.001	1.08	2.129	1.454	1.485	0.705	0.744	0.943	0.69	0.807	0.826	0.782	0.853	0.718
A0A1U8M270	Ribosomal protein L19 OS=Gossypium hirsutum OX=3635 GN=LOC107933243	0.75	Down	0.00180464	LOC107933243	24.113	0.877	0.952	0.934	0.932	0.885	0.897	1.293	1.164	1.16	1.04	1.054	1.004	1.047	1.032	1.063
A0A1U8M034	plant intracellular Ras-group-related LRR protein 7 OS=Gossypium hirsutum OX=3635 GN=LOC107931496	1.33	Up	7.6046e-05	LOC107931496	29.075	1.084	1.066	1.049	1.087	1.091	1.1	0.846	0.799	0.819	1.016	1.025	1.079	0.928	1.059	1.004
A0A1U8PRC2	L-ascorbate oxidase homolog OS=Gossypium hirsutum OX=3635 GN=LOC107961998	0.543	Down	0.048445	LOC107961998	61.214		0.779	0.812		0.96	0.784		1.452	1.76		0.768	0.764		1.079	0.871
A0A1U8K7U2	cysteine-rich receptor-like protein kinase 42 OS=Gossypium hirsutum OX=3635 GN=LOC107914237	1.506	Up	0.0067026	LOC107914237	72.842	0.953	1.023	0.953	1.06	1.133	1.223	0.862	0.693	0.713	1.111	1.015	1.122	1.084	1.204	1.064
A0A1U8KTF5	probable glutathione S-transferase OS=Gossypium hirsutum OX=3635 GN=LOC107918950	1.646	Up	0.0098601	LOC107918950	25.742	1.228	1.287		1.252	1.339		0.816	0.758		0.889	0.912		0.813	0.706
A0A1U8MDT3	oxalate--CoA ligase-like OS=Gossypium hirsutum OX=3635 GN=LOC107936698	0.735	Down	0.035497	LOC107936698	56.328	0.902	0.919	0.972	0.923	0.72	0.719	1.015	1.005	1.192	0.995	1.106	1.095	1.298	1.337	1.047
A0A1U8IXH6	ATPase family AAA domain-containing protein 3C-like OS=Gossypium hirsutum OX=3635 GN=LOC107901343	0.747	Down	0.0040431	LOC107901343	69.805	0.969	1.001	0.992	0.908	0.902	0.91	1.232	1.238	1.169	0.93	0.914	0.964	0.991	0.918	0.993
A0A1U8MJ13	probable LRR receptor-like serine/threonine-protein kinase At1g05700 OS=Gossypium hirsutum OX=3635 GN=LOC107937253	2.314	Up	8.055e-05	LOC107937253	98.155	1.14	1.177	1.066	1.362	1.421	1.488	0.584	0.671	0.591	0.942	0.97	0.954	1.051	0.977	0.982
A0A1U8MZ96	cyclin-dependent kinase inhibitor 5-like OS=Gossypium hirsutum OX=3635 GN=LOC107942919	1.584	Up	0.033979	LOC107942919	28.942		0.798	0.898		1.014	1.1		0.719	0.616		0.961	0.857		1.607	1.658
A0A1U8KR96	40S ribosomal protein S24 OS=Gossypium hirsutum OX=3635 GN=LOC107920022	1.424	Up	0.0080609	LOC107920022	15.578	0.895	0.786	0.765	1.254	1.381	1.355	0.814	0.999	0.989	0.799	0.903	0.995	1.288	0.971	0.966
A0A1U8MSM6	macrophage migration inhibitory factor homolog OS=Gossypium hirsutum OX=3635 GN=LOC107939691	0.62	Down	0.000123917	LOC107939691	12.147	1.164	1.11	1.161	0.725	0.694	0.766	1.207	1.142	1.173	1.048	1.077	0.967	0.957	0.981	0.954
A0A1U8NNX7	60S acidic ribosomal protein P0 OS=Gossypium hirsutum OX=3635 GN=LOC107950365	1.367	Up	0.033499	LOC107950365	34.786	0.797	0.815	0.674	0.737	0.73	0.736	0.593	0.536	0.483	1.022	0.842	0.97	2.053	2.23	2.334
A0A1U8IMU5	60S ribosomal protein L4-like OS=Gossypium hirsutum OX=3635 GN=LOC107898498	0.769	Down	0.00141792	LOC107898498	44.71	1.037	1.06	1.058	0.938	0.928	0.864	1.227	1.14	1.182	0.949	0.995	0.966	0.81	0.922	0.89
A0A1U8I2R9	probable 2-oxoglutarate-dependent dioxygenase AOP1 OS=Gossypium hirsutum OX=3635 GN=LOC107892074	1.854	Up	0.00017734	LOC107892074	35.642	1.212	1.173	1.096	1.405	1.319	1.454	0.699	0.784	0.771	1.022	1.053	1.009	0.616	0.685	0.71
A0A1U8K0H0	60S ribosomal protein L22-2-like OS=Gossypium hirsutum OX=3635 GN=LOC107912370	0.71	Down	0.047864	LOC107912370	13.978	1.026		0.954	0.931		0.86	1.177		1.344	0.937		0.936	0.956		0.917
A0A1U8I4U6	remorin-like OS=Gossypium hirsutum OX=3635 GN=LOC107890738	1.922	Up	0.00048365	LOC107890738	20.847	0.915	0.934	0.753	0.984	1.022	1.069	0.568	0.473	0.559	1.059	0.991	1.074	1.542	1.682	1.677
A0A1U8LCP2	Beta-hexosaminidase OS=Gossypium hirsutum OX=3635 GN=LOC107926083	1.446	Up	0.0022399	LOC107926083	62.117	1.023		1.037	1.053		1.09	0.739		0.743	1.086		1.061	1.167		1.106
A0A1U8KJG3	major pollen allergen Bet v 1-E-like OS=Gossypium hirsutum OX=3635 GN=LOC107916196	0.411	Down	0.034377	LOC107916196	17.352	0.846		0.796	0.893		0.713	1.71		2.201	0.782		0.591	0.742		0.643
A0A1U8L6X6	Dirigent protein OS=Gossypium hirsutum OX=3635 GN=LOC107923463	1.883	Up	0.0058817	LOC107923463	20.41	0.909	0.896	0.762	0.964	1.167	1.05	0.633	0.451	0.605	0.974	0.951	1.11	1.671	1.641	1.608
D2D326	Luminal binding protein OS=Gossypium hirsutum OX=3635 GN=LOC107950133	0.7	Down	0.00041529	LOC107950133	73.382	0.895	0.902	0.933	0.895	0.886	0.939	1.303	1.352	1.23	0.981	0.976	0.935	0.927	0.911	0.996
A0A1U8MN09	endochitinase-like OS=Gossypium hirsutum OX=3635 GN=LOC107939407	0.745	Down	0.0068203	LOC107939407	34.392		0.916	0.927		0.996	0.954		1.323	1.293		0.907	0.864		0.886	0.989
A0A1U8HZ45	probable peroxygenase 3 OS=Gossypium hirsutum OX=3635 GN=LOC107888896	1.416	Up	0.0041236	LOC107888896	26.541	1.291	1.06	0.953	1.028	1.168	1.172	0.787	0.741	0.851	1.06	1.056	0.937	0.866	1.027	1.158
A0A1U8J324	ATP-dependent 6-phosphofructokinase OS=Gossypium hirsutum OX=3635 GN=LOC107901506	0.765	Down	0.048803	LOC107901506	53.63		0.904	0.852		0.923	0.856		1.107	1.22		1.091	1.022		1.021	1.092
A0A1U8HXN1	uncharacterized protein LOC107888936 OS=Gossypium hirsutum OX=3635 GN=LOC107888936	0.752	Down	0.00068289	LOC107888936	67.213	1.066	0.986	1.142	0.806	0.869	0.847	1.144	1.136	1.073	1.058	1.079	0.986	0.954	0.971	0.969
A0A1U8NBZ0	uncharacterized protein At5g41620-like OS=Gossypium hirsutum OX=3635 GN=LOC107946639	2.171	Up	0.034839	LOC107946639	62.508		0.898	0.906		0.995	1.154		0.431	0.559		1.162	1.037		1.622	1.462
A0A1U8P2T2	S-adenosylmethionine synthase OS=Gossypium hirsutum OX=3635 GN=LOC107954389	0.518	Down	0.00187773	LOC107954389	43.038	0.979	0.914	0.894	1.009	0.926	0.834	1.796	1.557	1.988	0.709	0.838	0.667	0.432	0.696	0.565
A0A1U8KBG8	50S ribosomal protein L13 OS=Gossypium hirsutum OX=3635 GN=LOC107914081	0.745	Down	0.0039393	LOC107914081	23.41	0.815	0.978	0.938	1.027	0.949	1.046	1.446	1.348	1.263	0.909	0.901	0.983	0.804	0.847	0.785
A0A1U8L1Q9	Trehalase OS=Gossypium hirsutum OX=3635 GN=LOC107922859	0.734	Down	1.6147e-06	LOC107922859	65.388	0.992	0.978	0.972	0.965	0.941	0.958	1.309	1.292	1.3	1.007	1	0.918	0.721	0.827	0.863
A0A1U8M5D0	5-methylthioadenosine/S-adenosylhomocysteine deaminase-like OS=Gossypium hirsutum OX=3635 GN=LOC107933103	1.31	Up	0.0003223	LOC107933103	53.146	0.943	0.969	0.943	1.03	0.998	1.049	0.77	0.812	0.767	1.062	1.06	1.091	1.255	1.26	1.208
A0A1U8PXH9	5-methyltetrahydropteroyltriglutamate-- homocysteine methyltransferase OS=Gossypium hirsutum OX=3635 GN=LOC107962933	0.66	Down	0.00052043	LOC107962933	84.655	0.73	0.778	0.752	1.066	1.079	0.97	1.563	1.516	1.641	0.771	0.776	0.732	0.821	0.839	0.904
A0A1U8N5I4	allene oxide synthase-like OS=Gossypium hirsutum OX=3635 GN=LOC107943790	0.394	Down	0.002578	LOC107943790	47.051	1.455	1.409	0.593	0.774	0.819	0.667	1.636	1.699	2.407	0.533	0.567	0.519	0.519	0.491	0.771
A0A1U8MZK8	cathepsin B-like isoform X2 OS=Gossypium hirsutum OX=3635 GN=LOC107941895	1.331	Up	0.000103228	LOC107941895	39.087	0.916	0.9	0.934	0.947	0.949	0.928	0.73	0.703	0.688	1.05	1.006	1.076	1.577	1.572	1.481
A0A1U8JL65	UDP-glucuronic acid decarboxylase 6 OS=Gossypium hirsutum OX=3635 GN=LOC107906534	0.689	Down	0.0008169	LOC107906534	38.977	0.837	0.903	0.943	1.024	0.984	0.951	1.519	1.346	1.43	0.905	0.989	0.805	0.725	0.798	0.878
A0A1U8IT88	eukaryotic translation initiation factor 5B-like OS=Gossypium hirsutum OX=3635 GN=LOC107898638	0.717	Down	0.008019	LOC107898638	149.4	0.926	0.975	0.988	0.878	0.886	0.844	1.139	1.374	1.122	1.018	0.786	0.982	1.087	1.015	1.12
A0A1U8ITA6	60S ribosomal protein L27a-3 OS=Gossypium hirsutum OX=3635 GN=LOC107898656	0.65	Down	0.000643	LOC107898656	16.344	0.983	0.915	1.019	0.985	0.862	0.9	1.389	1.469	1.369	0.808	0.97	0.955	0.74	0.731	0.749
A0A1U8NKI8	40S ribosomal protein S6 OS=Gossypium hirsutum OX=3635 GN=LOC107949142	0.624	Down	0.00080438	LOC107949142	28.339	1.043	1.054	0.982	0.895	0.779	0.853	1.319	1.438	1.295	0.944	1.008	0.983	0.826	0.77	0.907
A0A1U8L0M7	lysM domain-containing GPI-anchored protein 2-like OS=Gossypium hirsutum OX=3635 GN=LOC107922583	1.35	Up	0.00029556	LOC107922583	38.7	0.939	0.86	0.916	0.977	1.003	1.054	0.744	0.767	0.737	1.073	1.088	1.127	1.373	1.361	1.267
A0A1U8JY21	Serine hydroxymethyltransferase OS=Gossypium hirsutum OX=3635 GN=LOC107910342	0.705	Down	0.00041729	LOC107910342	56.953	0.931	0.928	0.994	1.008	0.968	0.919	1.326	1.412	1.367	0.862	0.908	0.905	0.826	0.806	0.819
A0A1U8M733	Dirigent protein OS=Gossypium hirsutum OX=3635 GN=LOC107934657	1.955	Up	0.0076019	LOC107934657	20.323	0.788	0.7	0.807	0.945	1.039	1.037	0.605	0.389	0.551	1.103	0.963	1.192	1.725	2.051	1.542
A0A1U8K271	acyl-coenzyme A thioesterase 13-like OS=Gossypium hirsutum OX=3635 GN=LOC107911698	1.377	Up	5.9354e-05	LOC107911698	17.085	1.011	1.079	1.039	1.169	1.215	1.224	0.889	0.856	0.875	0.984	0.985	0.922	1.021	0.906	0.969
A0A1U8LAB3	Protein disulfide-isomerase OS=Gossypium hirsutum OX=3635 GN=LOC107924246	0.715	Down	0.00103963	LOC107924246	55.57	0.972	0.868	0.939	0.949	0.911	0.851	1.212	1.314	1.267	0.935	0.942	0.929	0.939	1.021	1.01
A0A1U8JRQ9	transcription factor bHLH13-like OS=Gossypium hirsutum OX=3635 GN=LOC107909806	1.336	Up	0.0111374	LOC107909806	59.679	0.798	0.832		1.168	1.208		0.866	0.912		0.964	0.919		1.304	1.189
A0A1U8I1Q4	WD repeat-containing protein 44-like OS=Gossypium hirsutum OX=3635 GN=LOC107890144	0.732	Down	0.00048156	LOC107890144	47.494	0.896	0.881	0.938	1.001	0.939	0.942	1.34	1.34	1.256	0.944	1.055	0.925	0.827	0.808	0.971
A0A1U8JRV9	REF/SRPP-like protein At1g67360 OS=Gossypium hirsutum OX=3635 GN=LOC107909842	1.483	Up	0.00104043	LOC107909842	24.999	1.05	1.072	1.13	1.135	1.226	1.106	0.8	0.811	0.727	1.019	1.06	1.166	0.992	0.846	0.93
A0A1U8JML5	NADP-dependent glyceraldehyde-3-phosphate dehydrogenase OS=Gossypium hirsutum OX=3635 GN=LOC107906909	1.5	Up	0.027716	LOC107906909	53.178	0.915	0.88		1.173	1.325		0.859	0.806		1.07	0.953		1.052	1.107
A0A1U8LI76	lysine histidine transporter 1-like OS=Gossypium hirsutum OX=3635 GN=LOC107926515	1.315	Up	0.00173783	LOC107926515	50.846	1.195	1.165	1.134	0.993	1.097	1.004	0.795	0.755	0.802	1.128	1.231	1.167	0.934	0.911	0.929
A0A1U8JG73	non-specific lipid-transfer protein-like 1 OS=Gossypium hirsutum OX=3635 GN=LOC107905565	1.316	Up	0.0059829	LOC107905565	13.617	1.06	1.026	0.957	0.979	1.083	1.147	0.823	0.778	0.837	0.959	0.879	0.892	1.263	1.307	1.246
A0A1U8IBN4	probable aldo-keto reductase 1 OS=Gossypium hirsutum OX=3635 GN=LOC107894809	1.562	Up	7.6066e-05	LOC107894809	37.631	0.957	0.939	0.917	1.074	1.075	1.022	0.701	0.676	0.653	1.138	1.053	1.089	1.227	1.305	1.368
A0A1U8I774	Phosphotransferase OS=Gossypium hirsutum OX=3635 GN=LOC107891712	0.655	Down	0.0146644	LOC107891712	53.967	0.912	0.95		0.993	0.935		1.41	1.534		0.917	0.865		0.764	0.726
A0A1U8M9X8	cannabidiolic acid synthase-like 2 OS=Gossypium hirsutum OX=3635 GN=LOC107934434	1.98	Up	0.00125766	LOC107934434	60.81	0.75		0.819	1.071		1.121	0.549		0.558	1.067		1.073	1.737		1.492
A0A1U8LBG5	uncharacterized protein LOC107925737 OS=Gossypium hirsutum OX=3635 GN=LOC107925737	1.425	Up	0.022104	LOC107925737	11.942	1.096		1.154	1.123		1.195	0.849		0.778	1.049		0.959	0.928		0.96
A0A1U8I973	uncharacterized protein LOC107894072 OS=Gossypium hirsutum OX=3635 GN=LOC107894072	1.346	Up	0.00023604	LOC107894072	48.789	1.077	1.191	1.106	1.073	1.111	1.054	0.787	0.788	0.831	1.139	1.088	1.062	0.956	0.86	1.023
A0A1U8KNH6	uncharacterized protein LOC107917426 OS=Gossypium hirsutum OX=3635 GN=LOC107917426	1.897	Up	0.041244	LOC107917426	20.487	1.336		1.28	1.296		1.601	0.826		0.701	0.688		0.662	0.878		0.797
A0A1U8JR15	uncharacterized protein LOC107907981 OS=Gossypium hirsutum OX=3635 GN=LOC107907981	1.366	Up	0.022322	LOC107907981	31.445	0.981	0.976	1.029	1.037	1.053	1.039	0.693	0.791	0.806	1.05	1.062	0.974	1.347	1.163	1.221
A0A1U8JPA1	methyl-CpG-binding domain-containing protein 11-like isoform X1 OS=Gossypium hirsutum OX=3635 GN=LOC107907327	1.71	Up	0.002755	LOC107907327	34.945	1.052	0.955	0.819	0.992	1.001	1.176	0.655	0.652	0.546	1.04	0.98	1.024	1.37	1.505	1.571
A0A1U8P080	phospholipase D Z-like OS=Gossypium hirsutum OX=3635 GN=LOC107953736	1.433	Up	0.00049822	LOC107953736	57.927	1.01	1.012	1.001	0.991	1.006	1.057	0.739	0.671	0.721	1.076	1.091	1.13	1.253	1.287	1.098
A0A1U8LFF7	secoisolariciresinol dehydrogenase-like OS=Gossypium hirsutum OX=3635 GN=LOC107925690	1.303	Up	0.020282	LOC107925690	28.875	1.071		1.046	1.161		1.24	0.939		0.903	1.015		0.986	0.804		0.839
E0ADH7	Flowering locus T-like protein OS=Gossypium hirsutum OX=3635 GN=FTL	0.581	Down	0.0029957	FTL	19.549	0.879	0.895	0.907	0.709	0.845	0.776	1.463	1.169	1.375	1.156	1.092	1.023	0.791	1.045	0.82
A0A1U8MIQ2	"phosphatidylinositol 3,4,5-trisphosphate 3-phosphatase and protein-tyrosine-phosphatase PTEN2A-like OS=Gossypium hirsutum OX=3635 GN=LOC107938121"	1.433	Up	0.045439	LOC107938121	66.755	0.857	0.973		1.23	1.099		0.767	0.858		1.072	1.002		1.165	1.104
A0A1U8NAH4	vinorine synthase-like OS=Gossypium hirsutum OX=3635 GN=LOC107946259	0.764	Down	0.0032991	LOC107946259	47.55	0.933	0.917	1.08	1.014	0.977	0.916	1.239	1.346	1.218	0.956	0.953	1.046	0.819	0.794	0.737
A0A1U8PJL1	ABC transporter B family member 27-like OS=Gossypium hirsutum OX=3635 GN=LOC107959747	1.439	Up	0.0124206	LOC107959747	69.706	1.143	1.179	1.113	1.237	1.52	1.469	1.011	0.877	1.049	0.947	0.951	0.862	0.664	0.477	0.514
A0A1U8NM66	protein SSUH2 homolog isoform X3 OS=Gossypium hirsutum OX=3635 GN=LOC107948861	1.535	Up	0.00122171	LOC107948861	47.212	0.948	0.943	0.927	1.046	1.128	1.154	0.664	0.769	0.735	1.051	0.993	1.014	1.41	1.235	1.261
A0A1U8P5A3	"phosphoserine aminotransferase 2, chloroplastic-like OS=Gossypium hirsutum OX=3635 GN=LOC107955090"	0.762	Down	0.00081881	LOC107955090	46.262	0.999	0.969	0.979	0.986	0.975	0.925	1.229	1.32	1.239	0.932	0.92	0.981	0.852	0.855	0.902
A0A1U8KFM8	uncharacterized protein LOC107916439 isoform X2 OS=Gossypium hirsutum OX=3635 GN=LOC107916439	1.364	Up	0.0172162	LOC107916439	30.307		0.951	1.001		1.229	1.132		0.864	0.867		0.853	0.968		1.161	1.094
A0A1U8PSM7	probable sarcosine oxidase OS=Gossypium hirsutum OX=3635 GN=LOC107962338	1.499	Up	0.026142	LOC107962338	45.736	0.995		0.936	1.385		1.294	0.842		0.945	0.887		0.92	0.942		0.962
A0A1U8HWR2	Serine hydroxymethyltransferase OS=Gossypium hirsutum OX=3635 GN=LOC107890500	0.637	Down	5.6471e-05	LOC107890500	51.934	0.952	0.945	1.002	0.919	0.917	0.874	1.439	1.367	1.45	0.887	0.855	0.834	0.873	0.9	0.821
A0A1U8NFP4	Non-specific lipid-transfer protein OS=Gossypium hirsutum OX=3635 GN=LOC107946719	2.212	Up	0.0025426	LOC107946719	11.867	0.754	0.701	0.654	0.767	0.845	0.826	0.449	0.352	0.301	1.088	0.95	1	2.17	2.316	2.467
A0A1U8L6A8	ras GTPase-activating protein-binding protein 2-like OS=Gossypium hirsutum OX=3635 GN=LOC107924288	0.761	Down	0.0116425	LOC107924288	49.698		0.872	1.034		0.987	0.931		1.253	1.268		0.994	0.882		0.928	0.895
A0A1U8JLN8	major allergen Pru ar 1-like OS=Gossypium hirsutum OX=3635 GN=LOC107908517	0.713	Down	0.040698	LOC107908517	17.634	0.958	0.986	0.865	1.044	1.107	1.025	1.434	1.234	1.785	0.738	0.793	0.615	0.791	0.827	0.76
A0A1U8JVS5	myosin-9-like OS=Gossypium hirsutum OX=3635 GN=LOC107910992	1.315	Up	0.00054351	LOC107910992	130.34	1.102	1.095	1.063	1.11	1.089	1.131	0.808	0.881	0.843	1.069	1.091	1.057	0.899	0.749	0.89
A0A1U8J7H8	Annexin OS=Gossypium hirsutum OX=3635 GN=LOC107904429	1.318	Up	0.023598	LOC107904429	38.467		0.874	0.803		1.017	1.082		0.82	0.772		1.03	1.034		1.335	1.417
A0A1U8HYK8	probable aquaporin PIP1-4 OS=Gossypium hirsutum OX=3635 GN=LOC107890974	1.442	Up	0.041182	LOC107890974	30.767	0.925	0.838	0.98	1.01	1.28	1.003	0.906	0.66	0.718	1.008	1.015	1.119	1.234	1.286	1.26
A0A1U8J087	"15-cis-phytoene desaturase, chloroplastic/chromoplastic-like OS=Gossypium hirsutum OX=3635 GN=LOC107902032"	1.756	Up	0.0029978	LOC107902032	62.723	0.974	1.115	1.185	1.188	1.309	1.295	0.718	0.718	0.724	1.15	1.065	1.095	1.045	0.83	0.732
A0A1U8ILR7	aquaporin TIP1-1-like OS=Gossypium hirsutum OX=3635 GN=LOC107898064	1.48	Up	0.00086373	LOC107898064	27.975	0.896	0.906	0.873	1.023	1.099	1.179	0.724	0.763	0.744	0.975	0.958	0.951	1.547	1.438	1.33
A0A1U8J0H2	uncharacterized protein LOC107900854 isoform X1 OS=Gossypium hirsutum OX=3635 GN=LOC107900854	1.677	Up	0.0036597	LOC107900854	25.017	0.993	1.003	1.012	1.091	1.126	1.203	0.772	0.584	0.683	1.1	0.999	1.044	1.121	1.37	1.135
A0A1U8JNB8	U3 small nucleolar ribonucleoprotein protein IMP3-like OS=Gossypium hirsutum OX=3635 GN=LOC107907364	0.568	Down	0.0023774	LOC107907364	21.736		1.024	1.067		0.802	0.815		1.385	1.46		1.017	0.893		0.792	0.744
A0A1U8J9W3	GEM-like protein 1 OS=Gossypium hirsutum OX=3635 GN=LOC107905065	1.391	Up	0.0035233	LOC107905065	30.446	1.099	0.964	0.917	0.982	1.019	1.099	0.685	0.753	0.791	1.044	0.986	1.021	1.285	1.356	1.312
A0A1U8MFL8	60S ribosomal protein L28-1-like OS=Gossypium hirsutum OX=3635 GN=LOC107937288	0.752	Down	0.0016606	LOC107937288	16.79	0.995	1.029	1.061	0.977	0.91	0.972	1.209	1.34	1.254	0.934	0.959	0.944	0.905	0.87	0.79
A0A1U8JUA7	calumenin-B-like OS=Gossypium hirsutum OX=3635 GN=LOC107909009	0.72	Down	0.0046992	LOC107909009	43.902		0.894	0.936		0.925	0.923		1.255	1.313		0.941	0.942		1.026	0.964
A0A1U8I902	"heat shock 70 kDa protein, mitochondrial-like OS=Gossypium hirsutum OX=3635 GN=LOC107891838"	0.585	Down	0.00055923	LOC107891838	73.292	1.131	1.086	1.073	0.908	0.872	0.878	1.364	1.568	1.613	0.807	0.869	0.757	0.776	0.605	0.688
A0A1U8LVF9	"chlorophyll synthase, chloroplastic-like OS=Gossypium hirsutum OX=3635 GN=LOC107931248"	1.378	Up	0.00024083	LOC107931248	41.04	1.006	1.025	1.134	1.144	1.157	1.205	0.827	0.883	0.835	0.98	0.989	1.081	1.112	0.993	0.774
A0A1U8IY82	putative esterase YitV OS=Gossypium hirsutum OX=3635 GN=LOC107901547	1.357	Up	0.0134972	LOC107901547	39.846	1.125	1.216		1.149	1.234		0.876	0.88		0.908	0.865		0.896	0.821
A0A1U8L7C9	"15.7 kDa heat shock protein, peroxisomal-like OS=Gossypium hirsutum OX=3635 GN=LOC107923617"	1.758	Up	0.00025696	LOC107923617	15.963	1.041	1.079	0.959	1.41	1.299	1.293	0.722	0.741	0.814	0.885	0.977	0.926	1.005	0.95	1.056
A0A1U8NUW0	Peroxidase OS=Gossypium hirsutum OX=3635 GN=LOC107951347	0.637	Down	0.03012	LOC107951347	37.959	0.758	0.938		0.812	0.878		1.418	1.234		1.148	1.027		0.882	0.961
A0A1U8N7N2	uncharacterized protein LOC107945468 OS=Gossypium hirsutum OX=3635 GN=LOC107945468	1.497	Up	0.00078466	LOC107945468	16.208	0.891	0.909	0.934	1.558	1.522	1.405	0.938	1.02	1.037	0.865	0.783	0.782	0.778	0.79	0.86
A0A1U8JTN7	cell wall protein IFF6-like OS=Gossypium hirsutum OX=3635 GN=LOC107909195	1.493	Up	0.0038229	LOC107909195	12.285	0.853	0.886		1	1.044		0.676	0.693		1.082	0.999		1.524	1.466
A0A1U8IHW1	(+)-delta-cadinene synthase isozyme A-like OS=Gossypium hirsutum OX=3635 GN=LOC107895205	0.689	Down	0.0111763	LOC107895205	64.153	1.08	1.055	1.008	0.973	0.912	0.961	1.392	1.183	1.558	0.791	0.937	0.774	0.716	0.949	0.678
A0A1U8HZP8	"probable plastid-lipid-associated protein 13, chloroplastic isoform X1 OS=Gossypium hirsutum OX=3635 GN=LOC107891255"	1.478	Up	0.00086231	LOC107891255	33.29	0.971		0.945	1.119		1.104	0.759		0.745	0.98		1.041	1.225		1.276
A0A1U8JHE2	Glycine cleavage system P protein OS=Gossypium hirsutum OX=3635 GN=LOC107907004	0.562	Down	6.4885e-05	LOC107907004	113.94	0.885	0.853	0.933	0.929	0.961	0.894	1.742	1.608	1.608	0.75	0.755	0.832	0.652	0.691	0.716
A0A1U8IJI3	probable bifunctional methylthioribulose-1-phosphate dehydratase/enolase-phosphatase E1 isoform X1 OS=Gossypium hirsutum OX=3635 GN=LOC107895267	1.377	Up	0.00121632	LOC107895267	40.29	0.878		0.937	1.136		1.146	0.82		0.837	0.994		0.977	1.267		1.179
A0A1U8PLK9	protein PHLOEM PROTEIN 2-LIKE A1-like OS=Gossypium hirsutum OX=3635 GN=LOC107960272	1.339	Up	0.0091643	LOC107960272	30.816	0.835		0.846	0.982		1.036	0.76		0.747	1.078		0.949	1.7		1.536
A0A1U8IFK6	calmodulin-binding transcription activator 2-like OS=Gossypium hirsutum OX=3635 GN=LOC107893979	1.345	Up	0.0188025	LOC107893979	120.02	0.983	0.952	0.979	1.158	1.26	1.05	0.816	0.802	0.96	0.943	0.949	1.019	1.155	1.092	1.058
A0A1U8JVP9	cytochrome P450 84A1-like OS=Gossypium hirsutum OX=3635 GN=LOC107910902	0.577	Down	0.004658	LOC107910902	46.948	0.617	0.879	0.639	1.089	0.796	0.899	1.706	1.511	1.612	0.78	0.991	0.976	0.801	0.845	0.896
A0A1U8K5S1	60S ribosomal protein L30-like OS=Gossypium hirsutum OX=3635 GN=LOC107913677	0.732	Down	4.1953e-05	LOC107913677	12.293	1.044	0.97	1.078	0.931	0.931	0.892	1.239	1.251	1.273	0.925	0.907	0.887	0.874	0.866	0.868
A0A1U8KPJ5	peptide-N4-(N-acetyl-beta- glucosaminyl)asparagine amidase A-like OS=Gossypium hirsutum OX=3635 GN=LOC107917818	1.335	Up	0.028744	LOC107917818	69.542	1.104	1.06	1.029	1.032	1.006	1.028	0.75	0.708	0.839	0.992	1.1	1.054	1.203	1.152	1.116
A0A1U8N0A9	enolase OS=Gossypium hirsutum OX=3635 GN=LOC107942127	0.676	Down	1.64879e-05	LOC107942127	47.665	0.986	0.952	0.988	0.879	0.864	0.869	1.27	1.324	1.268	0.962	0.951	0.966	0.894	0.922	0.876
A0A1U8NSI1	Trehalase OS=Gossypium hirsutum OX=3635 GN=LOC107951313	1.34	Up	1.7362e-05	LOC107951313	68.381	1.067	1.051	1.046	0.973	0.982	0.98	0.746	0.727	0.718	1.224	1.242	1.22	1.091	1.069	1.04
A0A1U8NUG6	calreticulin-3-like OS=Gossypium hirsutum OX=3635 GN=LOC107951946	1.342	Up	0.00103613	LOC107951946	49.557	1.009	1.04	0.98	1.068	1.124	1.148	0.873	0.797	0.819	0.967	0.934	0.942	1.152	1.123	1.163
A0A1U8K304	uncharacterized protein LOC107911892 OS=Gossypium hirsutum OX=3635 GN=LOC107911892	1.318	Up	0.027082	LOC107911892	37.864		1.066	1.046		1.145	1.052		0.818	0.849		1.089	1.1		0.925	1.002
A0A075C4Z3	Translationally controlled tumor protein OS=Gossypium hirsutum OX=3635 GN=TCTP1	0.557	Down	0.00176071	TCTP1	19.145	0.933	0.984	1.095	0.917	0.762	0.786	1.344	1.622	1.461	1.062	1.024	0.998	0.741	0.609	0.626
A0A1U8NZB2	"phosphoserine phosphatase, chloroplastic-like OS=Gossypium hirsutum OX=3635 GN=LOC107953478"	0.756	Down	0.0169162	LOC107953478	32.469	0.924	1.058	0.876	1.08	0.935	1.015	1.373	1.193	1.443	0.828	0.923	0.864	0.795	0.909	0.811
A0A1U8PJE5	senescence-specific cysteine protease SAG39-like OS=Gossypium hirsutum OX=3635 GN=LOC107959703	1.711	Up	3.8265e-05	LOC107959703	37.527	1.053	1.046	0.999	1.169	1.192	1.158	0.696	0.652	0.709	1.311	1.31	1.371	0.82	0.842	0.811
A0A1U8K8Y2	DNA-binding protein DDB_G0278111-like isoform X1 OS=Gossypium hirsutum OX=3635 GN=LOC107913141	1.396	Up	0.0090187	LOC107913141	14.737	0.779		0.67	1.443		1.537	1.072		1.063	0.768		0.683	0.988		1.142
A0A1U8M2V0	cytochrome P450 716B1-like OS=Gossypium hirsutum OX=3635 GN=LOC107933432	1.342	Up	0.026965	LOC107933432	54.34	1.156	1.132	1.099	1.112	1.4	1.174	1	0.842	0.904	1.06	0.961	1.192	0.676	0.686	0.647
A0A1U8LHR4	nuclear pore complex protein NUP1-like isoform X5 OS=Gossypium hirsutum OX=3635 GN=LOC107927563	1.444	Up	0.0123762	LOC107927563	120.96		0.973	0.935		1.286	1.197		0.877	0.842		0.876	0.899		1.036	1.207
A0A1U8MNL8	AT-rich interactive domain-containing protein 6-like isoform X1 OS=Gossypium hirsutum OX=3635 GN=LOC107939604	1.396	Up	0.0069406	LOC107939604	59.302	1.011	1.003		1.096	1.149		0.792	0.816		0.944	1.005		1.244	1.082
A0A1U8KB28	major pollen allergen Bet v 1-A-like OS=Gossypium hirsutum OX=3635 GN=LOC107915089	1.548	Up	0.0020638	LOC107915089	17.408	1.135	1.068	1.048	1.178	1.153	1.259	0.721	0.737	0.861	1.082	1.092	1.028	0.966	0.982	0.921
Q9XER8	Ras-related protein Rab7 OS=Gossypium hirsutum OX=3635 GN=RAB7	1.621	Up	0.0046552	RAB7	23.171	0.95	1.008	0.944	1.124	1.045	1.237	0.801	0.65	0.65	1	1.069	1.196	1.164	1.162	1.052
A0A1U8P948	Tubulin alpha chain OS=Gossypium hirsutum OX=3635 GN=LOC107955533	0.632	Down	0.0113369	LOC107955533	49.529	0.626	0.416	0.686	1.19	1.464	1.103	1.76	2.021	2.164	0.808	0.751	0.673	0.581	0.312	0.477
A0A1U8KI79	heat shock 70 kDa protein 17-like OS=Gossypium hirsutum OX=3635 GN=LOC107915754	0.767	Down	0.0098204	LOC107915754	98.685	1.001	0.968	1.031	0.822	0.989	0.949	1.187	1.234	1.177	1.092	1.071	0.985	0.924	0.759	0.873
A0A1U8HRN7	60S ribosomal protein L14-2-like OS=Gossypium hirsutum OX=3635 GN=LOC107888900	0.716	Down	0.00097921	LOC107888900	15.521	1.058	0.992	0.945	0.879	0.886	0.81	1.173	1.262	1.163	0.953	0.974	1.008	0.963	0.92	1.111
A0A1U8JH49	uncharacterized TPR repeat-containing protein At1g05150-like OS=Gossypium hirsutum OX=3635 GN=LOC107905487	1.338	Up	0.0037015	LOC107905487	89.728	0.988	0.999		0.98	1.007		0.751	0.734		1.062	1.033		1.237	1.29
A0A1U8P269	ABC transporter B family member 25-like OS=Gossypium hirsutum OX=3635 GN=LOC107953493	0.705	Down	0.040681	LOC107953493	67.899	0.87	0.993	1.024	1.007	0.867	0.985	1.647	1.205	1.204	0.858	0.953	0.954	0.576	1.024	0.829
A0A1U8JLA6	organic cation/carnitine transporter 7-like OS=Gossypium hirsutum OX=3635 GN=LOC107906544	1.324	Up	0.0082414	LOC107906544	52.206	0.839	0.873	0.884	0.851	1.018	0.888	0.682	0.72	0.681	1.067	1.09	1.249	1.718	1.38	1.396
A0A1U8MQ90	RPM1-interacting protein 4-like OS=Gossypium hirsutum OX=3635 GN=LOC107938993	1.603	Up	0.011976	LOC107938993	29.04		0.886	0.796		1.296	1.288		0.764	0.848		1.122	0.904		0.981	1.216
A0A1U8PRG1	1-aminocyclopropane-1-carboxylate oxidase-like OS=Gossypium hirsutum OX=3635 GN=LOC107962059	1.676	Up	0.0037552	LOC107962059	36.242	1.01	1.163	1.087	1.347	1.535	1.232	0.885	0.732	0.837	1.016	1.167	1.049	0.772	0.405	0.834
A0A1U8LP04	momilactone A synthase-like OS=Gossypium hirsutum OX=3635 GN=LOC107928231	1.573	Up	0.0010815	LOC107928231	28.884	1.012	1.1	1.029	1.469	1.287	1.294	0.806	0.895	0.874	1.116	0.961	0.869	0.655	0.772	0.845
A0A1U8ND67	cytochrome P450 CYP72A219-like OS=Gossypium hirsutum OX=3635 GN=LOC107946177	1.336	Up	0.00025819	LOC107946177	59.214	1.101	1.095	1.065	1.191	1.232	1.236	0.918	0.878	0.942	1.036	1.062	1.065	0.778	0.76	0.717
A0A1U8IHK0	F-box/kelch-repeat protein At3g23880-like isoform X2 OS=Gossypium hirsutum OX=3635 GN=LOC107896790	1.34	Up	0.029859	LOC107896790	37.49	1.167		1.024	1.025		1.024	0.775		0.754	0.935		1.044	1.169		1.226
A0A1U8J6B1	60S ribosomal protein L35-like OS=Gossypium hirsutum OX=3635 GN=LOC107904104	0.555	Down	0.00023507	LOC107904104	14.301	0.948	0.993	1.102	0.88	0.796	0.795	1.473	1.573	1.406	0.881	0.925	0.928	0.811	0.722	0.747
A0A1U8LUI6	calmodulin-like OS=Gossypium hirsutum OX=3635 GN=LOC107930979	2	Up	0.0006395	LOC107930979	16.823	1.245	1.245	1.131	1.316	1.337	1.197	0.629	0.578	0.718	0.896	0.968	0.894	0.97	0.908	1.174
A0A1U8PX78	"glucan endo-1,3-beta-glucosidase 5-like OS=Gossypium hirsutum OX=3635 GN=LOC107962842"	1.452	Up	0.0005043	LOC107962842	53.506	0.965	1.034	1.104	1.022	1.047	1.098	0.716	0.696	0.769	1.074	1.039	0.989	1.301	1.259	1.098
A0A1U8JT42	probable UDP-arabinopyranose mutase 5 OS=Gossypium hirsutum OX=3635 GN=LOC107909076	0.737	Down	0.00123659	LOC107909076	39.183	1.177		1.03	0.849		0.867	1.161		1.166	1.202		0.96	0.595		1
A0A1U8MAX5	"ADP,ATP carrier protein 3, mitochondrial-like OS=Gossypium hirsutum OX=3635 GN=LOC107934717"	1.375	Up	0.0045786	LOC107934717	41.17	1.025	0.986	1.014	1.062	1.034	1.101	0.736	0.859	0.73	1.039	1.071	1.049	1.174	1.11	1.241
A0A1U8M6U8	beta-amyrin 11-oxidase-like isoform X3 OS=Gossypium hirsutum OX=3635 GN=LOC107933542	1.372	Up	0.00150104	LOC107933542	55.689	1.107	1.209	1.167	1.151	1.14	1.078	0.829	0.764	0.862	1.122	1.218	1.273	0.829	0.694	0.681
A0A1U8K514	"(-)-isopiperitenol/(-)-carveol dehydrogenase, mitochondrial-like OS=Gossypium hirsutum OX=3635 GN=LOC107912150"	1.36	Up	0.0036766	LOC107912150	27.411	1.061	1.066	1.172	1.199	1.122	1.258	0.873	0.937	0.821	1.073	1.028	1.038	0.842	0.785	0.736
A0A1U8PPH6	senescence-specific cysteine protease SAG39-like OS=Gossypium hirsutum OX=3635 GN=LOC107961439	1.573	Up	0.031164	LOC107961439	37.454	1.075	1.163	1.004	1.076	1.112	1.095	0.682	0.603	0.802	1.194	1.315	1.161	1.045	0.851	0.993
A0A1U8LK20	Carboxypeptidase OS=Gossypium hirsutum OX=3635 GN=LOC107928248	1.377	Up	0.026044	LOC107928248	55.074	1.021	1.003	0.936	1.018	1.017	1.017	0.809	0.673	0.734	1.073	1.094	1.049	1.183	1.257	1.217
A0A1U8N3N9	serine/threonine-protein kinase STY8-like OS=Gossypium hirsutum OX=3635 GN=LOC107943227	1.431	Up	0.0083822	LOC107943227	46.627	1.207	1.234	1.149	1.14	1.125	1.126	0.83	0.798	0.742	1.015	1.035	1.011	0.928	0.833	0.891
A0A1U8LSH3	uncharacterized protein At3g61260-like OS=Gossypium hirsutum OX=3635 GN=LOC107929295	1.58	Up	0.027382	LOC107929295	21.538		0.687	0.796		0.91	0.966		0.551	0.636		1.072	1.116		1.907	1.615
A0A1U8INH4	cationic amino acid transporter 1-like OS=Gossypium hirsutum OX=3635 GN=LOC107898676	1.505	Up	0.000159659	LOC107898676	66.437	1.262	1.198	1.18	1.191	1.164	1.165	0.736	0.807	0.796	1.012	1.103	1.018	0.816	0.72	0.88
A0A1U8KLI3	Alpha-galactosidase OS=Gossypium hirsutum OX=3635 GN=LOC107918279	1.339	Up	0.020116	LOC107918279	45.439	0.902	0.92	0.859	1.02	0.982	1.068	0.744	0.874	0.674	1.066	1.008	0.965	1.381	1.287	1.555
A0A1U8IJK2	ABC transporter G family member 35-like isoform X3 OS=Gossypium hirsutum OX=3635 GN=LOC107897348	1.34	Up	0.00067551	LOC107897348	168.23	1.107	1.152	1.077	1.066	1.09	1.118	0.846	0.826	0.772	1.037	1.053	1.053	0.987	0.926	1.023
A0A1U8L5H6	S-adenosylmethionine synthase OS=Gossypium hirsutum OX=3635 GN=LOC107922739	0.502	Down	0.00045724	LOC107922739	43.043	0.652	0.686	0.698	1.132	1.034	0.922	2.11	1.938	2.099	0.569	0.77	0.615	0.458	0.559	0.631
A0A1U8P7T4	lysosomal Pro-X carboxypeptidase-like OS=Gossypium hirsutum OX=3635 GN=LOC107956038	1.688	Up	0.0035801	LOC107956038	55.267	0.99	1.164		1.03	0.979		0.606	0.584		1.118	1.093		1.374	1.254
A0A1U8JU73	Peroxidase OS=Gossypium hirsutum OX=3635 GN=LOC107910466	1.412	Up	0.007937	LOC107910466	40.259	1.001	0.946	0.94	1.098	1.112	1.109	0.793	0.738	0.819	1.059	0.989	1.052	1.2	1.255	1.119
A0A1U8L385	metal tolerance protein 1-like OS=Gossypium hirsutum OX=3635 GN=LOC107923416	1.456	Up	0.031579	LOC107923416	46.608	1.041	1.063		1.06	1.116		0.795	0.7		1.06	1.031		1.116	1.153
A0A1U8M565	Peroxidase OS=Gossypium hirsutum OX=3635 GN=LOC107934116	0.724	Down	0.0114599	LOC107934116	35.221	0.92	1.002	1.001	0.987	0.977	0.849	1.29	1.176	1.419	0.87	0.914	0.945	0.941	0.875	0.778
A0A1U8MPD7	peptide methionine sulfoxide reductase-like OS=Gossypium hirsutum OX=3635 GN=LOC107939834	1.39	Up	0.0050648	LOC107939834	22.929	0.962	0.935	0.926	1.046	1.115	1.044	0.807	0.686	0.813	1.062	1.041	1.047	1.267	1.249	1.302
A0A1U8KNZ7	GDSL esterase/lipase At5g33370-like isoform X2 OS=Gossypium hirsutum OX=3635 GN=LOC107917790	0.654	Down	0.00112481	LOC107917790	37.647	0.896	0.852	0.932	0.792	0.853	0.833	1.254	1.367	1.167	1.108	1.128	1.114	0.982	0.825	0.982
A0A1U8M3P7	"1-deoxy-D-xylulose 5-phosphate reductoisomerase, chloroplastic-like isoform X2 OS=Gossypium hirsutum OX=3635 GN=LOC107933661"	1.411	Up	9.6244e-05	LOC107933661	51.269	1.078	1.101	1.042	1.348	1.328	1.274	0.908	0.942	0.949	0.997	1.052	1.018	0.658	0.589	0.748
A0A1U8MC28	feruloyl CoA ortho-hydroxylase 2-like OS=Gossypium hirsutum OX=3635 GN=LOC107936166	0.413	Down	9.8376e-05	LOC107936166	40.728	0.85	0.844	0.703	0.715	0.749	0.731	1.715	1.637	1.964	0.75	0.9	0.725	0.867	0.892	0.777
A0A1U8N9T9	UDP-glucuronic acid decarboxylase 2-like OS=Gossypium hirsutum OX=3635 GN=LOC107946072	0.709	Down	0.000116665	LOC107946072	48.512	1.037	0.913	0.867	0.949	0.988	0.954	1.317	1.353	1.406	0.856	0.857	0.836	0.943	0.918	0.958
A0A1U8MRJ0	cytochrome P450 CYP749A22-like OS=Gossypium hirsutum OX=3635 GN=LOC107939355	1.405	Up	0.0003192	LOC107939355	58.859	1.301	1.273	1.197	1.219	1.2	1.226	0.835	0.845	0.915	0.959	1.038	0.922	0.65	0.674	0.795
A0A1U8JU40	pathogen-related protein-like OS=Gossypium hirsutum OX=3635 GN=LOC107910435	0.684	Down	0.0099156	LOC107910435	15.871	1.063	1.111	1.176	1.143	0.995	0.868	1.52	1.394	1.48	0.675	0.887	0.831	0.552	0.588	0.675
A0A1U8LQ95	(-)-alpha-pinene synthase-like OS=Gossypium hirsutum OX=3635 GN=LOC107929771	2.607	Up	0.0162772	LOC107929771	11.762	0.867	0.942		1.082	1.178		0.383	0.484		1.987	1.667		0.765	0.773
A0A1U8JBC1	low-temperature-induced cysteine proteinase OS=Gossypium hirsutum OX=3635 GN=LOC107905474	1.386	Up	0.0031357	LOC107905474	54.705	0.924	0.99	0.888	1.048	1.013	0.99	0.801	0.677	0.724	1.014	0.996	1.085	1.286	1.337	1.401
A0A1U8NDB4	remorin-like OS=Gossypium hirsutum OX=3635 GN=LOC107947012	1.393	Up	2.4531e-05	LOC107947012	22.107	0.913	0.953	0.861	0.945	0.964	0.967	0.705	0.688	0.672	1.06	1.049	1.111	1.397	1.47	1.511
A0A1U8HT96	probable protein phosphatase 2C 9 isoform X1 OS=Gossypium hirsutum OX=3635 GN=LOC107887441	1.413	Up	0.00121931	LOC107887441	30.816	0.971	1.041	1.145	1.139	1.032	1.058	0.73	0.748	0.807	1.097	1.008	1.026	1.148	1.24	1.007
A0A1U8PDJ9	Patatin OS=Gossypium hirsutum OX=3635 GN=LOC107958104	1.494	Up	0.0032019	LOC107958104	48.242	0.914	0.993	0.926	1.071	0.922	1.124	0.68	0.683	0.724	1.122	1.102	1.121	1.325	1.384	1.189
A0A1U8LH30	uncharacterized protein LOC107927406 OS=Gossypium hirsutum OX=3635 GN=LOC107927406	1.588	Up	0.0074172	LOC107927406	57.162		1.018	1.224		1.168	1.213		0.776	0.723		1.089	0.991		0.999	0.886
A0A1U8LTM7	60S ribosomal protein L35-like OS=Gossypium hirsutum OX=3635 GN=LOC107930739	0.411	Down	0.026024	LOC107930739	14.303	0.963		1.24	0.826		0.615	1.731		1.772	0.797		0.791	0.638		0.501
A0A1U8L1P0	uncharacterized protein LOC107922891 OS=Gossypium hirsutum OX=3635 GN=LOC107922891	1.412	Up	0.0024014	LOC107922891	15.124	1.022	1.044		1.113	1.137		0.786	0.807		0.913	1.035		1.253	1.029
[truncated: 484 more rows]

## Sheet: DS_30vsCK_30
Table S1 Proteins identified and quantified via a TMT proteomics-based approach in 'DS30 vs CK30' comparison group
[truncated: 224 more rows]

[truncated: 4 more sheets: DS_30vsD, DS_45vsCK_45, DS_45vsD, DS_45vsDS_30]
