# Supplementary material for: Tandem mass tag-based (TMT) quantitative proteomics analysis reveals the response of fine roots to drought stress in cotton (Gossypium hirsutum L.)
Source: BMC Plant Biol. 2020 Jul 11;20:328. doi: 10.1186/s12870-020-02531-z (PMC7353779; doi:10.1186/s12870-020-02531-z)
Supplement: Supplementary file 5 — Additional file 5: Table S2. Common DEPs between ‘DS30 vs CK30’ and ‘DS30 vs CK30’ comparison groups. [file 12870_2020_2531_MOESM5_ESM.xlsx]

## Sheet: Shared DEPs 
Additional file 5: Table S2 Common DEPs between 'DS30 vs CK30' and 'DS30 vs CK30' comparison groups
Protein accession	Protein description	DS_45/CK_45 Ratio	DS_45/CK_45 P value	DS_30/CK_30 Ratio	DS_30/CK_30 P value	Gene name
A0A1U8LQ95	(-)-alpha-pinene synthase-like	0.681	0.0122041	2.02	0.0187015	LOC107929771
A0A1U8KCW6	(+)-neomenthol dehydrogenase-like	0.747	0.026243	0.697	0.0046419	LOC107915704
A0A1U8P5P2	(+)-neomenthol dehydrogenase-like	4.728	0.00162261	1.511	0.0142402	LOC107954547
A0A1U8PG98	17.3 kDa class II heat shock protein-like	3.036	0.000103885	1.521	0.0127156	LOC107958855
A0A1U8JY55	1-aminocyclopropane-1-carboxylate oxidase 5-like	0.44	0.04022	0.701	0.00078193	LOC107910369
A0A1U8NWE4	1-aminocyclopropane-1-carboxylate oxidase 5-like	0.544	0.000120233	0.694	0.00069602	LOC107952577
A0A1U8MU28	1-aminocyclopropane-1-carboxylate oxidase-like	0.558	0.0036819	0.695	0.00189862	LOC107941276
A0A1U8M5M4	26S protease regulatory subunit 6B homolog	0.642	0.0489	0.755	0.00136101	LOC107933300
A0A1U8HWH3	2-methylene-furan-3-one reductase-like	0.662	0.00044081	0.756	0.00059821	LOC107888641
A0A1U8HTV3	3,9-dihydroxypterocarpan 6A-monooxygenase-like	0.374	0.0053218	0.717	0.00153727	LOC107889525
A0A1U8NJU6	50S ribosomal protein L12, chloroplastic-like	0.693	0.0042213	0.652	0.0227	LOC107949073
A0A1U8IU39	50S ribosomal protein L15-like isoform X2	0.617	0.0190577	0.676	0.0154823	LOC107898874
A0A1U8I9E0	AAA-ATPase ASD, mitochondrial-like	0.428	0.00020045	0.701	0.0060195	LOC107892327
A0A1U8L5Z3	ABC transporter B family member 4-like isoform X2	1.677	4.285e-05	1.344	0.00033687	LOC107922854
A0A1U8IIK3	Acyl carrier protein	0.551	0.0091564	0.7	0.041719	LOC107895029
A0A1U8IW11	Acyl carrier protein	0.596	0.00045868	0.668	0.00028444	LOC107901003
A0A1U8LN46	Acyl carrier protein	0.499	0.034517	0.697	0.0076168	LOC107929173
A0A1U8NQT9	Acyl carrier protein	0.742	0.0181381	0.641	0.002123	LOC107950764
A0A1U8PQT4	Acyl carrier protein	0.714	0.044305	0.765	0.0049807	LOC107961869
A0A1U8PBQ7	ADP,ATP carrier protein 1, mitochondrial-like	2.274	0.00021725	1.416	0.00162217	LOC107956673
A0A1U8K6X1	afadin- and alpha-actinin-binding protein-like isoform X5	2.157	0.000158716	1.743	0.0025963	LOC107912860
A4L9H3	Alcohol dehydrogenase A	4.022	1.68505e-05	1.587	0.0028012	LOC107939013
A0A1U8NJ05	aldo-keto reductase family 4 member C9-like	3.083	0.0039234	1.512	9.6289e-05	LOC107948915
A0A1U8N9H4	allene oxide synthase-like	1.417	0.00172496	1.48	0.014398	LOC107945182
A0A1U8IP94	Alpha-galactosidase	2.801	0.00027564	1.606	0.00094087	LOC107898886
A0A1U8I5D0	Annexin	2.259	3.619e-05	1.332	0.0141984	LOC107890867
A0A1U8IN71	Annexin	2.405	0.000156178	1.391	0.0045036	LOC107898581
A0A1U8J8K4	Annexin	1.42	1.4402e-06	1.524	0.007638	LOC107904718
S5GFP3	Annexin	2.177	8.3737e-05	1.351	0.047182	LOC107957745
A0A1U8J6E7	annexin D4-like	1.62	0.00173644	1.665	0.00186418	LOC107902545
A0A1U8JDH4	annexin D4-like	1.579	0.0017638	1.56	0.0023596	LOC107904427
A0A1U8KQ35	aquaporin PIP1-3-like	1.449	0.00080228	1.444	0.0034845	LOC107917915
A0A1U8PZN5	aquaporin PIP1-3-like	1.78	0.0044204	1.377	0.0156786	LOC107963784
A0A1U8I503	aquaporin PIP2-1	1.355	0.00028418	1.352	0.0032759	LOC107891130
A0A1U8JE08	aquaporin TIP1-1-like	1.638	0.0062844	1.352	0.0121048	LOC107906165
A0A1U8I781	aspartic proteinase CDR1-like	1.751	0.0067954	1.345	0.040023	LOC107893550
A0A1U8I2Z1	aspartic proteinase-like protein 2	1.649	0.0042974	1.358	0.00179983	LOC107890038
A0A1U8K7T2	aspartyl protease family protein 1-like	2.265	0.000115275	1.4	0.0042846	LOC107912844
A0A1U8IEA9	aspartyl protease family protein 1-like	1.796	1.3022e-06	1.306	0.0022985	LOC107895673
A0A1U8P024	ATP-dependent 6-phosphofructokinase	2.518	0.0021841	1.354	0.0087577	LOC107953618
A0A1U8M1A2	bark storage protein A-like	1.756	0.0023366	1.308	0.0036954	LOC107932960
A0A1U8MHK2	benzyl alcohol O-benzoyltransferase-like	0.419	0.002544	0.621	0.000156135	LOC107937814
A0A1U8LWT7	Beta-hexosaminidase	1.548	0.023983	1.343	0.032976	LOC107930671
A0A1U8KQV6	bifunctional epoxide hydrolase 2-like	1.805	0.006619	1.506	0.045945	LOC107918357
A0A1U8IET7	bifunctional epoxide hydrolase 2-like	1.981	0.016284	1.535	0.0175799	LOC107894152
A0A1U8N4E0	bifunctional epoxide hydrolase 2-like	2.856	0.00056466	1.392	0.0135989	LOC107944509
A0A1U8M9X8	cannabidiolic acid synthase-like 2	1.473	0.040021	1.364	0.0194778	LOC107934434
A0A1U8IU33	Carboxypeptidase	1.592	0.0027442	1.369	0.02756	LOC107898870
A0A1U8LH28	CASP-like protein	2.206	0.00078284	1.39	0.001438	LOC107926369
A0A1U8IVA1	cationic amino acid transporter 9, chloroplastic-like	0.703	0.0024793	0.734	0.015555	LOC107900814
E3NZI3	Cinnamyl alcohol dehydrogenase 3	0.478	0.0054971	0.686	0.00188027	CAD3
A0A1U8LMU2	cryptochrome-1-like isoform X2	1.733	0.00135502	1.328	0.026079	LOC107929100
A0A1U8LLQ3	cytochrome P450 71B36-like	2.48	3.6627e-05	1.358	0.0153165	LOC107928692
A0A1U8KEG5	cytochrome P450 CYP749A22-like	2.036	0.00039771	1.545	0.0026634	LOC107914822
A0A1U8KPK7	dehydrin ERD10-like	4.963	0.00055854	1.602	0.00162022	LOC107917975
A0A1U8IR14	Delta-1-pyrroline-5-carboxylate synthase	3.096	7.781e-05	1.368	0.0082992	LOC107899340
A0A1U8L2I8	desiccation-related protein PCC13-62-like	1.467	0.0140553	1.343	0.0130557	LOC107923196
A0A1U8M733	Dirigent protein	1.76	0.0032227	1.42	0.0102822	LOC107934657
A0A1U8KSX6	DNA damage-inducible protein 1-like	0.641	0.035718	0.769	0.00028374	LOC107920379
A0A1U8PCX3	endochitinase EP3-like isoform X2	1.928	0.000196262	1.307	0.0133772	LOC107957190
A0A1U8KMQ0	expansin-like B1	2.815	0.00030298	1.408	0.0052815	LOC107918654
A0A1U8NB59	fasciclin-like arabinogalactan protein 8	1.622	0.00125615	1.334	0.0062797	LOC107945624
A0A0U2L631	Ferritin	1.81	0.000161712	1.342	0.0020631	FER2
A0A1U8K8R9	flavin-dependent oxidoreductase FOX5-like	1.8	4.4898e-05	1.674	1.93967e-05	LOC107914480
A0A1U8M2I3	flavonoid 3',5'-methyltransferase-like isoform X2	0.755	0.0035985	0.702	0.0100157	LOC107933317
A0A1U8L5P7	germin-like protein subfamily 2 member 4	2.283	1.52035e-05	1.372	0.0035175	LOC107923008
A0A1U8I6K1	glucan endo-1,3-beta-glucosidase 5-like	2.95	8.1707e-07	1.328	0.0073035	LOC107893383
A0A1U8N331	glucan endo-1,3-beta-glucosidase-like	2.457	0.00079951	1.301	0.0179647	LOC107944179
A0A1U8JF61	glutathione S-transferase L3-like	3.672	3.2241e-06	1.467	0.0043996	LOC107905263
A0A1U8IWY7	glutathione S-transferase U17-like	0.669	0.017684	1.324	0.0185245	LOC107899633
A0A1U8MEE4	Glyceraldehyde-3-phosphate dehydrogenase	0.639	0.0198602	0.459	0.048919	LOC107935841
A0A1U8KXW1	glycerophosphodiester phosphodiesterase GDPDL3-like	2.003	0.000177996	1.394	0.0056557	LOC107921978
A0A1U8P5Y5	Glycosyltransferase	1.867	5.6925e-05	1.321	0.0048024	LOC107955375
A0A1U8P9J8	Glycosyltransferase	2.02	0.0070842	1.462	0.02554	LOC107955635
A0A1U8MBN0	heat shock 70 kDa protein	3.603	2.155e-05	1.521	0.0062353	LOC107936049
A0A1U8LKC3	heat shock protein 90-1-like	3.35	4.2855e-05	1.408	0.0112838	LOC107927140
A0A1U8KN66	heparan-alpha-glucosaminide N-acetyltransferase-like	0.654	0.0108569	0.765	0.0069169	LOC107917650
A0A1U8NYW8	high-affinity nitrate transporter 3.2-like	1.406	9.6651e-05	0.755	0.0024996	LOC107953370
A0A1U8P2A2	hypersensitive-induced response protein 1	0.714	0.0094049	0.76	0.0045765	LOC107953519
A0A1U8L3F3	isoflavone reductase-like protein	0.486	0.00094026	0.711	0.0052781	LOC107922367
A0A1U8IA24	kynurenine formamidase-like	2.41	0.000175242	1.477	0.0144628	LOC107894296
A0A1U8I175	Lactoylglutathione lyase	1.889	1.76488e-05	1.355	0.030858	LOC107891656
A0A1U8LEP4	LOW QUALITY PROTEIN: 1,4-alpha-glucan-branching enzyme 2-2, chloroplastic/amyloplastic-like	2.86	0.000160242	1.731	0.022097	LOC107925642
A0A1U8JD95	LOW QUALITY PROTEIN: CSC1-like protein ERD4	1.821	0.00170384	1.394	0.0029227	LOC107905985
A0A1U8PSK7	low-temperature-induced cysteine proteinase-like	2.063	0.0070845	1.471	0.0169643	LOC107962322
A0A1U8NRY7	L-type lectin-domain containing receptor kinase IX.1-like	0.479	0.00120317	0.717	0.032457	LOC107950491
A0A1U8JLN8	major allergen Pru ar 1-like	0.749	0.00100349	0.764	0.032959	LOC107908517
A0A1U8PZZ8	malonyl CoA-acyl carrier protein transacylase-like	0.449	0.020002	0.733	0.002799	LOC107963860
A0A1U8MHS8	metallothionein-like protein 1	0.402	0.000102455	0.739	0.0031822	LOC107936862
A0A1U8P6R2	microsomal glutathione S-transferase 3-like	0.475	0.044015	0.746	0.0030625	LOC107954825
A0A1U8HQS9	monodehydroascorbate reductase 4, peroxisomal-like	1.97	0.00045964	1.368	0.0036375	LOC107888685
A0A1U8NFP4	Non-specific lipid-transfer protein	2.852	2.2186e-05	1.44	0.0030574	LOC107946719
A0A1U8JLA6	organic cation/carnitine transporter 7-like	1.63	0.005538	1.312	0.0065046	LOC107906544
A0A1U8JU40	pathogen-related protein-like OS=Gossypium hirsutum OX=3635 GN=LOC107910435	0.604	0.0071841	0.714	0.0173166	LOC107910435
A0A1U8JYR3	Pectinesterase OS=Gossypium hirsutum OX=3635 GN=LOC107911904	1.58	0.008279	1.437	0.026184	LOC107911904
A0A1U8IN52	pentatricopeptide repeat-containing protein At1g79490, mitochondrial-like	4.262	9.7238e-05	4.457	6.2171e-05	LOC107896550
A0A1U8KIM6	peroxiredoxin-2B-like	0.369	0.00041506	0.577	0.0042403	LOC107917583
A0A1U8PIG0	peroxiredoxin-2B-like	0.602	0.0172368	0.75	0.0171603	LOC107958749
D2D2Z8	Phosphoglycerate kinase	0.554	0.00163565	0.756	0.049339	LOC107917864
A0A1U8K7G6	Phospholipase D	1.84	8.3129e-05	1.421	0.00024115	LOC107914161
A0A1U8KZW9	phosphoprotein ECPP44-like	2.762	1.88133e-05	1.303	0.0167014	LOC107922447
A0A1U8NAT5	PLASMODESMATA CALLOSE-BINDING PROTEIN 3-like	2.31	0.00023863	1.402	0.0038246	LOC107946382
A0A1U8HZS9	polygalacturonase inhibitor	1.952	0.00082378	1.542	0.0007225	LOC107889518
A0A1U8LU17	pre-mRNA cleavage factor Im 25 kDa subunit 1-like	2.072	0.00110218	1.515	0.021665	LOC107929890
A0A1U8I5G1	probable 2-oxoglutarate-dependent dioxygenase AOP1	0.55	0.039175	0.73	0.00075682	LOC107892919
A0A1U8J2E7	probable 2-oxoglutarate-dependent dioxygenase AOP1	0.451	4.3866e-05	0.747	0.0047398	LOC107902912
A0A1U8J458	probable 2-oxoglutarate-dependent dioxygenase AOP1	0.488	0.0053229	0.712	0.00126339	LOC107903534
A0A1U8NK97	probable 2-oxoglutarate-dependent dioxygenase AOP1	0.575	0.00144194	0.729	0.021481	LOC107949329
A0A1U8JEJ4	probable aquaporin PIP2-2	1.697	0.0042366	1.43	0.0159405	LOC107906224
A0A1U8PGZ1	probable aquaporin PIP2-2	1.637	0.00025548	1.51	0.0052617	LOC107959028
A0A1U8PGH5	probable cinnamyl alcohol dehydrogenase 6	0.404	0.00081768	0.716	0.004284	LOC107958204
A0A1U8PA88	probable fructokinase-4	0.359	0.0120965	0.723	0.00155799	LOC107957180
A0A1U8KY24	probable galactinol--sucrose galactosyltransferase 2	3.65	0.007604	2.29	0.040564	LOC107921999
A0A1U8MVF7	probable galactinol--sucrose galactosyltransferase 6 isoform X2	2.839	0.00079694	1.5	0.0134753	LOC107941735
A0A1U8NI20	probable glutathione S-transferase	0.739	0.00038341	1.506	0.00019717	LOC107948580
A0A1U8KTF5	probable glutathione S-transferase	0.586	0.020604	0.716	0.0063432	LOC107918950
A0A1U8M9T3	probable inorganic phosphate transporter 1-5	0.663	0.0221	0.769	0.0121751	LOC107934443
A0A1U8K2T6	probable peroxygenase 5 isoform X2	1.514	0.0067018	1.456	0.0055598	LOC107911556
A0A1U8KU34	probable S-adenosylmethionine-dependent methyltransferase At5g37990	0.314	0.037003	0.669	0.0142805	LOC107919588
A0A1U8LRW9	protein ASPARTIC PROTEASE IN GUARD CELL 1-like	1.454	0.00188109	1.344	0.0167808	LOC107930242
A0A1U8I009	protein IQ-DOMAIN 14-like isoform X2	3.585	0.0091048	2.304	0.0101773	LOC107891342
A0A1U8J6F8	protein NUCLEAR FUSION DEFECTIVE 4-like	1.971	0.00121677	1.789	0.0022831	LOC107904150
A0A1U8IEL1	protein RNA-directed DNA methylation 3-like	0.471	0.00184347	0.739	0.0058827	LOC107895953
A0A1U8M3Y2	protein SIEVE ELEMENT OCCLUSION B-like	8.779	7.1179e-07	1.55	0.024285	LOC107933740
A0A1U8LMJ7	protein SRG1-like	0.508	0.00078415	0.704	0.00155702	LOC107928051
A0A1U8P7T8	protein SRG1-like	0.434	0.0151365	0.719	0.029643	LOC107955134
A0A1U8K622	protein STRUBBELIG-RECEPTOR FAMILY 6-like	1.437	0.0055762	1.375	0.00218	LOC107913827
A0A1U8IY82	putative esterase YitV	0.721	0.028323	0.757	0.026223	LOC107901547
A0A1U8JF59	pyrophosphate-energized vacuolar membrane proton pump-like	2.511	0.002504	1.66	0.0082639	LOC107906449
A0A1U8PLL2	ras-related protein RABF2b-like	0.462	2.1637e-05	0.75	0.0043759	LOC107960274
A0A1U8PT10	reticuline oxidase-like protein	4.169	0.00024432	1.899	0.00112034	LOC107962399
A0A1U8MRU9	ribonuclease 3-like	1.453	0.02108	1.607	0.00195837	LOC107940648
A0A1U8PZJ8	Ribulose bisphosphate carboxylase small chain	0.609	0.00118123	0.739	0.0032368	LOC107963813
A0A1U8MAJ6	S-norcoclaurine synthase 2-like	0.665	0.01844	0.731	0.0052392	LOC107934613
A0A1U8JX65	Sucrose synthase	1.638	0.000118271	1.341	0.0120647	LOC107910106
A0A1U8P0G4	temperature-induced lipocalin-1-like	4.515	0.0031604	2.465	0.035601	LOC107953806
A0A1U8JXF9	transketolase, chloroplastic-like	0.43	0.0140238	0.714	0.0074373	LOC107911586
A0A1U8HJU3	two pore calcium channel protein 1-like	1.906	0.0028407	1.463	0.0021841	LOC107886775
A0A1U8JNC7	Ubiquinol oxidase	1.834	0.000120735	1.468	0.0031185	LOC107908964
A0A1U8P3I6	ultraviolet-B receptor UVR8	7.213	4.1321e-05	1.953	0.0090792	LOC107953844
A0A1U8IHW3	uncharacterized metal-dependent hydrolase YabD-like isoform X1	2.092	0.0038778	1.423	0.020079	LOC107894769
A0A1U8KNH6	uncharacterized protein	0.578	0.042821	0.516	0.00189503	LOC107917426
A0A1U8KZY4	uncharacterized protein	0.73	0.0024167	0.765	0.0023427	LOC107922460
A0A1U8J7D4	uncharacterized protein	1.635	0.0024	1.347	0.0134376	LOC107904406
A0A1U8N069	uncharacterized protein	1.657	0.0091017	1.386	0.031795	LOC107943202
A0A1U8HZZ0	uncharacterized protein	0.632	6.0785e-05	0.6	0.00066275	LOC107891322
A0A1U8IEX2	uncharacterized protein	0.298	0.00102497	0.621	0.020542	LOC107896088
A0A1U8J2Y0	uncharacterized protein	0.51	6.0108e-05	0.708	0.0042041	LOC107903164
A0A1U8KLW9	uncharacterized protein	0.548	0.00070084	0.647	0.00049745	LOC107918407
A0A1U8LT58	uncharacterized protein	0.693	0.0078601	0.692	0.029999	LOC107929474
A0A1U8MNC1	uncharacterized protein	0.45	0.00040446	0.677	0.0149014	LOC107939503
A0A1U8LSH3	uncharacterized protein At3g61260-like	1.877	0.0192643	1.475	0.035983	LOC107929295
A0A1U8IAE1	UPF0481 protein At3g47200-like	1.308	0.0111015	1.318	0.00101556	LOC107894413
A0A1U8HQB4	vignain-like	1.331	0.0091849	2.134	0.00029501	LOC107886152
A0A1U8KCN8	vinorine synthase-like	0.609	0.0060406	0.748	0.0073156	LOC107915629
A0A1U8NHE1	V-type proton ATPase subunit G	1.36	0.0032843	0.627	0.026038	LOC107948358
A0A1U8KTX7	V-type proton ATPase subunit G	1.462	0.009976	0.75	0.024324	LOC107920602
