# Supplementary material for: Tandem mass tag-based (TMT) quantitative proteomics analysis reveals the response of fine roots to drought stress in cotton (Gossypium hirsutum L.)
Source: BMC Plant Biol. 2020 Jul 11;20:328. doi: 10.1186/s12870-020-02531-z (PMC7353779; doi:10.1186/s12870-020-02531-z)
Supplement: Supplementary file 6 — Additional file 6: Table S3. GO enrichment of DEPs in ‘DS45 vs DS30’ comparison group. [file 12870_2020_2531_MOESM6_ESM.xlsx]

## Sheet: CK30 vs D 
Table S3. GO enrichment of DEPs in 'CK30 vs D' comparison group
Regulated type	GO Terms Level 1	GO Terms Description	GO Terms Level	GO Terms ID	Mapping	Background	Fold Enrichment	Fisher' exact test P value	-log10(p value)	Related Protein
Up-regulated	Cellular Component	membrane	2	GO:0016020	54	959	1.59	7.1155e-06	5.15	A0A1U8HVZ5 A0A1U8JZV4 A0A1U8KF30 A0A1U8L385 A0A1U8L7C1 Q9XER8 A0A1U8INH4 A0A1U8KA49 A0A1U8IML3 A0A1U8LGN1 A0A1U8PTL7 A0A1U8MAX5 A0A1U8IJK2 A0A1U8J9B1 A0A1U8INC4 A0A1U8HZS1 A0A1U8NS59 A0A1U8PFK0 A0A1U8NBB9 A0A1U8MUE4 A0A1U8KAE8 A0A1U8M2N9 A0A1U8KNF2 A0A1U8MJ27 A0A1U8N213 A0A1U8M224 C1K5D0 A0A1U8IAV5 A0A1U8LL75 A0A1U8J3S6 A0A1U8IX01 A0A1U8LYF0 A0A1U8JD37 A0A1U8KR63 A0A1U8K3I4 A0A1U8I7G3 A0A1U8MHN3 …
		nucleosome	11	GO:0000786	7	38	5.21	0.000280009	3.55	A0A1U8IBM2 A0A1U8IEZ9 A0A1U8K9L2 A0A1U8L6E8 A0A1U8P0Q5 A0A1U8M6Y2 A0A1U8IQ49
		chromatin	10	GO:0000785	7	38	5.21	0.000280009	3.55	A0A1U8IBM2 A0A1U8IEZ9 A0A1U8K9L2 A0A1U8L6E8 A0A1U8P0Q5 A0A1U8M6Y2 A0A1U8IQ49
		DNA packaging complex	3	GO:0044815	7	38	5.21	0.000280009	3.55	A0A1U8IBM2 A0A1U8IEZ9 A0A1U8K9L2 A0A1U8L6E8 A0A1U8P0Q5 A0A1U8M6Y2 A0A1U8IQ49
		protein-DNA complex	3	GO:0032993	7	38	5.21	0.000280009	3.55	A0A1U8IBM2 A0A1U8IEZ9 A0A1U8K9L2 A0A1U8L6E8 A0A1U8P0Q5 A0A1U8M6Y2 A0A1U8IQ49
		chromosomal part	9	GO:0044427	7	42	4.71	0.000533498	3.27	A0A1U8IBM2 A0A1U8IEZ9 A0A1U8K9L2 A0A1U8L6E8 A0A1U8P0Q5 A0A1U8M6Y2 A0A1U8IQ49
		integral component of membrane	5	GO:0016021	25	417	1.7	0.00365885	2.44	A0A1U8HVZ5 A0A1U8M224 A0A1U8JZV4 C1K5D0 A0A1U8KF30 A0A1U8IAV5 A0A1U8L385 A0A1U8LL75 A0A1U8LGN1 A0A1U8KR63 A0A1U8JUK7 A0A1U8MTB5 A0A1U8J9B1 A0A1U8MDP6 A0A1U8INC4 A0A1U8NS59 D9DBW0 A0A1U8I7U4 A0A1U8PFK0 A0A1U8NBB9 A0A1U8MUE4 A0A1U8KAE8 A0A1U8MJ27 A0A1U8IK15 E3T5W6
		chromosome	8	GO:0005694	7	58	3.41	0.00375611	2.43	A0A1U8IBM2 A0A1U8IEZ9 A0A1U8K9L2 A0A1U8L6E8 A0A1U8P0Q5 A0A1U8M6Y2 A0A1U8IQ49
	Molecular Function	oxidoreductase activity	3	GO:0016491	91	1093	1.84	2.00311e-09	8.7	A0A1U8K726 A0A1U8NEM6 A0A1U8NJU3 A0A1U8ITU0 A0A1U8MPV3 A0A1U8KU11 A0A1U8PWN8 A0A1U8N803 A0A1U8K3W1 A0A1U8HHE4 A0A1U8PLN5 A0A1U8HLP0 A0A1U8N4P4 A0A1U8KPL1 A0A1U8J2E6 A0A1U8K342 A0A1U8JU63 A0A1U8L8J5 A0A1U8IGX2 A0A1U8P7T8 A0A1U8ILR1 A0A1U8NK24 A0A1U8JHC8 A0A1U8MC88 A0A1U8I8C8 D2D308 A0A1U8MW19 A0A1U8P1S2 A0A1U8HRH5 A0A1U8PB55 A0A1U8P2B3 A0A1U8HTD6 A0A1U8MZK0 A0A1U8IBN4 A0A1U8P2I9 I3NMW7 A0A1U8NJ05 …
		serine-type peptidase activity	6	GO:0008236	20	112	3.94	1.1464e-07	6.94	A0A1U8NY91 A0A1U8I846 A0A1U8LR44 A0A1U8J7W1 A0A1U8P7T4 A0A1U8M967 A0A1U8IU33 A0A1U8MH23 A0A1U8L1H0 A0A1U8I0Z7 A0A1U8IB08 A0A1U8LK20 A0A1U8HZB8 A0A1U8IT68 A0A1U8IY82 A0A1U8HVL0 A0A1U8M961 A0A1U8PWK1 A0A1U8NGB7 A0A1U8P7A4
		serine hydrolase activity	4	GO:0017171	20	112	3.94	1.1464e-07	6.94	A0A1U8NY91 A0A1U8I846 A0A1U8LR44 A0A1U8J7W1 A0A1U8P7T4 A0A1U8M967 A0A1U8IU33 A0A1U8MH23 A0A1U8L1H0 A0A1U8I0Z7 A0A1U8IB08 A0A1U8LK20 A0A1U8HZB8 A0A1U8IT68 A0A1U8IY82 A0A1U8HVL0 A0A1U8M961 A0A1U8PWK1 A0A1U8NGB7 A0A1U8P7A4
		amino acid transmembrane transporter activity	9	GO:0015171	5	7	15.75	3.64327e-06	5.44	A0A1U8JLS6 A0A1U8LTU0 A0A1U8INH4 A0A1U8HZS1 A0A1U8IVA1
		organic acid transmembrane transporter activity	5	GO:0005342	5	7	15.75	3.64327e-06	5.44	A0A1U8JLS6 A0A1U8LTU0 A0A1U8INH4 A0A1U8HZS1 A0A1U8IVA1
		carboxylic acid transmembrane transporter activity	8	GO:0046943	5	7	15.75	3.64327e-06	5.44	A0A1U8JLS6 A0A1U8LTU0 A0A1U8INH4 A0A1U8HZS1 A0A1U8IVA1
		hydrolase activity	3	GO:0016787	95	1379	1.52	8.1014e-06	5.09	A0A1U8K0L0 A0A1U8NY91 A0A1U8LR44 A0A1U8J0N4 A0A1U8P9P0 A0A1U8P4L4 A0A1U8JZV4 A0A1U8LMG8 A0A1U8KEC7 A0A1U8J0V7 A0A1U8PPH6 A0A1U8KPQ7 A0A1U8N156 A0A1U8KA49 A0A1U8L8Z3 A0A1U8N4G9 A0A1U8JGK8 A0A1U8I1I5 A0A1U8LGN1 A0A1U8PJE5 A0A1U8I0Z7 A0A1U8P1G4 A0A1U8KQ43 A0A1U8NS59 A0A1U8PPE8 A0A1U8NBB9 A0A1U8JJU1 A0A1U8KNF2 A0A1U8MJ27 A0A1U8NGB7 A0A1U8I846 A0A1U8HH67 A0A1U8NID9 A0A1U8NEL0 A0A1U8KQ22 A0A1U8IU33 A0A…
		hydrolase activity, acting on glycosyl bonds	4	GO:0016798	23	187	2.71	1.15193e-05	4.94	A0A1U8K0L0 A0A1U8I7W4 A0A1U8P4L4 A0A1U8NID9 A0A1U8MWL0 A0A1U8NEL0 A0A1U8KEC7 A0A1U8LCP2 A0A1U8PTL7 A0A1U8NHA5 A0A1U8KN65 A0A1U8II68 A0A1U8HML2 A0A1U8NN89 A0A1U8JH28 A0A1U8NSI1 A0A1U8HPQ1 A0A1U8PX78 A0A1U8MN15 A0A1U8JJU1 A0A1U8P0G9 A0A1U8PCX3 E3T5W6
	Biological Process	organic acid transport	6	GO:0015849	6	11	10.88	5.64292e-06	5.25	A0A1U8JLS6 A0A1U8LTU0 A0A1U8INH4 A0A1U8HZS1 A0A1U8IVA1 A0A1U8K3I4
		organic acid transmembrane transport	7	GO:1903825	5	7	14.24	5.92694e-06	5.23	A0A1U8JLS6 A0A1U8LTU0 A0A1U8INH4 A0A1U8HZS1 A0A1U8IVA1
		organic anion transport	7	GO:0015711	8	23	6.94	9.21406e-06	5.04	A0A1U8HZS1 A0A1U8IVA1 A0A1U8JLS6 A0A1U8NBB9 A0A1U8LTU0 A0A1U8MJ27 A0A1U8INH4 A0A1U8K3I4
		anion transmembrane transport	7	GO:0098656	5	8	12.46	1.51568e-05	4.82	A0A1U8JLS6 A0A1U8LTU0 A0A1U8INH4 A0A1U8HZS1 A0A1U8IVA1
		proteolysis	6	GO:0006508	33	370	1.78	0.000766744	3.12	A0A1U8NY91 A0A1U8LR44 A0A1U8K7T2 A0A1U8PPH6 A0A1U8L8Z3 A0A1U8N4G9 A0A1U8MH23 A0A1U8L1H0 A0A1U8I0Z7 A0A1U8PJE5 A0A1U8KQ43 A0A1U8PPE8 A0A1U8M961 A0A1U8JYV3 A0A1U8PWK1 A0A1U8NGB7 A0A1U8I846 A0A1U8HH67 A0A1U8P7T4 A0A1U8J7W1 A0A1U8KQ60 A0A1U8IU33 A0A1U8M967 A0A1U8KMQ9 A0A1U8J2X7 A0A1U8IB08 A0A1U8IY54 A0A1U8LK20 A0A1U8IT68 A0A1U8HZB8 A0A1U8IY82 A0A1U8HVL0 A0A1U8P7A4
		anion transport	6	GO:0006820	9	51	3.52	0.000837867	3.08	A0A1U8HZS1 A0A1U8IVA1 A0A1U8KF30 A0A1U8JLS6 A0A1U8NBB9 A0A1U8LTU0 A0A1U8MJ27 A0A1U8INH4 A0A1U8K3I4
		lipid transport	6	GO:0006869	5	19	5.25	0.00199164	2.7	A0A1U8NBB9 A0A1U8NFP4 A0A1U8N638 A0A1U8MJ27 A0A1U8IHK6
		terpenoid metabolic process	7	GO:0006721	4	12	6.65	0.00222588	2.65	A0A1U8PWN8 A0A1U8KF22 A0A1U8IBI5 A0A1U8J087
		isoprenoid biosynthetic process	7	GO:0008299	7	39	3.58	0.00285633	2.54	A0A1U8N805 A0A1U8PB73 A0A1U8KZP6 A0A1U8PWN8 A0A1U8KF22 A0A1U8IBI5 A0A1U8J087
		isoprenoid metabolic process	6	GO:0006720	7	39	3.58	0.00285633	2.54	A0A1U8N805 A0A1U8PB73 A0A1U8KZP6 A0A1U8PWN8 A0A1U8KF22 A0A1U8IBI5 A0A1U8J087
		phenylpropanoid catabolic process	6	GO:0046271	3	9	6.65	0.00836489	2.08	A0A1U8K726 A0A1U8JU63 A0A1U8PLN5
		lignin catabolic process	7	GO:0046274	3	9	6.65	0.00836489	2.08	A0A1U8K726 A0A1U8JU63 A0A1U8PLN5
		lignin metabolic process	6	GO:0009808	3	9	6.65	0.00836489	2.08	A0A1U8K726 A0A1U8JU63 A0A1U8PLN5
		aminoglycan catabolic process	6	GO:0006026	4	17	4.69	0.0087744	2.06	A0A1U8JH28 A0A1U8P0G9 A0A1U8PCX3 A0A1U8HPQ1
Down-regulated	Cellular Component	ribonucleoprotein complex	3	GO:1990904	46	380	2.75	3.94407e-12	11.4	A0A1U8ND27 A0A1U8N013 A0A1U8MH15 A0A1U8KZR5 A0A1U8PC41 A0A1U8L3Q2 A0A1U8NUD9 A0A1U8LLN0 A0A1U8LG74 A0A1U8PJE2 A0A1U8N2W4 A0A1U8JT39 A0A1U8L8F7 A0A1U8MWE0 A0A1U8LMW6 A0A1U8K6B4 A0A1U8NYQ9 A0A1U8NKI8 A0A1U8IFJ7 A0A1U8KWW4 A0A1U8M2L4 A0A1U8LBB1 A0A1U8HX68 A0A1U8MSL7 A0A1U8MXI2 Q96499 A0A1U8IL72 A0A1U8J496 Q9XHE4 A0A1U8KU19 A0A1U8J6B1 A0A1U8NKF7 A0A1U8LP26 A0A1U8K957 A0A1U8LRK4 A0A1U8IMY4 A0A1U8MFT8 …
		intracellular ribonucleoprotein complex	6	GO:0030529	46	380	2.75	3.94407e-12	11.4	A0A1U8ND27 A0A1U8N013 A0A1U8MH15 A0A1U8KZR5 A0A1U8PC41 A0A1U8L3Q2 A0A1U8NUD9 A0A1U8LLN0 A0A1U8LG74 A0A1U8PJE2 A0A1U8N2W4 A0A1U8JT39 A0A1U8L8F7 A0A1U8MWE0 A0A1U8LMW6 A0A1U8K6B4 A0A1U8NYQ9 A0A1U8NKI8 A0A1U8IFJ7 A0A1U8KWW4 A0A1U8M2L4 A0A1U8LBB1 A0A1U8HX68 A0A1U8MSL7 A0A1U8MXI2 Q96499 A0A1U8IL72 A0A1U8J496 Q9XHE4 A0A1U8KU19 A0A1U8J6B1 A0A1U8NKF7 A0A1U8LP26 A0A1U8K957 A0A1U8LRK4 A0A1U8IMY4 A0A1U8MFT8 …
		ribosome	8	GO:0005840	41	325	2.87	2.66704e-11	10.57	A0A1U8ND27 A0A1U8N013 A0A1U8MH15 A0A1U8KZR5 A0A1U8PC41 A0A1U8L3Q2 A0A1U8NUD9 A0A1U8LLN0 A0A1U8LG74 A0A1U8PJE2 A0A1U8N2W4 A0A1U8JT39 A0A1U8MWE0 A0A1U8LMW6 A0A1U8K6B4 A0A1U8NYQ9 A0A1U8NKI8 A0A1U8KWW4 A0A1U8M2L4 A0A1U8LBB1 A0A1U8HX68 A0A1U8MXI2 Q96499 A0A1U8IL72 A0A1U8J496 Q9XHE4 A0A1U8KU19 A0A1U8J6B1 A0A1U8NKF7 A0A1U8LP26 A0A1U8K957 A0A1U8LRK4 A0A1U8IMY4 A0A1U8MFT8 A0A1U8ID20 A0A1U8LWS2 A0A1U8KZJ7 …
		non-membrane-bounded organelle	3	GO:0043228	47	459	2.33	9.53726e-10	9.02	A0A1U8ND27 A0A1U8N013 A0A1U8MH15 Q8RU83 A0A1U8KZR5 A0A1U8PC41 A0A1U8L3Q2 A0A1U8NUD9 A0A1U8LLN0 A0A1U8LG74 A0A1U8PJE2 A0A1U8N2W4 A0A1U8JT39 A0A1U8P948 A0A1U8PHF0 A0A1U8MWE0 A0A1U8LMW6 A0A1U8K6B4 B1PBW7 A0A1U8NYQ9 B1PBW9 A0A1U8NKI8 A0A1U8KWW4 A0A1U8PDZ1 A0A1U8M2L4 A0A1U8LBB1 A0A1U8HX68 A0A1U8MXI2 Q96499 A0A1U8IL72 A0A1U8J496 Q9XHE4 A0A1U8KU19 A0A1U8J6B1 A0A1U8NKF7 A0A1U8LP26 A0A1U8K957 A0A1U8LRK4 A…
		intracellular non-membrane-bounded organelle	7	GO:0043232	47	459	2.33	9.53726e-10	9.02	A0A1U8ND27 A0A1U8N013 A0A1U8MH15 Q8RU83 A0A1U8KZR5 A0A1U8PC41 A0A1U8L3Q2 A0A1U8NUD9 A0A1U8LLN0 A0A1U8LG74 A0A1U8PJE2 A0A1U8N2W4 A0A1U8JT39 A0A1U8P948 A0A1U8PHF0 A0A1U8MWE0 A0A1U8LMW6 A0A1U8K6B4 B1PBW7 A0A1U8NYQ9 B1PBW9 A0A1U8NKI8 A0A1U8KWW4 A0A1U8PDZ1 A0A1U8M2L4 A0A1U8LBB1 A0A1U8HX68 A0A1U8MXI2 Q96499 A0A1U8IL72 A0A1U8J496 Q9XHE4 A0A1U8KU19 A0A1U8J6B1 A0A1U8NKF7 A0A1U8LP26 A0A1U8K957 A0A1U8LRK4 A…
		cytoplasmic part	7	GO:0044444	55	791	1.58	2.75179e-05	4.56	A0A1U8ND27 A0A1U8N013 A0A1U8MH15 Q8RU83 A0A1U8P078 A0A1U8KZR5 A0A1U8PC41 A0A1U8L3Q2 A0A1U8NUD9 A0A1U8LLN0 A0A1U8LG74 A0A1U8PJE2 A0A1U8N2W4 A0A1U8JT39 A0A1U8HZL0 A0A1U8MWE0 A0A1U8LMW6 A0A1U8K6B4 A0A1U8NYQ9 A0A1U8KR91 A0A1U8PXI5 A0A1U8NKI8 A0A1U8IFJ7 A0A1U8KWW4 A0A1U8M2L4 A0A1U8LBB1 A0A1U8HX68 A0A1U8JGA6 A0A1U8MXI2 A0A1U8M5U3 Q96499 A0A1U8IL72 A0A1U8J496 Q9XHE4 A0A1U8KU19 A0A1U8J6B1 A0A1U8LDD2 A0A1…
		supramolecular complex	2	GO:0099080	6	30	4.55	0.00157825	2.8	B1PBW9 Q8RU83 A0A1U8P948 B1PBW7 A0A1U8PHF0 A0A1U8PDZ1
		polymeric cytoskeletal fiber	10	GO:0099513	6	30	4.55	0.00157825	2.8	B1PBW9 Q8RU83 A0A1U8P948 B1PBW7 A0A1U8PHF0 A0A1U8PDZ1
	Molecular Function	structural molecule activity	2	GO:0005198	48	391	3.29	1.6301e-14	13.79	A0A1U8ND27 A0A1U8N013 A0A1U8MH15 Q8RU83 A0A1U8KZR5 A0A1U8PC41 A0A1U8L3Q2 A0A1U8NUD9 A0A1U8LLN0 A0A1U8LG74 A0A1U8PJE2 A0A1U8N2W4 A0A1U8JT39 A0A1U8P948 A0A1U8PHF0 A0A1U8MWE0 A0A1U8LMW6 A0A1U8K6B4 B1PBW7 A0A1U8NYQ9 B1PBW9 A0A1U8NKI8 A0A1U8KWW4 A0A1U8PDZ1 A0A1U8M2L4 A0A1U8LBB1 A0A1U8HX68 A0A1U8MXI2 Q96499 A0A1U8IL72 A0A1U8J496 Q9XHE4 A0A1U8KU19 A0A1U8J6B1 A0A1U8LDD2 A0A1U8NKF7 A0A1U8LP26 A0A1U8K957 A…
		structural constituent of ribosome	3	GO:0003735	41	322	3.41	8.84293e-13	12.05	A0A1U8ND27 A0A1U8N013 A0A1U8MH15 A0A1U8KZR5 A0A1U8PC41 A0A1U8L3Q2 A0A1U8NUD9 A0A1U8LLN0 A0A1U8LG74 A0A1U8PJE2 A0A1U8N2W4 A0A1U8JT39 A0A1U8MWE0 A0A1U8LMW6 A0A1U8K6B4 A0A1U8NYQ9 A0A1U8NKI8 A0A1U8KWW4 A0A1U8M2L4 A0A1U8LBB1 A0A1U8HX68 A0A1U8MXI2 Q96499 A0A1U8IL72 A0A1U8J496 Q9XHE4 A0A1U8KU19 A0A1U8J6B1 A0A1U8NKF7 A0A1U8LP26 A0A1U8K957 A0A1U8LRK4 A0A1U8IMY4 A0A1U8MFT8 A0A1U8ID20 A0A1U8LWS2 A0A1U8KZJ7 …
		methyltransferase activity	5	GO:0008168	15	132	3.04	0.000112677	3.95	A0A1U8P552 A0A1U8J056 B0FDL7 A0A1U8MXD1 A0A1U8MR50 A0A1U8PXH9 A0A1U8KD39 A0A1U8KU34 B3GS58 A0A1U8M2I3 A0A1U8N5R4 A0A1U8MM36 A0A1U8IKQ5 A0A1U8MCC1 A0A1U8NH16
		ligase activity, forming carbon-nitrogen bonds	4	GO:0016879	10	64	4.18	0.000115061	3.94	A0A1U8N5C7 A0A1U8LLH0 A0A1U8I117 A0A1U8ID88 A0A1U8K2P8 A0A1U8MIY2 A0A1U8KXI5 A8WCU3 A0A1U8K368 A0A1U8MWZ1
		methionine adenosyltransferase activity	5	GO:0004478	4	10	10.71	0.000335249	3.47	A0A1U8P2T2 A0A1U8JUF3 A0A1U8L5H6 A0A1U8NVJ7
		structural constituent of cytoskeleton	3	GO:0005200	6	28	5.74	0.000485483	3.31	B1PBW9 Q8RU83 A0A1U8P948 B1PBW7 A0A1U8PHF0 A0A1U8PDZ1
		ammonia ligase activity	6	GO:0016211	4	12	8.92	0.000744641	3.13	A8WCU3 A0A1U8LLH0 A0A1U8ID88 A0A1U8K2P8
		glutamate-ammonia ligase activity	7	GO:0004356	4	12	8.92	0.000744641	3.13	A8WCU3 A0A1U8LLH0 A0A1U8ID88 A0A1U8K2P8
	Biological Process	amide biosynthetic process	6	GO:0043604	47	484	2.36	1.29711e-08	7.89	A0A1U8ND27 A0A1U8N013 A0A1U8MH15 A0A1U8KZR5 A0A1U8PC41 A0A1U8N5C7 A0A1U8L3Q2 A0A1U8NUD9 A0A1U8LLN0 A0A1U8LG74 A0A1U8PJE2 A0A1U8N2W4 A0A1U8JT39 A0A1U8HZL0 A0A1U8MWE0 A0A1U8LMW6 A0A1U8P4U8 A0A1U8K6B4 A0A1U8NYQ9 A0A1U8NKI8 A0A1U8KWW4 A0A1U8M2L4 A0A1U8LBB1 A0A1U8HX68 A0A1U8MXI2 Q96499 A0A1U8IL72 A0A1U8J496 Q9XHE4 A0A1U8KU19 A0A1U8J6B1 A0A1U8NKF7 A0A1U8LP26 A0A1U8K957 A0A1U8LRK4 A0A1U8IMY4 A0A1U8MFT8 …
		carboxylic acid metabolic process	7	GO:0019752	51	562	2.21	2.7406e-08	7.56	A0A1U8P078 A0A1U8MD44 A0A1U8N5C7 A0A1U8K9E9 A0A1U8MR50 A0A1U8NTR3 A0A1U8IJT6 A0A1U8ID88 A0A1U8PXH9 A0A1U8NGL2 A0A1U8NZB2 A0A1U8MCC1 A0A1U8K9W3 A0A1U8KHY6 A0A1U8JY21 A0A1U8N222 A0A1U8J324 A0A1U8K3X3 A0A1U8ML84 A0A1U8NC65 A0A1U8JRB1 A0A1U8LLH0 A0A1U8PSJ5 A0A1U8KKW8 A0A1U8KXI5 A0A1U8KEC0 A0A1U8K368 A0A1U8MIV1 A0A1U8MWZ1 A0A1U8JNJ1 A0A1U8KJN9 A0A1U8KB63 A0A1U8P3G8 A0A1U8MMH1 A8WCU3 A0A1U8JHE2 A0A1U8H…
		oxoacid metabolic process	6	GO:0043436	51	569	2.18	4.14343e-08	7.38	A0A1U8P078 A0A1U8MD44 A0A1U8N5C7 A0A1U8K9E9 A0A1U8MR50 A0A1U8NTR3 A0A1U8IJT6 A0A1U8ID88 A0A1U8PXH9 A0A1U8NGL2 A0A1U8NZB2 A0A1U8MCC1 A0A1U8K9W3 A0A1U8KHY6 A0A1U8JY21 A0A1U8N222 A0A1U8J324 A0A1U8K3X3 A0A1U8ML84 A0A1U8NC65 A0A1U8JRB1 A0A1U8LLH0 A0A1U8PSJ5 A0A1U8KKW8 A0A1U8KXI5 A0A1U8KEC0 A0A1U8K368 A0A1U8MIV1 A0A1U8MWZ1 A0A1U8JNJ1 A0A1U8KJN9 A0A1U8KB63 A0A1U8P3G8 A0A1U8MMH1 A8WCU3 A0A1U8JHE2 A0A1U8H…
		peptide biosynthetic process	7	GO:0043043	44	464	2.31	8.42462e-08	7.07	A0A1U8ND27 A0A1U8N013 A0A1U8MH15 A0A1U8KZR5 A0A1U8PC41 A0A1U8L3Q2 A0A1U8NUD9 A0A1U8LLN0 A0A1U8LG74 A0A1U8PJE2 A0A1U8N2W4 A0A1U8JT39 A0A1U8HZL0 A0A1U8MWE0 A0A1U8LMW6 A0A1U8P4U8 A0A1U8K6B4 A0A1U8NYQ9 A0A1U8NKI8 A0A1U8KWW4 A0A1U8M2L4 A0A1U8LBB1 A0A1U8HX68 A0A1U8MXI2 Q96499 A0A1U8IL72 A0A1U8J496 Q9XHE4 A0A1U8KU19 A0A1U8J6B1 A0A1U8NKF7 A0A1U8LP26 A0A1U8K957 A0A1U8LRK4 A0A1U8IMY4 A0A1U8MFT8 A0A1U8ID20 …
		peptide metabolic process	6	GO:0006518	44	482	2.22	2.5546e-07	6.59	A0A1U8ND27 A0A1U8N013 A0A1U8MH15 A0A1U8KZR5 A0A1U8PC41 A0A1U8L3Q2 A0A1U8NUD9 A0A1U8LLN0 A0A1U8LG74 A0A1U8PJE2 A0A1U8N2W4 A0A1U8JT39 A0A1U8HZL0 A0A1U8MWE0 A0A1U8LMW6 A0A1U8P4U8 A0A1U8K6B4 A0A1U8NYQ9 A0A1U8NKI8 A0A1U8KWW4 A0A1U8M2L4 A0A1U8LBB1 A0A1U8HX68 A0A1U8MXI2 Q96499 A0A1U8IL72 A0A1U8J496 Q9XHE4 A0A1U8KU19 A0A1U8J6B1 A0A1U8NKF7 A0A1U8LP26 A0A1U8K957 A0A1U8LRK4 A0A1U8IMY4 A0A1U8MFT8 A0A1U8ID20 …
		organic acid biosynthetic process	6	GO:0016053	23	203	2.75	7.96545e-06	5.1	A0A1U8N5C7 A0A1U8K9E9 A0A1U8MR50 A0A1U8NTR3 A0A1U8ID88 A0A1U8PXH9 A0A1U8NZB2 A0A1U8MCC1 A0A1U8MMH1 A8WCU3 A0A1U8N222 A0A1U8ML84 A0A1U8JRB1 A0A1U8I117 A0A1U8LLH0 A0A1U8K2P8 A0A1U8J9L3 A0A1U8PSJ5 A0A1U8MIY2 A0A1U8KXI5 A0A1U8KUV6 A0A1U8MWZ1 A0A1U8KAG3
		cellular macromolecule biosynthetic process	6	GO:0034645	50	675	1.8	1.81341e-05	4.74	A0A1U8ND27 A0A1U8N013 A0A1U8MH15 A0A1U8KZR5 A0A1U8PC41 A0A1U8L3Q2 A0A1U8NUD9 A0A1U8LLN0 A0A1U8LG74 A0A1U8PJE2 A0A1U8N2W4 A0A1U8JT39 A0A1U8HZL0 A0A1U8MWE0 A0A1U8LMW6 A0A1U8P4U8 A0A1U8I6X1 A0A1U8K6B4 A0A1U8NYQ9 A0A1U8MQS9 A0A1U8NKI8 A0A1U8KWW4 A0A1U8M2L4 A0A1U8LBB1 A0A1U8L6Y6 A0A1U8HX68 A0A1U8MXI2 Q96499 A0A1U8IL72 A0A1U8J496 Q9XHE4 A0A1U8KU19 A0A1U8J6B1 A0A1U8NKF7 A0A1U8LP26 A0A1U8PV26 A0A1U8LBB4 …
		S-adenosylmethionine metabolic process	6	GO:0046500	4	10	9.72	0.000482166	3.32	A0A1U8P2T2 A0A1U8JUF3 A0A1U8L5H6 A0A1U8NVJ7
		S-adenosylmethionine biosynthetic process	7	GO:0006556	4	10	9.72	0.000482166	3.32	A0A1U8P2T2 A0A1U8JUF3 A0A1U8L5H6 A0A1U8NVJ7
		single-organism carbohydrate catabolic process	6	GO:0044724	8	78	2.49	0.0142572	1.85	A0A1U8P078 A0A1U8NGL2 A0A1U8MD44 A0A1U8LMV7 A0A1U8N0A9 A0A1U8J324 A0A1U8PUN7 A0A1U8JNJ1
		reproductive system development	6	GO:0061458	5	37	3.29	0.0167925	1.77	B1NHU5 Q8RU83 B0FDL7 E0ADH7 A8WCU3
		reproductive structure development	7	GO:0048608	5	37	3.29	0.0167925	1.77	B1NHU5 Q8RU83 B0FDL7 E0ADH7 A8WCU3
		cell wall modification	6	GO:0042545	3	15	4.86	0.0216746	1.66	A0A1U8JYR3 H6WYN9 A0A1U8J817
		nucleoside metabolic process	7	GO:0009116	13	174	1.82	0.0264695	1.58	A0A1U8LPW9 A0A1U8HH53 A0A1U8P078 A0A1U8MD44 A0A1U8LMV7 A0A1U8NDV4 A0A1U8N153 A0A1U8NGL2 A0A1U8N0A9 A0A1U8KEC0 A0A1U8PUN7 A0A1U8J324 A0A1U8JNJ1

## Sheet: CK45 vs CK30
Table S3. GO enrichment of DEPs in 'CK45 vs CK30' comparison group
Regulated type	GO Terms Level 1	GO Terms Description	GO Terms Level	GO Terms ID	Mapping	Background	Fold Enrichment	Fisher' exact test P value	-log10(p value)	Related Protein
Up-regulated	Cellular Component	nucleosome	11	GO:0000786	4	38	7.53	0.00168035	2.77	O22582 A0A1U8M6Y2 A0A1U8PD97 A0A1U8IQ49
		chromatin	10	GO:0000785	4	38	7.53	0.00168035	2.77	O22582 A0A1U8M6Y2 A0A1U8PD97 A0A1U8IQ49
		protein-DNA complex	3	GO:0032993	4	38	7.53	0.00168035	2.77	O22582 A0A1U8M6Y2 A0A1U8PD97 A0A1U8IQ49
		DNA packaging complex	3	GO:0044815	4	38	7.53	0.00168035	2.77	O22582 A0A1U8M6Y2 A0A1U8PD97 A0A1U8IQ49
		chromosomal part	9	GO:0044427	4	42	6.81	0.00244909	2.61	O22582 A0A1U8M6Y2 A0A1U8PD97 A0A1U8IQ49
		intracellular non-membrane-bounded organelle	7	GO:0043232	13	459	2.03	0.00626559	2.2	A0A1U8M6Y2 A0A1U8KR96 B1PBV9 A0A1U8KU19 A0A1U8IQ49 A0A1U8KKI1 A0A1U8P948 Q2QDG1 O22582 Q6VAF5 A0A1U8PD97 A0A1U8P3Y8 A0A1U8PIE1
		non-membrane-bounded organelle	3	GO:0043228	13	459	2.03	0.00626559	2.2	A0A1U8M6Y2 A0A1U8KR96 B1PBV9 A0A1U8KU19 A0A1U8IQ49 A0A1U8KKI1 A0A1U8P948 Q2QDG1 O22582 Q6VAF5 A0A1U8PD97 A0A1U8P3Y8 A0A1U8PIE1
		polymeric cytoskeletal fiber	10	GO:0099513	3	30	7.15	0.00783479	2.11	A0A1U8P948 Q6VAF5 B1PBV9
	Molecular Function	cysteine-type endopeptidase inhibitor activity	7	GO:0004869	2	3	40.06	0.000815799	3.09	A0A1U8KBF7 A0A1U8JSS5
		nutrient reservoir activity	2	GO:0045735	4	29	8.29	0.00126149	2.9	A0A1U8PEK0 A0A1U8NFZ5 A0A1U8LQ34 A0A1U8NBY5
		GTPase activator activity	6	GO:0005096	3	17	10.6	0.00258374	2.59	A0A1U8MS00 A0A1U8L9S8 A0A1U8MSV0
		peptidase regulator activity	4	GO:0061134	2	6	20.03	0.003947	2.4	A0A1U8KBF7 A0A1U8JSS5
		endopeptidase inhibitor activity	6	GO:0004866	2	6	20.03	0.003947	2.4	A0A1U8KBF7 A0A1U8JSS5
		peptidase inhibitor activity	5	GO:0030414	2	6	20.03	0.003947	2.4	A0A1U8KBF7 A0A1U8JSS5
		endopeptidase regulator activity	5	GO:0061135	2	6	20.03	0.003947	2.4	A0A1U8KBF7 A0A1U8JSS5
		protein heterodimerization activity	5	GO:0046982	4	40	6.01	0.00421533	2.38	O22582 A0A1U8M6Y2 A0A1U8PD97 A0A1U8IQ49
	Biological Process	S-adenosylmethionine metabolic process	6	GO:0046500	2	10	12.93	0.00982392	2.01	A0A1U8L5H6 A0A1U8JUM7
		S-adenosylmethionine biosynthetic process	7	GO:0006556	2	10	12.93	0.00982392	2.01	A0A1U8L5H6 A0A1U8JUM7
		nucleosome organization	7	GO:0034728	2	23	5.62	0.048516	1.31	A0A1U8M6Y2 A0A1U8PD97
		DNA packaging	7	GO:0006323	2	23	5.62	0.048516	1.31	A0A1U8M6Y2 A0A1U8PD97
Down-regulated	Cellular Component	membrane	2	GO:0016020	14	959	1.69	0.0103714	1.98	A0A1U8M9T3 A0A1U8HIY7 A0A1U8JZV4 A0A1U8HTM0 A0A1U8P0L7 A0A1U8LHW0 A0A1U8HYZ8 A0A1U8MGW2 A0A1U8NQZ9 A0A1U8JD37 A0A1U8NS46 A0A1U8LGN1 A0A1U8I7G3 A0A1U8NLV5
	Molecular Function	active transmembrane transporter activity	4	GO:0022804	6	136	4.59	0.00189992	2.72	A0A1U8M9T3 A0A1U8HYZ8 A0A1U8JZV4 A0A1U8NS46 A0A1U8JD37 A0A1U8LGN1
		transporter activity	2	GO:0005215	10	386	2.69	0.00368555	2.43	A0A1U8M9T3 A0A1U8HIY7 A0A1U8JZV4 A0A1U8HYZ8 A0A1U8MGW2 A0A1U8JD37 A0A1U8NS46 A0A1U8LGN1 A0A1U8NLV5 A0A1U8I7G3
		serine-type endopeptidase activity	7	GO:0004252	3	64	4.88	0.0234245	1.63	A0A1U8HVL0 A0A1U8M967 A0A1U8I0Z7
		ATPase activity	8	GO:0016887	5	177	2.94	0.0274455	1.56	A0A1U8LHW0 A0A1U8JZV4 A0A1U8HTM0 A0A1U8NS46 A0A1U8LGN1
		endopeptidase activity	6	GO:0004175	5	186	2.8	0.0330161	1.48	A0A1U8HVL0 A0A1U8KQ60 A0A1U8NQZ9 A0A1U8M967 A0A1U8I0Z7
		translation elongation factor activity	7	GO:0003746	2	30	6.93	0.0333727	1.48	A0A1U8KA11 A0A1U8J390
		transmembrane transporter activity	3	GO:0022857	6	262	2.38	0.039768	1.4	A0A1U8M9T3 A0A1U8HYZ8 A0A1U8JZV4 A0A1U8NS46 A0A1U8JD37 A0A1U8LGN1
	Biological Process	inorganic anion transport	7	GO:0015698	2	17	12.36	0.0110445	1.96	A0A1U8M9T3 A0A1U8HYZ8

## Sheet: CK45 vs D
Table S3. GO enrichment of DEPs in 'CK45 vs D' comparison group
Regulated type	GO Terms Level 1	GO Terms Description	GO Terms Level	GO Terms ID	Mapping	Background	Fold Enrichment	Fisher' exact test P value	-log10(p value)	Related Protein
Up-regulated	Cellular Component	chromatin	10	GO:0000785	11	38	6.4	4.23632e-07	6.37	A0A1U8K7L4 A0A1U8IEZ9 A0A1U8LGW3 A0A1U8M6Y2 A0A1U8NDI4 A0A1U8IQ49 A0A1U8IBM2 A0A1U8K9L2 O22582 A0A1U8P0Q5 A0A1U8PD97
		protein-DNA complex	3	GO:0032993	11	38	6.4	4.23632e-07	6.37	A0A1U8K7L4 A0A1U8IEZ9 A0A1U8LGW3 A0A1U8M6Y2 A0A1U8NDI4 A0A1U8IQ49 A0A1U8IBM2 A0A1U8K9L2 O22582 A0A1U8P0Q5 A0A1U8PD97
		DNA packaging complex	3	GO:0044815	11	38	6.4	4.23632e-07	6.37	A0A1U8K7L4 A0A1U8IEZ9 A0A1U8LGW3 A0A1U8M6Y2 A0A1U8NDI4 A0A1U8IQ49 A0A1U8IBM2 A0A1U8K9L2 O22582 A0A1U8P0Q5 A0A1U8PD97
		nucleosome	11	GO:0000786	11	38	6.4	4.23632e-07	6.37	A0A1U8K7L4 A0A1U8IEZ9 A0A1U8LGW3 A0A1U8M6Y2 A0A1U8NDI4 A0A1U8IQ49 A0A1U8IBM2 A0A1U8K9L2 O22582 A0A1U8P0Q5 A0A1U8PD97
		chromosomal part	9	GO:0044427	11	42	5.79	1.29294e-06	5.89	A0A1U8K7L4 A0A1U8IEZ9 A0A1U8LGW3 A0A1U8M6Y2 A0A1U8NDI4 A0A1U8IQ49 A0A1U8IBM2 A0A1U8K9L2 O22582 A0A1U8P0Q5 A0A1U8PD97
		chromosome	8	GO:0005694	11	58	4.19	3.72563e-05	4.43	A0A1U8K7L4 A0A1U8IEZ9 A0A1U8LGW3 A0A1U8M6Y2 A0A1U8NDI4 A0A1U8IQ49 A0A1U8IBM2 A0A1U8K9L2 O22582 A0A1U8P0Q5 A0A1U8PD97
		extracellular region	2	GO:0005576	8	38	4.65	0.000213342	3.67	A0A1U8K726 I3NMW7 A0A1U8PIU9 A0A1U8PLN5 A0A1U8M9U3 A0A1U8PDF3 A0A1U8JU63 A0A1U8KMQ0
		integral component of membrane	5	GO:0016021	32	417	1.7	0.00102873	2.99	A0A1U8HVZ5 A0A1U8L5Z3 A0A1U8MFJ3 A0A1U8KYQ0 A0A1U8ILG3 A0A1U8KF30 A0A1U8L385 A0A1U8HX93 A0A1U8K630 A0A1U8IPC1 A0A1U8PJL1 A0A1U8KR63 A0A1U8LVF9 A0A1U8MHF3 A0A1U8JUK7 A0A1U8MTB5 A0A1U8MIS7 A0A1U8MDP6 A0A1U8IUN5 A0A1U8INC4 D9DBW0 A0A1U8I7U4 A0A1U8JLA6 A0A1U8I3E7 A0A1U8PFK0 A0A1U8J113 A0A1U8MUE4 A0A1U8KAE8 A0A1U8MJ27 A0A1U8IK15 A0A1U8N244 E3T5W6
	Molecular Function	hydrolase activity, acting on glycosyl bonds	4	GO:0016798	32	187	3.16	4.55598e-09	8.34	A0A1U8K0L0 A0A1U8IT97 A0A1U8P4L4 A0A1U8N6N7 A0A1U8KEC7 A0A1U8KLI3 A0A1U8PTL7 A0A1U8HML2 A0A1U8NSI1 A0A1U8NQB9 A0A1U8PPH7 A0A1U8JJU1 A0A1U8P0G9 A0A1U8NY47 A0A1U8I7W4 A0A1U8MWL0 A0A1U8NEL0 A0A1U8LCP2 A0A1U8NLH1 A0A1U8KVN8 A0A1U8MD17 A0A1U8J3J8 A0A1U8II68 A0A1U8KN65 A0A1U8NN89 A0A1U8KK89 A0A1U8JH28 A0A1U8PX78 A0A1U8KIZ7 A0A1U8MN15 A0A1U8PCX3 E3T5W6
		oxidoreductase activity	3	GO:0016491	91	1093	1.54	1.01432e-05	4.99	A0A1U8K726 A0A1U8NEM6 A0A1U8I5F8 A0A1U8MPV3 A0A1U8KU11 A0A1U8PWN8 A0A1U8N803 A0A1U8MFJ3 A0A1U8HHE4 A0A1U8PLN5 A0A1U8HLP0 A0A1U8LYC4 A0A1U8ND67 A0A1U8N4P4 A0A1U8KPL1 A0A1U8K342 A0A1U8JU63 A0A1U8L8J5 A0A1U8P7T8 A0A1U8IVT3 A0A1U8JHC8 A0A1U8I8C8 A0A1U8PE46 A0A1U8MUX6 A0A1U8K6C6 A0A1U8MW19 A0A1U8J4R6 A0A1U8MTJ7 A0A1U8PB55 A0A1U8MIK1 A0A1U8MZK0 A0A1U8JYC8 A0A1U8IBN4 A0A1U8P2I9 A0A1U8KE96 I3NMW7 A0A1U8I…
		protein heterodimerization activity	5	GO:0046982	10	40	4.62	3.79883e-05	4.42	A0A1U8JAG7 A0A1U8IEZ9 A0A1U8LGW3 A0A1U8MZ17 A0A1U8M6Y2 A0A1U8IQ49 A0A1U8IBM2 O22582 A0A1U8P0Q5 A0A1U8PD97
		peptidase regulator activity	4	GO:0061134	4	6	12.32	0.000116342	3.93	A0A1U8PIP5 A0A1U8PL81 A0A1U8KBF7 A0A1U8JSS5
		peptidase inhibitor activity	5	GO:0030414	4	6	12.32	0.000116342	3.93	A0A1U8PIP5 A0A1U8PL81 A0A1U8KBF7 A0A1U8JSS5
		endopeptidase regulator activity	5	GO:0061135	4	6	12.32	0.000116342	3.93	A0A1U8PIP5 A0A1U8PL81 A0A1U8KBF7 A0A1U8JSS5
		endopeptidase inhibitor activity	6	GO:0004866	4	6	12.32	0.000116342	3.93	A0A1U8PIP5 A0A1U8PL81 A0A1U8KBF7 A0A1U8JSS5
		copper ion binding	7	GO:0005507	9	38	4.38	0.00014649	3.83	A0A1U8K726 A0A1U8LVN0 A0A1U8MDP6 A0A1U8PIU9 A0A1U8LMF9 A0A1U8PLN5 A0A1U8PIV4 A0A1U8PB55 A0A1U8JU63
	Biological Process	isoprenoid biosynthetic process	7	GO:0008299	9	39	4.13	0.000228172	3.64	A0A1U8I5F8 A0A1U8KZP6 A0A1U8PWN8 A0A1U8HYK7 A0A1U8KF22 A0A1U8N805 A0A1U8M3P7 A0A1U8PB73 A0A1U8J087
		isoprenoid metabolic process	6	GO:0006720	9	39	4.13	0.000228172	3.64	A0A1U8I5F8 A0A1U8KZP6 A0A1U8PWN8 A0A1U8HYK7 A0A1U8KF22 A0A1U8N805 A0A1U8M3P7 A0A1U8PB73 A0A1U8J087
		phenylpropanoid catabolic process	6	GO:0046271	4	9	7.95	0.000966929	3.01	A0A1U8K726 A0A1U8JU63 A0A1U8PIU9 A0A1U8PLN5
		lignin catabolic process	7	GO:0046274	4	9	7.95	0.000966929	3.01	A0A1U8K726 A0A1U8JU63 A0A1U8PIU9 A0A1U8PLN5
		lignin metabolic process	6	GO:0009808	4	9	7.95	0.000966929	3.01	A0A1U8K726 A0A1U8JU63 A0A1U8PIU9 A0A1U8PLN5
		organic acid transport	6	GO:0015849	4	11	6.5	0.00231555	2.64	A0A1U8JLS6 A0A1U8INH4 A0A1U8HZS1 A0A1U8K3I4
		terpenoid metabolic process	7	GO:0006721	4	12	5.96	0.00332171	2.48	A0A1U8PWN8 A0A1U8HYK7 A0A1U8KF22 A0A1U8J087
		organic acid transmembrane transport	7	GO:1903825	3	7	7.66	0.00512442	2.29	A0A1U8JLS6 A0A1U8INH4 A0A1U8HZS1
		nucleosome organization	7	GO:0034728	5	23	3.89	0.00774518	2.11	A0A1U8K7L4 A0A1U8K9L2 A0A1U8M6Y2 A0A1U8NDI4 A0A1U8PD97
		DNA packaging	7	GO:0006323	5	23	3.89	0.00774518	2.11	A0A1U8K7L4 A0A1U8K9L2 A0A1U8M6Y2 A0A1U8NDI4 A0A1U8PD97
		organic anion transport	7	GO:0015711	5	23	3.89	0.00774518	2.11	A0A1U8JLS6 A0A1U8INH4 A0A1U8MJ27 A0A1U8HZS1 A0A1U8K3I4
		anion transmembrane transport	7	GO:0098656	3	8	6.71	0.00786197	2.1	A0A1U8JLS6 A0A1U8INH4 A0A1U8HZS1
		proteolysis	6	GO:0006508	32	370	1.55	0.00831786	2.08	A0A1U8PSK7 A0A1U8JZG7 A0A1U8LJ75 A0A1U8IEA9 A0A1U8K7T2 A0A1U8MZK8 A0A1U8PPH6 A0A1U8L8Z3 A0A1U8N4G9 A0A1U8MH23 A0A1U8L1H0 A0A1U8PJE5 A0A1U8PH25 A0A1U8JBC1 A0A1U8IV98 A0A1U8PPE8 A0A1U8PWK1 A0A1U8NGB7 A0A1U8I846 A0A1U8HH67 A0A1U8P7T4 A0A1U8IU33 A0A1U8KMQ9 A0A1U8J2X7 A0A1U8IB08 A0A1U8IY54 A0A1U8LK20 A0A1U8IT68 A0A1U8HZB8 A0A1U8IY82 A0A1U8PDF3 A0A1U8P7A4
		chromatin assembly or disassembly	7	GO:0006333	5	24	3.73	0.00934497	2.03	A0A1U8K7L4 A0A1U8K9L2 A0A1U8M6Y2 A0A1U8NDI4 A0A1U8PD97
Down-regulated	Cellular Component	ribonucleoprotein complex	3	GO:1990904	62	380	3.25	8.15246e-21	20.09	A0A1U8ND27 A0A1U8N013 A0A1U8MH15 A0A1U8LK44 A0A1U8KZR5 A0A1U8PC41 A0A1U8L3Q2 A0A1U8MTL3 A0A1U8NUD9 A0A1U8LLN0 A0A1U8LG74 A0A1U8N2W4 A0A1U8K5Q0 A0A1U8KV93 A0A1U8JT39 A0A1U8L8F7 A0A1U8NCY1 A0A1U8KKT4 A0A1U8K0H0 A0A1U8LTM7 A0A1U8MWE0 A0A1U8K6B4 A0A1U8NYQ9 A0A1U8NTN7 A0A1U8HRN7 A0A1U8NKI8 A0A1U8PE88 A0A1U8P230 A0A1U8KWW4 A0A1U8IYD6 A0A1U8M2L4 A0A1U8LBB1 A0A1U8HX68 A0A1U8I489 A0A1U8NGK8 A0A1U8MXI2 Q96…
		intracellular ribonucleoprotein complex	6	GO:0030529	62	380	3.25	8.15246e-21	20.09	A0A1U8ND27 A0A1U8N013 A0A1U8MH15 A0A1U8LK44 A0A1U8KZR5 A0A1U8PC41 A0A1U8L3Q2 A0A1U8MTL3 A0A1U8NUD9 A0A1U8LLN0 A0A1U8LG74 A0A1U8N2W4 A0A1U8K5Q0 A0A1U8KV93 A0A1U8JT39 A0A1U8L8F7 A0A1U8NCY1 A0A1U8KKT4 A0A1U8K0H0 A0A1U8LTM7 A0A1U8MWE0 A0A1U8K6B4 A0A1U8NYQ9 A0A1U8NTN7 A0A1U8HRN7 A0A1U8NKI8 A0A1U8PE88 A0A1U8P230 A0A1U8KWW4 A0A1U8IYD6 A0A1U8M2L4 A0A1U8LBB1 A0A1U8HX68 A0A1U8I489 A0A1U8NGK8 A0A1U8MXI2 Q96…
		non-membrane-bounded organelle	3	GO:0043228	62	459	2.69	2.48682e-16	15.6	A0A1U8ND27 A0A1U8N013 A0A1U8MH15 Q8RU83 A0A1U8LK44 A0A1U8KZR5 A0A1U8PC41 A0A1U8L3Q2 A0A1U8MTL3 A0A1U8NUD9 A0A1U8LLN0 A0A1U8LG74 A0A1U8N2W4 A0A1U8K5Q0 A0A1U8KV93 A0A1U8JT39 A0A1U8P948 A0A1U8KKT4 A0A1U8K0H0 A0A1U8LTM7 A0A1U8MWE0 A0A1U8K6B4 B1PBW7 A0A1U8NYQ9 A0A1U8NTN7 A0A1U8HRN7 B1PBW9 A0A1U8NKI8 A0A1U8PE88 A0A1U8NV86 A0A1U8KWW4 A0A1U8IYD6 A0A1U8M2L4 A0A1U8LBB1 A0A1U8HX68 A0A1U8I489 A0A1U8NGK8 A0A1…
		intracellular non-membrane-bounded organelle	7	GO:0043232	62	459	2.69	2.48682e-16	15.6	A0A1U8ND27 A0A1U8N013 A0A1U8MH15 Q8RU83 A0A1U8LK44 A0A1U8KZR5 A0A1U8PC41 A0A1U8L3Q2 A0A1U8MTL3 A0A1U8NUD9 A0A1U8LLN0 A0A1U8LG74 A0A1U8N2W4 A0A1U8K5Q0 A0A1U8KV93 A0A1U8JT39 A0A1U8P948 A0A1U8KKT4 A0A1U8K0H0 A0A1U8LTM7 A0A1U8MWE0 A0A1U8K6B4 B1PBW7 A0A1U8NYQ9 A0A1U8NTN7 A0A1U8HRN7 B1PBW9 A0A1U8NKI8 A0A1U8PE88 A0A1U8NV86 A0A1U8KWW4 A0A1U8IYD6 A0A1U8M2L4 A0A1U8LBB1 A0A1U8HX68 A0A1U8I489 A0A1U8NGK8 A0A1…
		ribosome	8	GO:0005840	57	325	3.5	1.0856e-14	13.96	A0A1U8ND27 A0A1U8N013 A0A1U8MH15 A0A1U8LK44 A0A1U8KZR5 A0A1U8PC41 A0A1U8L3Q2 A0A1U8MTL3 A0A1U8NUD9 A0A1U8LLN0 A0A1U8LG74 A0A1U8N2W4 A0A1U8K5Q0 A0A1U8KV93 A0A1U8JT39 A0A1U8KKT4 A0A1U8K0H0 A0A1U8LTM7 A0A1U8MWE0 A0A1U8K6B4 A0A1U8NYQ9 A0A1U8NTN7 A0A1U8HRN7 A0A1U8NKI8 A0A1U8PE88 A0A1U8KWW4 A0A1U8IYD6 A0A1U8M2L4 A0A1U8LBB1 A0A1U8HX68 A0A1U8I489 A0A1U8NGK8 A0A1U8MXI2 Q96499 A0A1U8K4C3 A0A1U8J496 Q9XHE4 …
		cytoplasmic part	7	GO:0044444	69	791	1.74	1.74554e-08	7.76	A0A1U8ND27 A0A1U8N013 A0A1U8MH15 Q8RU83 A0A1U8KZR5 A0A1U8PC41 A0A1U8MTL3 A0A1U8LLN0 A0A1U8N2W4 A0A1U8K5Q0 A0A1U8KV93 A0A1U8JT39 A0A1U8KKT4 A0A1U8MB25 A0A1U8KR91 A0A1U8HRN7 A0A1U8MCV8 A0A1U8LBB1 A0A1U8JGA6 A0A1U8I489 A0A1U8K4C3 A0A1U8J6B1 I3NMW8 A0A1U8IVC5 A0A1U8K957 A0A1U8IMU5 A0A1U8ID20 A0A1U8IXE9 A0A1U8LWS2 A0A1U8MJT6 A0A1U8KZJ7 A0A1U8PDP6 A0A1U8P3G4 A0A1U8M270 A0A1U8NP46 A0A1U8KBG8 A0A1U8N0A9 …
		macromolecular complex	2	GO:0032991	70	896	1.56	1.80274e-06	5.74	A0A1U8ND27 A0A1U8N013 A0A1U8MH15 A0A1U8KZR5 A0A1U8PC41 A0A1U8MTL3 A0A1U8LLN0 A0A1U8N2W4 A0A1U8K5Q0 A0A1U8KV93 A0A1U8JT39 A0A1U8L8F7 A0A1U8NCY1 A0A1U8KKT4 A0A1U8NS46 A0A1U8MB25 A0A1U8HRN7 A0A1U8P230 A0A1U8LBB1 A0A1U8I489 A0A1U8K4C3 A0A1U8J6B1 I3NMW8 A0A1U8IVC5 A0A1U8LBB4 A0A1U8K957 A0A1U8IMU5 A0A1U8ID20 A0A1U8IXE9 A0A1U8LWS2 A0A1U8MJT6 A0A1U8KZJ7 A0A1U8PDP6 A0A1U8MQS3 A0A1U8P3G4 A0A1U8M270 A0A1U8N…
		large ribosomal subunit	10	GO:0015934	7	41	3.4	0.00363585	2.44	A0A1U8LBB1 A0A1U8N2W4 A0A1U8K5Q0 A0A1U8KV93 A0A1U8M270 A0A1U8ITA6 A0A1U8MTL3
	Molecular Function	structural constituent of ribosome	3	GO:0003735	57	322	4.69	9.3132e-28	27.03	A0A1U8ND27 A0A1U8N013 A0A1U8MH15 A0A1U8LK44 A0A1U8KZR5 A0A1U8PC41 A0A1U8L3Q2 A0A1U8MTL3 A0A1U8NUD9 A0A1U8LLN0 A0A1U8LG74 A0A1U8N2W4 A0A1U8K5Q0 A0A1U8KV93 A0A1U8JT39 A0A1U8KKT4 A0A1U8K0H0 A0A1U8LTM7 A0A1U8MWE0 A0A1U8K6B4 A0A1U8NYQ9 A0A1U8NTN7 A0A1U8HRN7 A0A1U8NKI8 A0A1U8PE88 A0A1U8KWW4 A0A1U8IYD6 A0A1U8M2L4 A0A1U8LBB1 A0A1U8HX68 A0A1U8I489 A0A1U8NGK8 A0A1U8MXI2 Q96499 A0A1U8K4C3 A0A1U8J496 Q9XHE4 …
		structural molecule activity	2	GO:0005198	61	391	4.14	1.1293e-24	23.95	A0A1U8ND27 A0A1U8N013 A0A1U8MH15 Q8RU83 A0A1U8LK44 A0A1U8KZR5 A0A1U8PC41 A0A1U8L3Q2 A0A1U8MTL3 A0A1U8NUD9 A0A1U8LLN0 A0A1U8LG74 A0A1U8N2W4 A0A1U8K5Q0 A0A1U8KV93 A0A1U8JT39 A0A1U8P948 A0A1U8KKT4 A0A1U8K0H0 A0A1U8LTM7 A0A1U8MWE0 A0A1U8K6B4 B1PBW7 A0A1U8NYQ9 A0A1U8NTN7 A0A1U8HRN7 B1PBW9 A0A1U8NKI8 A0A1U8PE88 A0A1U8KWW4 A0A1U8IYD6 A0A1U8M2L4 A0A1U8LBB1 A0A1U8HX68 A0A1U8I489 A0A1U8NGK8 A0A1U8MXI2 Q964…
		methyltransferase activity	5	GO:0008168	16	132	3.21	3.39533e-05	4.47	A0A1U8J056 B0FDL7 A0A1U8MR50 A0A1U8PXH9 A0A1U8M2I3 A0A1U8IXB4 A0A1U8I5P7 A0A1U8MCC1 A0A1U8NH16 A0A1U8P552 A0A1U8MXD1 E3NZI7 A0A1U8KD39 A0A1U8MM36 A0A1U8N5R4 A0A1U8IKQ5
		S-methyltransferase activity	6	GO:0008172	4	8	13.25	0.000123251	3.91	A0A1U8I5P7 A0A1U8MCC1 A0A1U8MR50 A0A1U8PXH9
		O-methyltransferase activity	6	GO:0008171	7	32	5.8	0.000151372	3.82	A0A1U8N5R4 A0A1U8MM36 E3NZI7 A0A1U8IKQ5 A0A1U8NH16 A0A1U8KD39 A0A1U8M2I3
		pyridoxal phosphate binding	5	GO:0030170	11	83	3.51	0.000262398	3.58	A0A1U8ML84 A0A1U8K672 A0A1U8HXN2 A0A1U8KJN9 A0A1U8JRB1 A0A1U8KDN0 A0A1U8NSP5 A0A1U8P3G8 A0A1U8K9W3 A0A1U8HWR2 A0A1U8JY21
		methionine adenosyltransferase activity	5	GO:0004478	4	10	10.6	0.000348159	3.46	A0A1U8P2T2 A0A1U8JUF3 A0A1U8L5H6 A0A1U8NVJ7
		ligase activity, forming carbon-nitrogen bonds	4	GO:0016879	9	64	3.73	0.000608642	3.22	A0A1U8JFH1 A0A1U8N5C7 A0A1U8LLH0 A0A1U8I117 A0A1U8ID88 A0A1U8K2P8 A0A1U8MIY2 A8WCU3 A0A1U8MWZ1
	Biological Process	amide biosynthetic process	6	GO:0043604	64	484	3.07	1.5481e-15	14.81	A0A1U8ND27 A0A1U8N013 A0A1U8MH15 A0A1U8LK44 A0A1U8KZR5 A0A1U8PC41 A0A1U8N5C7 A0A1U8L3Q2 A0A1U8MTL3 A0A1U8NUD9 A0A1U8LLN0 A0A1U8LG74 A0A1U8N2W4 A0A1U8K5Q0 A0A1U8KV93 A0A1U8JT39 A0A1U8KKT4 A0A1U8K0H0 A0A1U8LTM7 A0A1U8MWE0 A0A1U8K6B4 A0A1U8P399 A0A1U8NYQ9 A0A1U8NTN7 A0A1U8HRN7 A0A1U8NKI8 A0A1U8PE88 A0A1U8KWW4 A0A1U8IYD6 A0A1U8M2L4 A0A1U8LBB1 A0A1U8HX68 A0A1U8I489 Q3LUM1 A0A1U8NGK8 A0A1U8MXI2 Q96499 …
		peptide biosynthetic process	7	GO:0043043	61	464	3.06	7.3728e-15	14.13	A0A1U8ND27 A0A1U8N013 A0A1U8MH15 A0A1U8LK44 A0A1U8KZR5 A0A1U8PC41 A0A1U8L3Q2 A0A1U8MTL3 A0A1U8NUD9 A0A1U8LLN0 A0A1U8LG74 A0A1U8N2W4 A0A1U8K5Q0 A0A1U8KV93 A0A1U8JT39 A0A1U8KKT4 A0A1U8K0H0 A0A1U8LTM7 A0A1U8MWE0 A0A1U8K6B4 A0A1U8P399 A0A1U8NYQ9 A0A1U8NTN7 A0A1U8HRN7 A0A1U8NKI8 A0A1U8PE88 A0A1U8KWW4 A0A1U8IYD6 A0A1U8M2L4 A0A1U8LBB1 A0A1U8HX68 A0A1U8I489 Q3LUM1 A0A1U8NGK8 A0A1U8MXI2 Q96499 A0A1U8K4C3 …
		peptide metabolic process	6	GO:0006518	61	482	2.94	6.2288e-14	13.21	A0A1U8ND27 A0A1U8N013 A0A1U8MH15 A0A1U8LK44 A0A1U8KZR5 A0A1U8PC41 A0A1U8L3Q2 A0A1U8MTL3 A0A1U8NUD9 A0A1U8LLN0 A0A1U8LG74 A0A1U8N2W4 A0A1U8K5Q0 A0A1U8KV93 A0A1U8JT39 A0A1U8KKT4 A0A1U8K0H0 A0A1U8LTM7 A0A1U8MWE0 A0A1U8K6B4 A0A1U8P399 A0A1U8NYQ9 A0A1U8NTN7 A0A1U8HRN7 A0A1U8NKI8 A0A1U8PE88 A0A1U8KWW4 A0A1U8IYD6 A0A1U8M2L4 A0A1U8LBB1 A0A1U8HX68 A0A1U8I489 Q3LUM1 A0A1U8NGK8 A0A1U8MXI2 Q96499 A0A1U8K4C3 …
		cellular macromolecule biosynthetic process	6	GO:0034645	65	675	2.24	9.85718e-11	10.01	A0A1U8ND27 A0A1U8N013 A0A1U8MH15 A0A1U8KZR5 A0A1U8PC41 A0A1U8MTL3 A0A1U8LLN0 A0A1U8N2W4 A0A1U8K5Q0 A0A1U8KV93 A0A1U8JT39 A0A1U8KKT4 A0A1U8P399 A0A1U8HRN7 A0A1U8LBB1 A0A1U8I489 A0A1U8K4C3 A0A1U8J6B1 I3NMW8 A0A1U8IVC5 A0A1U8LBB4 A0A1U8K957 A0A1U8IMU5 A0A1U8L5D1 A0A1U8ID20 A0A1U8IXE9 A0A1U8LWS2 A0A1U8MJT6 A0A1U8KZJ7 A0A1U8PDP6 A0A1U8P3G4 A0A1U8M270 A0A1U8NP46 A0A1U8KBG8 A0A1U8ITA6 A0A1U8K1Q5 A0A1U8L…
		carboxylic acid metabolic process	7	GO:0019752	48	562	1.99	1.93017e-06	5.71	A0A1U8P078 A0A1U8MD44 A0A1U8HXN2 A0A1U8N5C7 A0A1U8K9E9 A0A1U8IIK3 A0A1U8MR50 A0A1U8IJT6 A0A1U8ID88 A0A1U8PXH9 A0A1U8NQT9 A0A1U8NZB2 A0A1U8MCC1 A0A1U8K9W3 A0A1U8LL69 A0A1U8KHY6 A0A1U8JY21 A0A1U8N222 A0A1U8J324 A0A1U8K3X3 A0A1U8ML84 A0A1U8NC65 A0A1U8JRB1 A0A1U8LLH0 A0A1U8M696 A0A1U8KEC0 A0A1U8MWZ1 A0A1U8P5A3 A0A1U8KJN9 A0A1U8KB63 D2D318 A0A1U8P3G8 A0A1U8I5P7 A8WCU3 A0A1U8JHE2 A0A1U8HWR2 A0A1U8IV10 …
		oxoacid metabolic process	6	GO:0043436	48	569	1.96	2.75407e-06	5.56	A0A1U8P078 A0A1U8MD44 A0A1U8HXN2 A0A1U8N5C7 A0A1U8K9E9 A0A1U8IIK3 A0A1U8MR50 A0A1U8IJT6 A0A1U8ID88 A0A1U8PXH9 A0A1U8NQT9 A0A1U8NZB2 A0A1U8MCC1 A0A1U8K9W3 A0A1U8LL69 A0A1U8KHY6 A0A1U8JY21 A0A1U8N222 A0A1U8J324 A0A1U8K3X3 A0A1U8ML84 A0A1U8NC65 A0A1U8JRB1 A0A1U8LLH0 A0A1U8M696 A0A1U8KEC0 A0A1U8MWZ1 A0A1U8P5A3 A0A1U8KJN9 A0A1U8KB63 D2D318 A0A1U8P3G8 A0A1U8I5P7 A8WCU3 A0A1U8JHE2 A0A1U8HWR2 A0A1U8IV10 …
		organic acid biosynthetic process	6	GO:0016053	24	203	2.75	5.14796e-06	5.29	A0A1U8P5A3 A0A1U8N5C7 A0A1U8K9E9 A0A1U8IIK3 A0A1U8MR50 A0A1U8ID88 A0A1U8PXH9 A0A1U8NQT9 A0A1U8NZB2 A0A1U8I5P7 A0A1U8MCC1 A0A1U8LL69 A8WCU3 A0A1U8N222 A0A1U8MJ78 A0A1U8ML84 A0A1U8JRB1 A0A1U8I117 A0A1U8LLH0 A0A1U8K2P8 A0A1U8NE82 A0A1U8MIY2 A0A1U8MWZ1 A0A1U8KAG3
		S-adenosylmethionine metabolic process	6	GO:0046500	4	10	9.3	0.000571327	3.24	A0A1U8P2T2 A0A1U8JUF3 A0A1U8L5H6 A0A1U8NVJ7
		S-adenosylmethionine biosynthetic process	7	GO:0006556	4	10	9.3	0.000571327	3.24	A0A1U8P2T2 A0A1U8JUF3 A0A1U8L5H6 A0A1U8NVJ7
		reproductive system development	6	GO:0061458	6	37	3.77	0.0045076	2.35	B1NHU5 Q8RU83 B0FDL7 E0ADH7 Q3LUM1 A8WCU3
		reproductive structure development	7	GO:0048608	6	37	3.77	0.0045076	2.35	B1NHU5 Q8RU83 B0FDL7 E0ADH7 Q3LUM1 A8WCU3
		inorganic anion transport	7	GO:0015698	4	17	5.47	0.00510229	2.29	A0A1U8M9T3 A0A1U8HYZ8 A0A1U8NPT9 A0A1U8NYW8
		alcohol catabolic process	6	GO:0046164	2	3	15.5	0.0053701	2.27	A0A1U8LSI4 A0A1U8JHT5
		phosphorylated carbohydrate dephosphorylation	7	GO:0046838	2	3	15.5	0.0053701	2.27	A0A1U8LSI4 A0A1U8JHT5

## Sheet: DS30 vs CK30
Table S3. GO enrichment of DEPs in 'DS30 vs CK30' comparison group
Regulated type	GO Terms Level 1	GO Terms Description	GO Terms Level	GO Terms ID	Mapping	Background	Fold Enrichment	Fisher' exact test P value	-log10(p value)	Related Protein
Up-regulated	Cellular Component	membrane	2	GO:0016020	15	959	1.58	0.0183359	1.74	A0A1U8JEJ4 A0A1U8L5Z3 A0A1U8PZN5 A0A1U8PGZ1 A0A1U8KQ35 A0A1U8K7G6 A0A1U8PBQ7 A0A1U8JD95 A0A1U8N1J9 A0A1U8JLA6 A0A1U8JE08 A0A1U8I503 A0A1U8JF59 A0A1U8NH34 A0A1U8HJU3
	Molecular Function	calcium-dependent phospholipid binding	6	GO:0005544	6	14	38.63	4.4071e-09	8.36	A0A1U8I5D0 S5GFP3 A0A1U8IN71 A0A1U8J6E7 A0A1U8JDH4 A0A1U8J8K4
		phospholipid binding	5	GO:0005543	6	37	14.62	2.77973e-06	5.56	A0A1U8I5D0 S5GFP3 A0A1U8IN71 A0A1U8J6E7 A0A1U8JDH4 A0A1U8J8K4
		lipid binding	3	GO:0008289	7	60	10.52	3.91662e-06	5.41	A0A1U8NFP4 A0A1U8I5D0 S5GFP3 A0A1U8IN71 A0A1U8J6E7 A0A1U8JDH4 A0A1U8J8K4
		aspartic-type endopeptidase activity	7	GO:0004190	5	36	12.52	4.31999e-05	4.36	A0A1U8I2Z1 A0A1U8IEA9 A0A1U8K7T2 A0A1U8I781 A0A1U8LRW9
		aspartic-type peptidase activity	6	GO:0070001	5	36	12.52	4.31999e-05	4.36	A0A1U8I2Z1 A0A1U8IEA9 A0A1U8K7T2 A0A1U8I781 A0A1U8LRW9
		transporter activity	2	GO:0005215	14	386	3.27	7.97643e-05	4.1	A0A1U8JEJ4 A0A1U8L5Z3 A0A1U8PZN5 A0A1U8PGZ1 A0A1U8KQ35 A0A1U8P0G4 A0A1U8PBQ7 A0A1U8N1J9 A0A1U8JLA6 A0A1U8JE08 A0A1U8I503 A0A1U8JF59 A0A1U8NH34 A0A1U8HJU3
		calcium ion binding	6	GO:0005509	8	164	4.4	0.000446554	3.35	A0A1U8I5D0 A0A1U8K7G6 A0A1U8J6E7 A0A1U8JDH4 A0A1U8J8K4 A0A1U8IN71 S5GFP3 A0A1U8HJU3
		hydrolase activity	3	GO:0016787	26	1379	1.7	0.00335916	2.47	A0A1U8MRU9 A0A1U8L5Z3 A0A1U8PSK7 A0A1U8HQB4 A0A1U8IEA9 A0A1U8IA24 A0A1U8IHW3 A0A1U8K7T2 Q6VAF5 A0A1U8IU33 A0A1U8JF59 A0A1U8LU17 A0A1U8LWT7 A0A1U8I2Z1 A0A1U8I6K1 A0A1U8N331 A0A1U8K7G6 A0A1U8LRW9 A0A1U8JG61 A0A1U8JYR3 A0A1U8KXW1 A0A1U8I781 A0A1U8PCX3 A0A1U8IP94 A0A1U8LEP4 A0A1U8L2Y6
	Biological Process	proteolysis	6	GO:0006508	9	370	2.07	0.0277661	1.56	A0A1U8I2Z1 A0A1U8PSK7 A0A1U8LRW9 A0A1U8IEA9 A0A1U8HQB4 A0A1U8I781 A0A1U8K7T2 A0A1U8IU33 A0A1U8L2Y6
Down-regulated	Cellular Component	vacuolar proton-transporting V-type ATPase complex	11	GO:0016471	2	9	33.78	0.00142257	2.85	A0A1U8KTX7 A0A1U8NHE1
		vacuolar part	9	GO:0044437	2	12	25.33	0.00257814	2.59	A0A1U8KTX7 A0A1U8NHE1
		vacuolar membrane	10	GO:0005774	2	12	25.33	0.00257814	2.59	A0A1U8KTX7 A0A1U8NHE1
		vacuole	8	GO:0005773	2	15	20.27	0.0040546	2.39	A0A1U8KTX7 A0A1U8NHE1
		proton-transporting V-type ATPase complex	6	GO:0033176	2	20	15.2	0.00719745	2.14	A0A1U8KTX7 A0A1U8NHE1
		chloroplast	9	GO:0009507	2	36	8.44	0.0224467	1.65	H9LH04 C1K5D0
		plastid	8	GO:0009536	2	37	8.22	0.0236388	1.63	H9LH04 C1K5D0
		proton-transporting two-sector ATPase complex	5	GO:0016469	2	42	7.24	0.0299817	1.52	A0A1U8KTX7 A0A1U8NHE1
	Molecular Function	phosphopantetheine binding	5	GO:0031177	4	4	126.75	3.52413e-09	8.45	A0A1U8LN46 A0A1U8IW11 A0A1U8IIK3 A0A1U8PQT4
		modified amino acid binding	3	GO:0072341	4	5	101.4	1.75163e-08	7.76	A0A1U8LN46 A0A1U8IW11 A0A1U8IIK3 A0A1U8PQT4
		amide binding	3	GO:0033218	4	6	84.5	5.22379e-08	7.28	A0A1U8LN46 A0A1U8IW11 A0A1U8IIK3 A0A1U8PQT4
		vitamin binding	4	GO:0019842	4	30	16.9	8.27867e-05	4.08	A0A1U8LN46 A0A1U8IW11 A0A1U8IIK3 A0A1U8PQT4
		oxidoreductase activity	3	GO:0016491	20	1093	2.32	0.00017933	3.75	A0A1U8LMJ7 A0A1U8KIM6 A0A1U8J458 A0A1U8PIG0 A0A1U8MKG3 A0A1U8P7T8 A0A1U8MU28 A0A1U8NXD1 A0A1U8NWE4 A0A1U8J2E7 A0A1U8KCW6 A0A1U8HTV3 A0A1U8MEE4 A0A1U8JY55 A0A1U8P5X3 A0A1U8PGH5 A0A1U8HWH3 E3NZI3 A0A1U8NK97 A0A1U8I5G1
		transcription corepressor activity	5	GO:0003714	2	6	42.25	0.000900618	3.05	A0A1U8K0S7 A0A1U8L5U4
		transcription cofactor activity	4	GO:0003712	2	24	10.56	0.0151249	1.82	A0A1U8K0S7 A0A1U8L5U4
		transcription factor activity, protein binding	2	GO:0000988	2	25	10.14	0.0163573	1.79	A0A1U8K0S7 A0A1U8L5U4
	Biological Process	inorganic anion transport	7	GO:0015698	2	17	12.58	0.0106682	1.97	A0A1U8M9T3 A0A1U8NYW8
		organic acid biosynthetic process	6	GO:0016053	6	203	3.16	0.0111174	1.95	A0A1U8LN46 A0A1U8HW58 A0A1U8NQT9 A0A1U8IW11 A0A1U8IIK3 A0A1U8PQT4
		anion transport	6	GO:0006820	3	51	6.29	0.0117321	1.93	A0A1U8M9T3 A0A1U8NYW8 A0A1U8IVA1
		hydrogen transport	6	GO:0006818	3	55	5.83	0.014398	1.84	A0A1U8N7X6 A0A1U8KTX7 A0A1U8NHE1
		monovalent inorganic cation transport	7	GO:0015672	3	77	4.17	0.0347858	1.46	A0A1U8N7X6 A0A1U8KTX7 A0A1U8NHE1

## Sheet: DS30 vs D
Table S3. GO enrichment of DEPs in 'DS30 vs D' comparison group
Regulated type	GO Terms Level 1	GO Terms Description	GO Terms Level	GO Terms ID	Mapping	Background	Fold Enrichment	Fisher' exact test P value	-log10(p value)	Related Protein
Up-regulated	Cellular Component	extracellular region	2	GO:0005576	12	38	6.14	1.74147e-07	6.76	A0A1U8K726 A0A1U8KCB7 I3NMW7 A0A1U8PIU9 A0A1U8PLN5 A0A1U8M9U3 A0A1U8NIT6 A0A1U8PDF3 A0A1U8KUR6 A0A1U8HRC2 A0A1U8JU63 A0A1U8KMQ0
		chromatin	10	GO:0000785	10	38	5.12	1.24535e-05	4.9	A0A1U8K7L4 A0A1U8KFM1 A0A1U8IEZ9 A0A1U8LGW3 A0A1U8M6Y2 A0A1U8IQ49 A0A1U8IBM2 A0A1U8KTN7 A0A1U8L6E8 A0A1U8P0Q5
		protein-DNA complex	3	GO:0032993	10	38	5.12	1.24535e-05	4.9	A0A1U8K7L4 A0A1U8KFM1 A0A1U8IEZ9 A0A1U8LGW3 A0A1U8M6Y2 A0A1U8IQ49 A0A1U8IBM2 A0A1U8KTN7 A0A1U8L6E8 A0A1U8P0Q5
		DNA packaging complex	3	GO:0044815	10	38	5.12	1.24535e-05	4.9	A0A1U8K7L4 A0A1U8KFM1 A0A1U8IEZ9 A0A1U8LGW3 A0A1U8M6Y2 A0A1U8IQ49 A0A1U8IBM2 A0A1U8KTN7 A0A1U8L6E8 A0A1U8P0Q5
		nucleosome	11	GO:0000786	10	38	5.12	1.24535e-05	4.9	A0A1U8K7L4 A0A1U8KFM1 A0A1U8IEZ9 A0A1U8LGW3 A0A1U8M6Y2 A0A1U8IQ49 A0A1U8IBM2 A0A1U8KTN7 A0A1U8L6E8 A0A1U8P0Q5
		chromosome	8	GO:0005694	12	58	4.03	2.37043e-05	4.63	A0A1U8K7L4 A0A1U8KFM1 A0A1U8IEZ9 A0A1U8LGW3 A0A1U8M6Y2 A0A1U8IQ49 A0A1U8IBM2 A0A1U8PIC4 A0A1U8KTN7 A0A1U8PHN8 A0A1U8L6E8 A0A1U8P0Q5
		chromosomal part	9	GO:0044427	10	42	4.63	3.24987e-05	4.49	A0A1U8K7L4 A0A1U8KFM1 A0A1U8IEZ9 A0A1U8LGW3 A0A1U8M6Y2 A0A1U8IQ49 A0A1U8IBM2 A0A1U8KTN7 A0A1U8L6E8 A0A1U8P0Q5
		apoplast	3	GO:0048046	6	16	7.3	8.56915e-05	4.07	A0A1U8K726 A0A1U8NIT6 A0A1U8KCB7 A0A1U8JU63 A0A1U8PIU9 A0A1U8PLN5
	Molecular Function	hydrolase activity, acting on glycosyl bonds	4	GO:0016798	47	187	4.1	3.81584e-13	12.42	A0A1U8K0L0 A0A1U8MTL6 A0A1U8IT97 A0A1U8P4L4 A0A1U8MZP0 A0A1U8N6N7 A0A1U8P3I3 A0A1U8KEC7 A0A1U8NI72 A0A1U8HW63 A0A1U8IZU6 A0A1U8KLI3 A0A1U8LWT7 A0A1U8NHA5 A0A1U8PTL7 A0A1U8I6K1 A0A1U8HML2 A0A1U8NSI1 A0A1U8NQB9 A0A1U8PPH7 A0A1U8JJU1 A0A1U8P0G9 A0A1U8LEP4 A0A1U8NY47 A0A1U8NJP0 A0A1U8I7W4 A0A1U8NID9 A0A1U8MWL0 A0A1U8NEL0 A0A1U8LCP2 A0A1U8NLH1 A0A1U8KVN8 A0A1U8KN65 A0A1U8II68 A0A1U8PKM5 A0A1U8NN89 A0A…
		hydrolase activity	3	GO:0016787	152	1379	1.8	9.3269e-10	9.03	A0A1U8K0L0 A0A1U8MTL6 A0A1U8L5Z3 A0A1U8P9P0 A0A1U8JZV4 A0A1U8M5D0 A0A1U8LMG8 A0A1U8IAS2 A0A1U8HQB4 A0A1U8N6N7 A0A1U8KEC7 A0A1U8K630 Q6VAF5 A0A1U8MZK8 A0A1U8PPH6 A0A1U8KYC4 A0A1U8LWT7 A0A1U8P1G4 A0A1U8KQ43 A0A1U8NQB9 A0A1U8NBB9 A0A1U8I781 A0A1U8KNF2 A0A1U8JKF5 A0A1U8NGB7 A0A1U8NY47 A0A1U8I846 A0A1U8J8D2 A0A1U8KQ22 A0A1U8IU33 A0A1U8II68 A0A1U8PDQ3 A0A1U8LK20 A0A1U8LHW0 A0A1U8KIZ7 A0A1U8NBF7 A0A1U8P…
		phosphoric diester hydrolase activity	6	GO:0008081	13	31	6.84	1.09217e-08	7.96	A0A1U8P1G4 A0A1U8NBT7 A0A1U8JM84 A0A075T4D3 A0A1U8KI47 A0A1U8J9S2 A0A1U8LMG8 A0A1U8ILH4 A0A1U8M0K6 A0A1U8KXW1 A0A1U8KNF2 A0A1U8JKF5 A0A1U8MHN3
		peptidase activity	4	GO:0008233	47	359	2.14	4.67971e-07	6.33	A0A1U8PSK7 A0A1U8P345 A0A1U8NK33 A0A1U8JGE9 A0A1U8HQB4 A0A1U8IEA9 A0A1U8K7T2 A0A1U8MZK8 A0A1U8PPH6 A0A1U8L8Z3 A0A1U8N4G9 A0A1U8MH23 A0A1U8L1H0 A0A1U8PJE5 A0A1U8KYC4 A0A1U8I2Z1 A0A1U8PNC1 A0A1U8PH25 A0A1U8JBC1 A0A1U8KQ43 A0A1U8PPE8 A0A1U8I781 A0A1U8JYV3 A0A1U8PWK1 A0A1U8NGB7 A0A1U8IDD8 A0A1U8L2Y6 A0A1U8I846 A0A1U8HH67 A0A1U8KQM4 A0A1U8P7T4 A0A1U8IN61 A0A1U8IU33 A0A1U8KMQ9 A0A1U8J2X7 A0A1U8LIZ9 A0A…
		cysteine-type peptidase activity	6	GO:0008234	17	70	3.96	6.96641e-07	6.16	A0A1U8PSK7 A0A1U8P345 A0A1U8HQB4 A0A1U8PPH6 A0A1U8MZK8 A0A1U8N4G9 A0A1U8L8Z3 A0A1U8PJE5 A0A1U8J2X7 A0A1U8PNC1 A0A1U8JBC1 A0A1U8LIZ9 A0A1U8PDQ3 A0A1U8PPE8 A0A1U8JYV3 A0A1U8L2Y6 A0A1U8IDD8
		hydroquinone:oxygen oxidoreductase activity	6	GO:0052716	6	9	10.88	3.6805e-06	5.43	A0A1U8K726 A0A1U8NIT6 A0A1U8KCB7 A0A1U8JU63 A0A1U8PIU9 A0A1U8PLN5
		beta-N-acetylhexosaminidase activity	7	GO:0004563	4	5	13.06	6.62664e-05	4.18	A0A1U8I7W4 A0A1U8LCP2 A0A1U8KK89 A0A1U8LWT7
		hexosaminidase activity	6	GO:0015929	4	5	13.06	6.62664e-05	4.18	A0A1U8I7W4 A0A1U8LCP2 A0A1U8KK89 A0A1U8LWT7
	Biological Process	phenylpropanoid catabolic process	6	GO:0046271	6	9	10.06	5.78618e-06	5.24	A0A1U8K726 A0A1U8NIT6 A0A1U8KCB7 A0A1U8JU63 A0A1U8PIU9 A0A1U8PLN5
		lignin catabolic process	7	GO:0046274	6	9	10.06	5.78618e-06	5.24	A0A1U8K726 A0A1U8NIT6 A0A1U8KCB7 A0A1U8JU63 A0A1U8PIU9 A0A1U8PLN5
		lignin metabolic process	6	GO:0009808	6	9	10.06	5.78618e-06	5.24	A0A1U8K726 A0A1U8NIT6 A0A1U8KCB7 A0A1U8JU63 A0A1U8PIU9 A0A1U8PLN5
		proteolysis	6	GO:0006508	47	370	1.92	8.00691e-06	5.1	A0A1U8PSK7 A0A1U8P345 A0A1U8NK33 A0A1U8JGE9 A0A1U8HQB4 A0A1U8IEA9 A0A1U8J3G1 A0A1U8K7T2 A0A1U8MZK8 A0A1U8PPH6 A0A1U8L8Z3 A0A1U8N4G9 A0A1U8MH23 A0A1U8L1H0 A0A1U8PJE5 A0A1U8KYC4 A0A1U8I2Z1 A0A1U8PNC1 A0A1U8PH25 A0A1U8JBC1 A0A1U8KQ43 A0A1U8PPE8 A0A1U8I781 A0A1U8JYV3 A0A1U8PWK1 A0A1U8NGB7 A0A1U8IDD8 A0A1U8L2Y6 A0A1U8I846 A0A1U8HH67 A0A1U8KQM4 A0A1U8P7T4 A0A1U8IN61 A0A1U8IU33 A0A1U8KMQ9 A0A1U8J2X7 A0A…
		chromatin organization	6	GO:0006325	8	38	3.18	0.00291172	2.54	A0A1U8K7L4 A0A1U8KFM1 A0A1U8M6Y2 A0A1U8MLQ1 A0A1U8KTN7 A0A1U8J7B1 A0A1U8L6E8 A0A1U8NM45
		nucleosome organization	7	GO:0034728	6	23	3.94	0.00313163	2.5	A0A1U8K7L4 A0A1U8KFM1 A0A1U8KTN7 A0A1U8L6E8 A0A1U8NM45 A0A1U8M6Y2
		DNA packaging	7	GO:0006323	6	23	3.94	0.00313163	2.5	A0A1U8K7L4 A0A1U8KFM1 A0A1U8KTN7 A0A1U8L6E8 A0A1U8NM45 A0A1U8M6Y2
		chromatin assembly or disassembly	7	GO:0006333	6	24	3.77	0.00394646	2.4	A0A1U8K7L4 A0A1U8KFM1 A0A1U8KTN7 A0A1U8L6E8 A0A1U8NM45 A0A1U8M6Y2
		protein-DNA complex assembly	7	GO:0065004	6	24	3.77	0.00394646	2.4	A0A1U8K7L4 A0A1U8KFM1 A0A1U8KTN7 A0A1U8L6E8 A0A1U8NM45 A0A1U8M6Y2
		aminoglycan catabolic process	6	GO:0006026	5	17	4.44	0.0039676	2.4	A0A1U8JH28 A0A1U8P0G9 A0A1U8PCX3 A0A1U8HPQ1 A0A1U8P0I0
		amino sugar catabolic process	6	GO:0046348	5	17	4.44	0.0039676	2.4	A0A1U8JH28 A0A1U8P0G9 A0A1U8PCX3 A0A1U8HPQ1 A0A1U8P0I0
		chitin metabolic process	7	GO:0006030	5	17	4.44	0.0039676	2.4	A0A1U8JH28 A0A1U8P0G9 A0A1U8PCX3 A0A1U8HPQ1 A0A1U8P0I0
		glucosamine-containing compound metabolic process	6	GO:1901071	5	17	4.44	0.0039676	2.4	A0A1U8JH28 A0A1U8P0G9 A0A1U8PCX3 A0A1U8HPQ1 A0A1U8P0I0
		glucosamine-containing compound catabolic process	7	GO:1901072	5	17	4.44	0.0039676	2.4	A0A1U8JH28 A0A1U8P0G9 A0A1U8PCX3 A0A1U8HPQ1 A0A1U8P0I0
Down-regulated	Cellular Component	ribosome	8	GO:0005840	56	325	2.85	2.67786e-13	12.57	A0A1U8ND27 A0A1U8N013 A0A1U8MH15 A0A1U8LK44 P46299 A0A1U8KZR5 A0A1U8K8A6 A0A1U8PC41 A0A1U8MTL3 A0A1U8NUD9 A0A1U8LLN0 A0A1U8PJE2 A0A1U8N2W4 A0A1U8HPA6 A0A1U8JT39 A0A1U8LTM7 A0A1U8MWE0 A0A1U8LMW6 A0A1U8K6B4 A0A1U8NYQ9 A0A1U8MJZ9 A0A1U8NTN7 A0A1U8NZY8 A0A1U8JMV1 A0A1U8NKI8 A0A1U8PE88 A0A1U8NJU6 A0A1U8KWW4 A0A1U8M2L4 A0A1U8LBB1 A0A1U8PQQ9 A0A1U8HX68 A0A1U8MXI2 Q96499 A0A1U8IL72 A0A1U8J496 Q9XHE4 A0A1…
		ribonucleoprotein complex	3	GO:1990904	63	380	2.74	4.71068e-13	12.33	A0A1U8ND27 A0A1U8N013 A0A1U8MH15 A0A1U8LK44 P46299 A0A1U8KZR5 A0A1U8K8A6 A0A1U8PC41 A0A1U8MTL3 A0A1U8NUD9 A0A1U8LLN0 A0A1U8PJE2 A0A1U8N2W4 A0A1U8HPA6 A0A1U8JT39 A0A1U8L8F7 A0A1U8JPH3 A0A1U8LTM7 A0A1U8MWE0 A0A1U8LMW6 A0A1U8K6B4 A0A1U8NYQ9 A0A1U8MJZ9 A0A1U8NTN7 A0A1U8NZY8 A0A1U8JMV1 A0A1U8NKI8 A0A1U8PE88 A0A1U8IFJ7 A0A1U8P230 A0A1U8NJU6 A0A1U8KWW4 A0A1U8M2L4 A0A1U8LBB1 A0A1U8PQQ9 A0A1U8HX68 A0A1U8M…
		intracellular ribonucleoprotein complex	6	GO:0030529	63	380	2.74	4.71068e-13	12.33	A0A1U8ND27 A0A1U8N013 A0A1U8MH15 A0A1U8LK44 P46299 A0A1U8KZR5 A0A1U8K8A6 A0A1U8PC41 A0A1U8MTL3 A0A1U8NUD9 A0A1U8LLN0 A0A1U8PJE2 A0A1U8N2W4 A0A1U8HPA6 A0A1U8JT39 A0A1U8L8F7 A0A1U8JPH3 A0A1U8LTM7 A0A1U8MWE0 A0A1U8LMW6 A0A1U8K6B4 A0A1U8NYQ9 A0A1U8MJZ9 A0A1U8NTN7 A0A1U8NZY8 A0A1U8JMV1 A0A1U8NKI8 A0A1U8PE88 A0A1U8IFJ7 A0A1U8P230 A0A1U8NJU6 A0A1U8KWW4 A0A1U8M2L4 A0A1U8LBB1 A0A1U8PQQ9 A0A1U8HX68 A0A1U8M…
		non-membrane-bounded organelle	3	GO:0043228	65	459	2.34	5.19473e-13	12.28	A0A1U8ND27 A0A1U8N013 A0A1U8MH15 P46299 A0A1U8KZR5 A0A1U8PC41 A0A1U8MTL3 A0A1U8LLN0 A0A1U8PJE2 A0A1U8N2W4 A0A1U8JT39 A0A1U8P948 A0A1U8JPH3 A0A1U8PHF0 A0A1U8LMW6 A0A1U8LE83 B1PBW9 A0A1U8JMV1 A1XJ44 A0A1U8NJU6 A0A1U8PDZ1 A0A1U8LBB1 A0A1U8LNJ7 A0A1U8IL72 A0A1U8J6B1 A0A1U8IDM3 A0A1U8P3S3 A0A1U8LP26 A0A1U8K957 A0A1U8IMY4 A0A1U8ID20 A0A1U8K7M1 A0A1U8LWS2 A0A1U8KZJ7 A0A1U8PDP6 A0A1U8LXY9 A0A1U8KBG8 A0A1…
		intracellular non-membrane-bounded organelle	7	GO:0043232	65	459	2.34	5.19473e-13	12.28	A0A1U8ND27 A0A1U8N013 A0A1U8MH15 P46299 A0A1U8KZR5 A0A1U8PC41 A0A1U8MTL3 A0A1U8LLN0 A0A1U8PJE2 A0A1U8N2W4 A0A1U8JT39 A0A1U8P948 A0A1U8JPH3 A0A1U8PHF0 A0A1U8LMW6 A0A1U8LE83 B1PBW9 A0A1U8JMV1 A1XJ44 A0A1U8NJU6 A0A1U8PDZ1 A0A1U8LBB1 A0A1U8LNJ7 A0A1U8IL72 A0A1U8J6B1 A0A1U8IDM3 A0A1U8P3S3 A0A1U8LP26 A0A1U8K957 A0A1U8IMY4 A0A1U8ID20 A0A1U8K7M1 A0A1U8LWS2 A0A1U8KZJ7 A0A1U8PDP6 A0A1U8LXY9 A0A1U8KBG8 A0A1…
		cytoplasm	6	GO:0005737	101	1079	1.55	7.19347e-10	9.14	A0A1U8ND27 A0A1U8N013 A0A1U8MH15 P46299 A0A1U8KZR5 A0A1U8PC41 A0A1U8HIG4 A0A1U8MTL3 A0A1U8LLN0 Q8LK52 A0A1U8PJE2 A0A1U8N2W4 A0A1U8JT39 A0A1U8I4D8 A0A1U8LMW6 A0A1U8MB25 A0A1U8KTY2 A0A1U8KR91 B1PBW9 A0A1U8PXI5 A0A1U8JMV1 A0A1U8NJU6 A0A1U8LBB1 A0A1U8JGA6 A0A1U8M5U3 A0A1U8IL72 A0A1U8LYJ9 A0A1U8J6B1 A0A1U8LDD2 A0A1U8IDM3 A0A1U8P3S3 A0A1U8N9X9 A0A1U8LP26 A0A1U8K957 A0A1U8K511 A0A1U8IMY4 A0A1U8HW58 A0A1…
		cytoplasmic part	7	GO:0044444	78	791	1.63	8.87988e-08	7.05	A0A1U8ND27 A0A1U8N013 A0A1U8MH15 P46299 A0A1U8KZR5 A0A1U8PC41 A0A1U8HIG4 A0A1U8MTL3 A0A1U8LLN0 A0A1U8PJE2 A0A1U8N2W4 A0A1U8JT39 A0A1U8LMW6 A0A1U8MB25 A0A1U8KR91 A0A1U8PXI5 A0A1U8JMV1 A0A1U8NJU6 A0A1U8LBB1 A0A1U8JGA6 A0A1U8M5U3 A0A1U8IL72 A0A1U8J6B1 A0A1U8LDD2 A0A1U8IDM3 A0A1U8P3S3 A0A1U8N9X9 A0A1U8LP26 A0A1U8K957 A0A1U8IMY4 A0A1U8HW58 A0A1U8LX58 A0A1U8ID20 A0A1U8LN77 A0A1U8K7M1 A0A1U8LWS2 A0A1U8K…
		nucleolus	11	GO:0005730	3	7	7.09	0.00632531	2.2	E0XJL2 A0A1U8LE83 A0A1U8JPH3
	Molecular Function	structural constituent of ribosome	3	GO:0003735	56	322	3.55	1.6546e-18	17.78	A0A1U8ND27 A0A1U8N013 A0A1U8MH15 A0A1U8LK44 P46299 A0A1U8KZR5 A0A1U8K8A6 A0A1U8PC41 A0A1U8MTL3 A0A1U8NUD9 A0A1U8LLN0 A0A1U8PJE2 A0A1U8N2W4 A0A1U8HPA6 A0A1U8JT39 A0A1U8LTM7 A0A1U8MWE0 A0A1U8LMW6 A0A1U8K6B4 A0A1U8NYQ9 A0A1U8MJZ9 A0A1U8NTN7 A0A1U8NZY8 A0A1U8JMV1 A0A1U8NKI8 A0A1U8PE88 A0A1U8NJU6 A0A1U8KWW4 A0A1U8M2L4 A0A1U8LBB1 A0A1U8PQQ9 A0A1U8HX68 A0A1U8MXI2 Q96499 A0A1U8IL72 A0A1U8J496 Q9XHE4 A0A1…
		structural molecule activity	2	GO:0005198	62	391	3.24	2.1228e-17	16.67	A0A1U8ND27 A0A1U8N013 A0A1U8MH15 A0A1U8LK44 P46299 A0A1U8KZR5 A0A1U8K8A6 A0A1U8PC41 A0A1U8MTL3 A0A1U8NUD9 A0A1U8LLN0 A0A1U8PJE2 A0A1U8N2W4 A0A1U8HPA6 A0A1U8JT39 A0A1U8P948 A0A1U8PHF0 A0A1U8LTM7 A0A1U8MWE0 A0A1U8LMW6 A0A1U8K6B4 A0A1U8NYQ9 A0A1U8MJZ9 A0A1U8NTN7 A0A1U8NZY8 B1PBW9 A0A1U8JMV1 A0A1U8NKI8 A0A1U8PE88 A0A1U8NJU6 A0A1U8KWW4 A0A1U8PDZ1 A0A1U8M2L4 A0A1U8LBB1 A0A1U8PQQ9 A0A1U8LNJ7 A0A1U8HX68 …
		methyltransferase activity	5	GO:0008168	19	132	2.94	2.0562e-05	4.69	A0A1U8J056 B0FDL7 A0A1U8MR50 A0A1U8PXH9 A0A1U8KU34 A0A1U8M2I3 A0A1U8N5Q6 A0A1U8MCC1 A0A1U8NH16 A0A1U8P552 A0A1U8MXD1 E3NZI7 A0A1U8PUA8 A0A1U8KD39 A0A1U8N5R4 A0A1U8JWW6 A0A1U8MM36 A0A1U8LR30 A0A1U8IKQ5
		O-methyltransferase activity	6	GO:0008171	8	32	5.11	0.000114284	3.94	E3NZI7 A0A1U8KD39 A0A1U8M2I3 A0A1U8N5Q6 A0A1U8MM36 A0A1U8N5R4 A0A1U8IKQ5 A0A1U8NH16
		5S rRNA binding	7	GO:0008097	4	8	10.22	0.000338027	3.47	A0A1U8P3S3 A0A1U8K957 A0A1U8LLN0 A0A1U8MWE0
		methionine adenosyltransferase activity	5	GO:0004478	4	10	8.17	0.000937507	3.03	A0A1U8P2T2 A0A1U8JUF3 A0A1U8L5H6 A0A1U8NVJ7
		ammonia ligase activity	6	GO:0016211	4	12	6.81	0.00204352	2.69	A8WCU3 A0A1U8LLH0 A0A1U8ID88 A0A1U8K2P8
		glutamate-ammonia ligase activity	7	GO:0004356	4	12	6.81	0.00204352	2.69	A8WCU3 A0A1U8LLH0 A0A1U8ID88 A0A1U8K2P8
	Biological Process	peptide biosynthetic process	7	GO:0043043	63	464	2.46	1.89682e-12	11.72	A0A1U8ND27 A0A1U8N013 A0A1U8MH15 A0A1U8LK44 P46299 A0A1U8KZR5 A0A1U8K8A6 A0A1U8PC41 A0A1U8MTL3 A0A1U8NUD9 A0A1U8LLN0 A0A1U8PJE2 A0A1U8N2W4 A0A1U8HPA6 A0A1U8JT39 A0A1U8LTM7 A0A1U8MWE0 A0A1U8LMW6 A0A1U8P4U8 A0A1U8K6B4 A0A1U8NYQ9 A0A1U8MJZ9 A0A1U8NTN7 A0A1U8NZY8 A0A1U8JMV1 A0A1U8NKI8 A0A1U8PE88 A0A1U8HSM5 A0A1U8NJU6 A0A1U8KWW4 A0A1U8M2L4 A0A1U8LBB1 A0A1U8PQQ9 A0A1U8HX68 Q3LUM1 A0A1U8MXI2 Q96499 A0A1…
		peptide metabolic process	6	GO:0006518	63	482	2.37	2.56102e-11	10.59	A0A1U8ND27 A0A1U8N013 A0A1U8MH15 A0A1U8LK44 P46299 A0A1U8KZR5 A0A1U8K8A6 A0A1U8PC41 A0A1U8MTL3 A0A1U8NUD9 A0A1U8LLN0 A0A1U8PJE2 A0A1U8N2W4 A0A1U8HPA6 A0A1U8JT39 A0A1U8LTM7 A0A1U8MWE0 A0A1U8LMW6 A0A1U8P4U8 A0A1U8K6B4 A0A1U8NYQ9 A0A1U8MJZ9 A0A1U8NTN7 A0A1U8NZY8 A0A1U8JMV1 A0A1U8NKI8 A0A1U8PE88 A0A1U8HSM5 A0A1U8NJU6 A0A1U8KWW4 A0A1U8M2L4 A0A1U8LBB1 A0A1U8PQQ9 A0A1U8HX68 Q3LUM1 A0A1U8MXI2 Q96499 A0A1…
		amide biosynthetic process	6	GO:0043604	65	484	2.43	2.0129e-10	9.7	A0A1U8ND27 A0A1U8N013 A0A1U8MH15 A0A1U8LK44 P46299 A0A1U8KZR5 A0A1U8K8A6 A0A1U8PC41 A0A1U8MTL3 A0A1U8NUD9 A0A1U8LLN0 A0A1U8PJE2 A0A1U8N2W4 A0A1U8HPA6 A0A1U8JT39 A0A1U8LTM7 A0A1U8MWE0 A0A1U8LMW6 A0A1U8P4U8 A0A1U8K6B4 A0A1U8NYQ9 A0A1U8MJZ9 A0A1U8NTN7 A0A1U8NZY8 A0A1U8JMV1 A0A1U8NKI8 A0A1U8PE88 A0A1U8HSM5 A0A1U8NJU6 A0A1U8KWW4 A0A1U8M2L4 A0A1U8LBB1 A0A1U8PQQ9 A0A1U8HX68 Q3LUM1 A0A1U8MXI2 Q96499 A0A1…
		cellular macromolecule biosynthetic process	6	GO:0034645	68	675	1.82	3.19276e-07	6.5	A0A1U8ND27 A0A1U8N013 A0A1U8MH15 P46299 A0A1U8KZR5 A0A1U8PC41 A0A1U8MTL3 A0A1U8LLN0 A0A1U8PJE2 A0A1U8N2W4 A0A1U8JT39 A0A1U8LMW6 A0A1U8P4U8 A0A1U8JMV1 A0A1U8NJU6 A0A1U8LBB1 A0A1U8IL72 A0A1U8J6B1 A0A1U8IDM3 A0A1U8P3S3 A0A1U8LP26 A0A1U8LBB4 A0A1U8K957 A0A1U8IMY4 A0A1U8LY39 A0A1U8L5D1 A0A1U8ID20 A0A1U8K7M1 A0A1U8LWS2 A0A1U8KZJ7 A0A1U8PDP6 A0A1U8LXY9 A0A1U8KBG8 A0A1U8LYX6 A0A1U8ITA6 A0A1U8K1Q5 A0A1U8M…
		organic acid biosynthetic process	6	GO:0016053	30	203	2.68	5.40506e-07	6.27	A0A1U8KQM6 A0A1U8P5A3 A0A1U8K9E9 A0A1U8MR50 A0A1U8NTR3 A0A1U8ID88 A0A1U8PXH9 A0A1U8NQT9 A0A1U8NZB2 A0A1U8MCC1 A8WCU3 A0A1U8N222 A0A1U8K511 A0A1U8HW58 A0A1U8ML84 A0A1U8IW11 A0A1U8N1D5 A0A1U8JRB1 A0A1U8LLH0 A0A1U8I117 A0A1U8N867 A0A1U8PQT4 A0A1U8K2P8 A0A1U8N0P1 A0A1U8J9L3 A0A1U8LR30 A0A1U8MIY2 A0A1U8KUV6 A0A1U8MWZ1 A0A1U8KAG3
		carboxylic acid metabolic process	7	GO:0019752	59	562	1.9	5.77628e-07	6.24	A0A1U8PUU8 A0A1U8MD44 A0A1U8K9E9 A0A1U8MR50 A0A1U8NTR3 A0A1U8IJT6 A0A1U8ID88 A0A1U8PXH9 A0A1U8NQT9 A0A1U8NZB2 A0A1U8MCC1 A0A1U8K9W3 A0A1U8KHY6 A0A1U8JY21 A0A1U8N222 A0A1U8K3X3 A0A1U8ML84 A0A1U8NC65 A0A1U8IW11 A0A1U8JRB1 A0A1U8LLH0 A0A1U8PQT4 A0A1U8M696 A0A1U8LR30 A0A1U8KEC0 A0A1U8MIV1 A0A1U8K368 A0A1U8MWZ1 A0A1U8KQM6 A0A1U8P5A3 A0A1U8KJN9 A0A1U8KB63 D2D318 D2D2Z8 A0A1U8N9X9 A8WCU3 A0A1U8JHE2 A0A1…
		oxoacid metabolic process	6	GO:0043436	59	569	1.88	8.81688e-07	6.05	A0A1U8PUU8 A0A1U8MD44 A0A1U8K9E9 A0A1U8MR50 A0A1U8NTR3 A0A1U8IJT6 A0A1U8ID88 A0A1U8PXH9 A0A1U8NQT9 A0A1U8NZB2 A0A1U8MCC1 A0A1U8K9W3 A0A1U8KHY6 A0A1U8JY21 A0A1U8N222 A0A1U8K3X3 A0A1U8ML84 A0A1U8NC65 A0A1U8IW11 A0A1U8JRB1 A0A1U8LLH0 A0A1U8PQT4 A0A1U8M696 A0A1U8LR30 A0A1U8KEC0 A0A1U8MIV1 A0A1U8K368 A0A1U8MWZ1 A0A1U8KQM6 A0A1U8P5A3 A0A1U8KJN9 A0A1U8KB63 D2D318 D2D2Z8 A0A1U8N9X9 A8WCU3 A0A1U8JHE2 A0A1…
		ribose phosphate metabolic process	6	GO:0019693	20	174	2.08	0.00135699	2.87	A0A1U8HH53 A0A1U8M1I3 A0A1U8MD44 C6GFP4 D2D2Z8 A0A1U8NS46 A0A1U8PUN7 A0A1U8NDL1 A0A1U8LMF0 A0A1U8LPW9 A0A1U8IPK8 A0A1U8LMV7 A0A1U8LX58 A0A1U8NDS2 A0A1U8NDV4 A0A1U8M696 A0A1U8N0A9 A0A1U8NRN0 A0A1U8PZN0 A0A1U8ILX8
		S-adenosylmethionine metabolic process	6	GO:0046500	4	10	7.24	0.00147198	2.83	A0A1U8P2T2 A0A1U8JUF3 A0A1U8L5H6 A0A1U8NVJ7
		S-adenosylmethionine biosynthetic process	7	GO:0006556	4	10	7.24	0.00147198	2.83	A0A1U8P2T2 A0A1U8JUF3 A0A1U8L5H6 A0A1U8NVJ7
		glucose 6-phosphate metabolic process	6	GO:0051156	5	18	5.03	0.00235248	2.63	A0A1U8IPK8 A0A1U8NRN0 A0A1U8NDS2 A0A1U8ILX8 A0A1U8NDL1
		nucleotide-sugar metabolic process	6	GO:0009225	4	12	6.03	0.00317661	2.5	D2D2Z0 A0A1U8M4J6 D2D336 A0A1U8N506
		glyceraldehyde-3-phosphate metabolic process	6	GO:0019682	5	20	4.53	0.00388587	2.41	A0A1U8IPK8 A0A1U8NRN0 A0A1U8NDS2 A0A1U8ILX8 A0A1U8NDL1
		nucleoside phosphate metabolic process	7	GO:0006753	21	205	1.85	0.00429605	2.37	A0A1U8HH53 A0A1U8M1I3 A0A1U8MD44 C6GFP4 D2D2Z8 A0A1U8NS46 A0A1U8PUN7 A0A1U8NDL1 A0A1U8LMF0 A0A1U8LPW9 A0A1U8IPK8 A0A1U8LMV7 A0A1U8LX58 A0A1U8NDS2 A0A1U8NDV4 A0A1U8M696 A0A1U8LR30 A0A1U8N0A9 A0A1U8NRN0 A0A1U8PZN0 A0A1U8ILX8

## Sheet: DS45 vs CK45
Table S3. GO enrichment of DEPs in 'DS45 vs CK45' comparison group
Regulated type	GO Terms Level 1	GO Terms Description	GO Terms Level	GO Terms ID	Mapping	Background	Fold Enrichment	Fisher' exact test P value	-log10(p value)	Related Protein
Up-regulated	Cellular Component	proton-transporting V-type ATPase complex	6	GO:0033176	10	20	9.21	1.84276e-08	7.73	Q43434 A0A1U8KTX7 A0A1U8MQP2 A0A1U8L4B5 A0A1U8KVG8 A0A1U8NHE1 P31405 A0A1U8JEW0 A0A1U8IX01 A0A1U8K548
		vacuolar part	9	GO:0044437	8	12	12.28	2.52208e-08	7.6	Q43434 A0A1U8KTX7 A0A1U8MQP2 A0A1U8IX01 A0A1U8K548 A0A1U8KVG8 A0A1U8NHE1 P31405
		vacuolar membrane	10	GO:0005774	8	12	12.28	2.52208e-08	7.6	Q43434 A0A1U8KTX7 A0A1U8MQP2 A0A1U8IX01 A0A1U8K548 A0A1U8KVG8 A0A1U8NHE1 P31405
		vacuole	8	GO:0005773	8	15	9.83	2.85196e-07	6.54	Q43434 A0A1U8KTX7 A0A1U8MQP2 A0A1U8IX01 A0A1U8K548 A0A1U8KVG8 A0A1U8NHE1 P31405
		proton-transporting two-sector ATPase complex	5	GO:0016469	12	42	5.26	1.08625e-06	5.96	Q43434 A0A1U8KTX7 A0A1U8MQP2 A0A1U8NFP9 A0A1U8L4B5 A0A1U8KVG8 A0A1U8NHE1 P31405 A0A1U8JEW0 A0A1U8IX01 A0A1U8K548 A0A1U8KTL0
		vacuolar proton-transporting V-type ATPase complex	11	GO:0016471	6	9	12.28	1.67987e-06	5.77	A0A1U8KTX7 A0A1U8MQP2 A0A1U8IX01 A0A1U8K548 A0A1U8KVG8 A0A1U8NHE1
		extracellular region	2	GO:0005576	11	38	5.33	2.72212e-06	5.57	A0A1U8K726 Q2HPG3 A0A1U8KCB7 A0A1U8KUR5 A0A1U8KNC6 A0A1U8PIU9 A0A1U8PLN5 A0A1U8NIT6 A0A1U8HRC2 J7G8Y0 A0A1U8KMQ0
		apoplast	3	GO:0048046	7	16	8.06	8.9971e-06	5.05	A0A1U8K726 A0A1U8NIT6 A0A1U8KCB7 A0A1U8KUR5 J7G8Y0 A0A1U8PIU9 A0A1U8PLN5
	Molecular Function	hydrolase activity, acting on glycosyl bonds	4	GO:0016798	35	187	3.2	5.33528e-10	9.27	A0A1U8K0L0 A0A1U8JRG8 A0A1U8IHA4 A0A1U8MZP0 A0A1U8NI72 A0A1U8HW63 A0A1U8KLI3 A0A1U8LWT7 A0A1U8NHA5 A0A1U8I6K1 A0A1U8IDI8 Q39799 A0A1U8P0G9 A0A1U8LEP4 A0A1U8KUR5 A0A1U8NJP0 A0A1U8MI05 A0A1U8HXR1 A0A1U8MWL0 A0A1U8NEL0 A0A1U8L3M1 A0A1U8KVN8 A0A1U8KXV5 A0A1U8IJS6 A0A1U8KN65 A0A1U8N331 A0A1U8PKM5 A0A1U8HPQ1 A0A1U8KIZ7 A0A1U8KYP6 A0A1U8JKE4 A0A1U8PCX3 A0A1U8IP94 A0A1U8HZU9 A0A1U8P0I0
		calcium ion binding	6	GO:0005509	30	164	3.13	1.65689e-08	7.78	A0A1U8NBT7 A8TWY9 A0A1U8MAB6 A0A1U8I5D0 A0A1U8MIM6 A0A1U8J6E7 A0A1U8JDH4 A0A1U8INM6 A0A1U8LMM1 A0A1U8JH65 A0A1U8KZ09 A0A1U8J7H8 A0A1U8IS53 A0A1U8IN71 A0A1U8HPG0 A0A1U8KVN8 A0A1U8NBY0 A0A1U8IJ50 A0A1U8I634 A0A1U8HRG1 A0A1U8JFY4 A0A1U8K7G6 A0A1U8LHL3 A0A1U8KI47 A0A1U8J8K4 A0A1U8IUN0 A0A1U8NJZ1 S5GFP3 A0A1U8MMB8 A0A1U8HJU3
		calcium-dependent phospholipid binding	6	GO:0005544	8	14	9.78	2.81808e-07	6.55	A0A1U8JFY4 A0A1U8I5D0 A0A1U8J6E7 A0A1U8JDH4 A0A1U8J8K4 A0A1U8J7H8 A0A1U8IN71 S5GFP3
		transporter activity	2	GO:0005215	46	386	2.04	2.37067e-06	5.63	Q43434 A0A1U8HVZ5 A0A1U8L5Z3 A0A1U8LH74 A0A1U8KQ35 A0A1U8Q094 A0A1U8L4B5 A0A1U8KVG8 A0A1U8PBQ7 A0A1U8ILR7 A0A1U8N9K0 A0A1U8I503 A0A1U8JF59 A0A1U8MSY3 A0A1U8PGZ1 A0A1U8M849 A0A1U8INC4 A0A1U8KR91 A0A1U8IQZ9 P31405 A0A1U8HIW7 A0A1U8JEJ4 A0A1U8NFP9 A0A1U8IN00 A0A1U8PJA6 A0A1U8NHE1 A0A1U8L877 A0A1U8JEW0 A0A1U8LL75 A0A1U8IX01 A0A1U8MSH7 A0A1U8K548 A0A1U8PUA3 A0A1U8JAU3 A0A1U8MQP2 A0A1U8KTX7 A0A1U8PZN5 …
		chitinase activity	6	GO:0004568	7	17	7.05	2.59023e-05	4.59	A0A1U8MI05 A0A1U8P0G9 A0A1U8IHA4 A0A1U8PCX3 Q39799 A0A1U8HPQ1 A0A1U8P0I0
		phosphoric diester hydrolase activity	6	GO:0008081	9	31	4.97	4.66661e-05	4.33	A0A1U8NBT7 A0A1U8K7G6 A0A075T4D3 A0A1U8KI47 A0A1U8J9S2 A0A1U8ILH4 A0A1U8M0K6 A0A1U8KXW1 A0A1U8IJ50
		hydroquinone:oxygen oxidoreductase activity	6	GO:0052716	5	9	9.51	6.90734e-05	4.16	A0A1U8K726 A0A1U8NIT6 A0A1U8KCB7 A0A1U8PIU9 A0A1U8PLN5
		peptidase regulator activity	4	GO:0061134	4	6	11.41	0.000157145	3.8	A0A1U8PIP5 A0A1U8PL81 A0A1U8I0I1 A0A1U8JSS5
	Biological Process	hydrogen transport	6	GO:0006818	14	55	4.06	4.66958e-06	5.33	Q43434 A0A1U8KTX7 A0A1U8MQP2 A0A1U8NFP9 A0A1U8L4B5 A0A1U8KVG8 A0A1U8NHE1 P31405 A0A1U8JEW0 A0A1U8IX01 A0A1U8K548 A0A1U8KTL0 A0A1U8JF59 A0A1U8PW39
		amino sugar catabolic process	6	GO:0046348	7	17	6.56	4.05293e-05	4.39	A0A1U8MI05 A0A1U8P0G9 A0A1U8IHA4 A0A1U8PCX3 Q39799 A0A1U8HPQ1 A0A1U8P0I0
		glucosamine-containing compound catabolic process	7	GO:1901072	7	17	6.56	4.05293e-05	4.39	A0A1U8MI05 A0A1U8P0G9 A0A1U8IHA4 A0A1U8PCX3 Q39799 A0A1U8HPQ1 A0A1U8P0I0
		aminoglycan catabolic process	6	GO:0006026	7	17	6.56	4.05293e-05	4.39	A0A1U8MI05 A0A1U8P0G9 A0A1U8IHA4 A0A1U8PCX3 Q39799 A0A1U8HPQ1 A0A1U8P0I0
		chitin metabolic process	7	GO:0006030	7	17	6.56	4.05293e-05	4.39	A0A1U8MI05 A0A1U8P0G9 A0A1U8IHA4 A0A1U8PCX3 Q39799 A0A1U8HPQ1 A0A1U8P0I0
		glucosamine-containing compound metabolic process	6	GO:1901071	7	17	6.56	4.05293e-05	4.39	A0A1U8MI05 A0A1U8P0G9 A0A1U8IHA4 A0A1U8PCX3 Q39799 A0A1U8HPQ1 A0A1U8P0I0
		monovalent inorganic cation transport	7	GO:0015672	15	77	3.11	6.75121e-05	4.17	Q43434 A0A1U8HVZ5 A0A1U8KTX7 A0A1U8MQP2 A0A1U8NFP9 A0A1U8L4B5 A0A1U8KVG8 A0A1U8NHE1 P31405 A0A1U8JEW0 A0A1U8IX01 A0A1U8K548 A0A1U8KTL0 A0A1U8JF59 A0A1U8PW39
		phenylpropanoid catabolic process	6	GO:0046271	5	9	8.86	9.65135e-05	4.02	A0A1U8K726 A0A1U8NIT6 A0A1U8KCB7 A0A1U8PIU9 A0A1U8PLN5
		lignin catabolic process	7	GO:0046274	5	9	8.86	9.65135e-05	4.02	A0A1U8K726 A0A1U8NIT6 A0A1U8KCB7 A0A1U8PIU9 A0A1U8PLN5
		lignin metabolic process	6	GO:0009808	5	9	8.86	9.65135e-05	4.02	A0A1U8K726 A0A1U8NIT6 A0A1U8KCB7 A0A1U8PIU9 A0A1U8PLN5
		ATP hydrolysis coupled transmembrane transport	6	GO:0090662	8	26	4.91	0.000127446	3.89	Q43434 A0A1U8MQP2 A0A1U8NFP9 A0A1U8L4B5 A0A1U8KVG8 P31405 A0A1U8JEW0 A0A1U8K548
		cation transport	6	GO:0006812	18	140	2.05	0.00268474	2.57	Q43434 A0A1U8HVZ5 A0A1U8LH74 A0A1U8NFP9 A0A1U8L4B5 A0A1U8KVG8 A0A1U8NHE1 A0A1U8JEW0 A0A1U8IX01 A0A1U8K548 A0A1U8JF59 A0A1U8MQP2 A0A1U8KTX7 A0A0U2L631 A0A1U8INC4 P31405 A0A1U8KTL0 A0A1U8PW39
		cell wall macromolecule metabolic process	6	GO:0044036	5	17	4.69	0.00311727	2.51	A0A1U8NAA8 A0A1U8KUR5 A0A1U8IHA4 A0A1U8PCX3 Q39799
		lipid glycosylation	7	GO:0030259	3	6	7.97	0.00424528	2.37	A0A1U8KG16 A0A1U8K778 A0A1U8P728
Down-regulated	Cellular Component	acetyl-CoA carboxylase complex	8	GO:0009317	4	10	11.31	0.000260309	3.58	A0A1U8PSF1 A0A1U8NIY7 H9LIB7 A0A1U8PLX9
		supramolecular polymer	3	GO:0099081	4	30	3.77	0.0197935	1.7	A0A1U8P948 A9PL20 A0A1U8HY47 A0A1U8N156
		supramolecular fiber	4	GO:0099512	4	30	3.77	0.0197935	1.7	A0A1U8P948 A9PL20 A0A1U8HY47 A0A1U8N156
		supramolecular complex	2	GO:0099080	4	30	3.77	0.0197935	1.7	A0A1U8P948 A9PL20 A0A1U8HY47 A0A1U8N156
		polymeric cytoskeletal fiber	10	GO:0099513	4	30	3.77	0.0197935	1.7	A0A1U8P948 A9PL20 A0A1U8HY47 A0A1U8N156
		microtubule	11	GO:0005874	4	30	3.77	0.0197935	1.7	A0A1U8P948 A9PL20 A0A1U8HY47 A0A1U8N156
		phosphopyruvate hydratase complex	10	GO:0000015	2	9	6.28	0.0378588	1.42	A0A1U8HRT1 A0A1U8NLV2
	Molecular Function	oxidoreductase activity	3	GO:0016491	133	1093	2.2	7.2245e-15	14.14	A0A1U8I5F8 A0A1U8P1V3 A0A1U8MPV3 A0A1U8NBV3 A0A1U8NH54 A0A1U8LGS3 A0A1U8J2E6 A0A1U8PW22 A0A1U8MB55 A0A1U8P7T8 A0A1U8ILR1 A0A1U8JHC8 A0A1U8MUX6 A0A1U8NVE3 A0A1U8J4R6 A0A1U8M3P7 A0A1U8L171 A0A1U8N0Q7 A0A1U8MI98 A0A1U8PU38 A0A1U8NWE4 A0A1U8JE80 A0A1U8JIR7 A0A1U8M595 A0A1U8KAP4 A0A1U8L4L1 A0A1U8P4V4 A0A1U8MYM4 E3NZI3 A0A1U8PRG1 A0A1U8MRJ0 A0A1U8NFS8 A0A1U8J8Z8 A0A1U8KAI0 A0A1U8KDJ7 A0A1U8NTQ2 A0A1U8I…
		iron ion binding	7	GO:0005506	40	182	3.98	3.59046e-13	12.44	A0A1U8ITU0 A0A1U8NTQ2 A0A1U8KU11 A0A1U8PWN8 A0A1U8MFJ3 A0A1U8N310 A0A1U8J5S3 A0A1U8N913 A0A1U8P9P9 A0A1U8ND67 A0A1U8IJY6 A0A1U8M789 A0A1U8N457 A0A1U8ILR1 A0A1U8NZX3 A0A1U8KND7 A0A1U8JHC8 A0A1U8LHZ2 A0A1U8MUX6 A0A1U8MBF6 A0A1U8HWS5 A0A1U8M6U8 A0A1U8HZR7 A0A1U8MKN9 A0A1U8MHY1 A0A1U8INP7 A0A1U8I1B3 A0A1U8MDS7 A0A1U8L171 A0A1U8N0Q7 A0A1U8JE80 A0A1U8P4V5 A0A1U8M595 A0A1U8KAP4 A0A1U8HTV3 A0A1U8M2V0 A0A…
		heme binding	5	GO:0020037	40	258	2.81	1.92079e-09	8.72	A0A1U8ITU0 A0A1U8NTQ2 A0A1U8KU11 A0A1U8MFJ3 A0A1U8N310 A0A1U8J5S3 A0A1U8N913 A0A1U8P9P9 A0A1U8ND67 A0A1U8IJY6 A0A1U8M789 A0A1U8N457 A0A1U8ILR1 A0A1U8NZX3 A0A1U8KND7 A0A1U8JHC8 A0A1U8LHZ2 A0A1U8MUX6 A0A1U8MBF6 A0A1U8HWS5 A0A1U8M6U8 A0A1U8HZR7 A0A1U8MKN9 A0A1U8LLK9 A0A1U8MHY1 A0A1U8INP7 A0A1U8I1B3 A0A1U8MDS7 A0A1U8L171 A0A1U8N0Q7 A0A1U8JE80 A0A1U8P4V5 A0A1U8M595 A0A1U8KAP4 A0A1U8HTV3 A0A1U8M2V0 A0A…
		tetrapyrrole binding	4	GO:0046906	40	260	2.79	2.42224e-09	8.62	A0A1U8ITU0 A0A1U8NTQ2 A0A1U8KU11 A0A1U8MFJ3 A0A1U8N310 A0A1U8J5S3 A0A1U8N913 A0A1U8P9P9 A0A1U8ND67 A0A1U8IJY6 A0A1U8M789 A0A1U8N457 A0A1U8ILR1 A0A1U8NZX3 A0A1U8KND7 A0A1U8JHC8 A0A1U8LHZ2 A0A1U8MUX6 A0A1U8MBF6 A0A1U8HWS5 A0A1U8M6U8 A0A1U8HZR7 A0A1U8MKN9 A0A1U8LLK9 A0A1U8MHY1 A0A1U8INP7 A0A1U8I1B3 A0A1U8MDS7 A0A1U8L171 A0A1U8N0Q7 A0A1U8JE80 A0A1U8P4V5 A0A1U8M595 A0A1U8KAP4 A0A1U8HTV3 A0A1U8M2V0 A0A…
		transferase activity, transferring acyl groups	4	GO:0016746	24	145	3	1.10284e-06	5.96	A0A1U8IRY3 A0A1U8NGR2 A0A1U8KSW3 A0A1U8L5P8 A0A1U8LHT4 A0A1U8PWT2 A0A1U8MCT1 A0A1U8N222 A0A1U8LG92 A0A1U8M398 A0A1U8KCN8 A0A1U8J5G3 A0A1U8K1C8 A0A1U8PZZ8 A0A1U8NGH9 A0A1U8JEW3 A0A1U8HPU8 A0A1U8MHK2 A0A1U8KEA5 A0A1U8N351 A0A1U8PIR7 A0A1U8PWL0 A0A1U8MZ78 A0A1U8ILM1
		sulfotransferase activity	5	GO:0008146	8	21	6.9	8.742e-06	5.06	A0A1U8PB81 A0A1U8J0N5 A0A1U8NUI7 A0A1U8IH62 A0A1U8JER3 A0A1U8J901 A0A1U8M452 A0A1U8IG43
		phosphopantetheine binding	5	GO:0031177	4	4	18.11	9.18523e-06	5.04	A0A1U8LN46 A0A1U8IW11 A0A1U8IIK3 A0A1U8PQT4
		modified amino acid binding	3	GO:0072341	4	5	14.49	4.39142e-05	4.36	A0A1U8LN46 A0A1U8IW11 A0A1U8IIK3 A0A1U8PQT4
	Biological Process	isoprenoid metabolic process	6	GO:0006720	15	39	6.45	2.17491e-09	8.66	A0A1U8NKY9 A0A1U8PTU0 A0A1U8KW38 A0A1U8I5F8 A0A1U8PWN8 A0A1U8NGR2 A0A1U8HYK7 A0A1U8KF22 A0A1U8IBI5 A0A1B1HY16 A0A1U8M3P7 A0A1U8MCT1 A0A1U8PWT2 A0A1U8JH25 A0A1U8J087
		isoprenoid biosynthetic process	7	GO:0008299	15	39	6.45	2.17491e-09	8.66	A0A1U8NKY9 A0A1U8PTU0 A0A1U8KW38 A0A1U8I5F8 A0A1U8PWN8 A0A1U8NGR2 A0A1U8HYK7 A0A1U8KF22 A0A1U8IBI5 A0A1B1HY16 A0A1U8M3P7 A0A1U8MCT1 A0A1U8PWT2 A0A1U8JH25 A0A1U8J087
		terpenoid metabolic process	7	GO:0006721	7	12	9.78	1.54907e-06	5.81	A0A1U8NKY9 A0A1U8PTU0 A0A1U8PWN8 A0A1U8HYK7 A0A1U8KF22 A0A1U8IBI5 A0A1U8J087
		anion transmembrane transport	7	GO:0098656	4	8	8.38	0.000719695	3.14	A0A1U8KBE6 A0A1U8INH4 A0A1U8HZS1 A0A1U8IVA1
		oxoacid metabolic process	6	GO:0043436	52	569	1.53	0.000984842	3.01	A0A1U8IIK3 A0A1U8MR50 A0A1U8LWG0 A0A1U8NTK7 A0A1U8PSF1 A0A1U8NQT9 A0A1U8N222 A0A1U8PLX9 A0A1U8ICN3 A0A1U8J5G3 A0A1U8IW11 A0A1U8NIY7 A0A1U8NGH9 A0A1U8PX79 A0A1U8PQT4 A0A1U8K474 A0A1U8LR30 A0A1U8J4R6 A0A1U8PZ56 A0A1U8KW36 A0A1U8LN42 A0A1U8HRH5 A0A1U8MIV1 A0A1U8JXE9 A0A1U8LAA0 A0A1U8N966 A0A1U8NDC4 A0A1U8NHJ3 A0A1U8J4Q1 A0A1U8KGF2 D2D318 D2D2Z8 H9LIB7 A0A1U8NES8 A0A1U8PSM7 A0A1U8JHE2 A0A1U8K511 A0A1…
		S-adenosylmethionine metabolic process	6	GO:0046500	4	10	6.7	0.00196172	2.71	A0A1U8P2T2 A0A1U8L5H6 A0A1U8NVJ7 A0A1U8JUM7
		S-adenosylmethionine biosynthetic process	7	GO:0006556	4	10	6.7	0.00196172	2.71	A0A1U8P2T2 A0A1U8L5H6 A0A1U8NVJ7 A0A1U8JUM7
		acyl-CoA metabolic process	6	GO:0006637	4	12	5.59	0.00420306	2.38	A0A1U8N966 A0A1U8KW38 H9LIB7 A0A1U8LAA0
		organic acid biosynthetic process	6	GO:0016053	22	203	1.82	0.00446163	2.35	A0A1U8IIK3 A0A1U8MR50 A0A1U8LWG0 A0A1U8PSF1 A0A1U8NQT9 H9LIB7 A0A1U8NES8 A0A1U8N222 A0A1U8PLX9 A0A1U8K511 A0A1U8KSQ2 A0A1U8LN46 A0A1U8J5G3 A0A1U8IW11 A0A1U8PU38 A0A1U8NIY7 A0A1U8N1D5 A0A1U8NGH9 A0A1U8PQT4 A0A1U8NTJ2 A0A1U8LR30 A0A1U8JXE9
		organic acid transmembrane transport	7	GO:1903825	3	7	7.18	0.00615434	2.21	A0A1U8INH4 A0A1U8HZS1 A0A1U8IVA1
		pentose metabolic process	7	GO:0019321	4	15	4.47	0.0100518	2	A0A1U8I467 A0A1U8PA88 A0A1U8K9F3 A0A1U8LBE4
		thioester biosynthetic process	6	GO:0035384	3	10	5.03	0.0184526	1.73	A0A1U8N966 H9LIB7 A0A1U8LAA0
		acyl-CoA biosynthetic process	7	GO:0071616	3	10	5.03	0.0184526	1.73	A0A1U8N966 H9LIB7 A0A1U8LAA0
		oxidoreduction coenzyme metabolic process	6	GO:0006733	12	105	1.92	0.0217591	1.66	A0A1U8JB55 A0A1U8LMV7 A0A1U8HRT1 A0A1U8LDM1 A0A1U8NHJ3 A0A1U8NTK7 A0A1U8KGF2 D2D2Z8 A0A1U8NLV2 A0A1U8NRN0 A0A1U8LN42 A0A1U8NDL1

## Sheet: DS45 vs D
Table S3. GO enrichment of DEPs in 'DS45 vs D' comparison group
Regulated type	GO Terms Level 1	GO Terms Description	GO Terms Level	GO Terms ID	Mapping	Background	Fold Enrichment	Fisher' exact test P value	-log10(p value)	Related Protein
Up-regulated	Cellular Component	extracellular region	2	GO:0005576	18	38	4.61	4.64354e-09	8.33	A0A1U8K726 A0A1U8KCB7 A0A1U8KUR5 I3NMW7 O23946 A0A1U8PIU9 A0A1U8PLN5 A0A1U8NIT6 A0A1U8KUR6 A0A1U8JU63 Q2HPG3 A0A1U8M9U3 A0A1U8LGN2 A0A1U8PDF3 A0A1U8L037 J7G8Y0 A0A1U8HRC2 A0A1U8KMQ0
		nucleosome	11	GO:0000786	15	38	3.84	1.76886e-06	5.75	A0A1U8K7L4 A0A1U8KFM1 A0A1U8M7Z2 A0A1U8IEZ9 A0A1U8IRP4 A0A1U8LGW3 A0A1U8M6Y2 A0A1U8M6I5 A0A1U8IQ49 A0A1U8IBM2 A0A1U8NWR5 A0A1U8K9L2 A0A1U8P0Q5 Q71V89 A0A1U8PD97
		chromatin	10	GO:0000785	15	38	3.84	1.76886e-06	5.75	A0A1U8K7L4 A0A1U8KFM1 A0A1U8M7Z2 A0A1U8IEZ9 A0A1U8IRP4 A0A1U8LGW3 A0A1U8M6Y2 A0A1U8M6I5 A0A1U8IQ49 A0A1U8IBM2 A0A1U8NWR5 A0A1U8K9L2 A0A1U8P0Q5 Q71V89 A0A1U8PD97
		protein-DNA complex	3	GO:0032993	15	38	3.84	1.76886e-06	5.75	A0A1U8K7L4 A0A1U8KFM1 A0A1U8M7Z2 A0A1U8IEZ9 A0A1U8IRP4 A0A1U8LGW3 A0A1U8M6Y2 A0A1U8M6I5 A0A1U8IQ49 A0A1U8IBM2 A0A1U8NWR5 A0A1U8K9L2 A0A1U8P0Q5 Q71V89 A0A1U8PD97
		DNA packaging complex	3	GO:0044815	15	38	3.84	1.76886e-06	5.75	A0A1U8K7L4 A0A1U8KFM1 A0A1U8M7Z2 A0A1U8IEZ9 A0A1U8IRP4 A0A1U8LGW3 A0A1U8M6Y2 A0A1U8M6I5 A0A1U8IQ49 A0A1U8IBM2 A0A1U8NWR5 A0A1U8K9L2 A0A1U8P0Q5 Q71V89 A0A1U8PD97
		apoplast	3	GO:0048046	9	16	5.47	6.68152e-06	5.18	A0A1U8K726 A0A1U8KCB7 A0A1U8KUR5 O23946 A0A1U8PIU9 A0A1U8PLN5 A0A1U8NIT6 J7G8Y0 A0A1U8JU63
		chromosomal part	9	GO:0044427	15	42	3.47	7.70235e-06	5.11	A0A1U8K7L4 A0A1U8KFM1 A0A1U8M7Z2 A0A1U8IEZ9 A0A1U8IRP4 A0A1U8LGW3 A0A1U8M6Y2 A0A1U8M6I5 A0A1U8IQ49 A0A1U8IBM2 A0A1U8NWR5 A0A1U8K9L2 A0A1U8P0Q5 Q71V89 A0A1U8PD97
		chromosome	8	GO:0005694	17	58	2.85	3.79929e-05	4.42	A0A1U8K7L4 A0A1U8KFM1 A0A1U8M7Z2 A0A1U8IEZ9 A0A1U8IRP4 A0A1U8LGW3 A0A1U8M6Y2 A0A1U8M6I5 A0A1U8IQ49 A0A1U8IBM2 A0A1U8NWR5 A0A1U8PIC4 A0A1U8PHN8 A0A1U8K9L2 A0A1U8P0Q5 Q71V89 A0A1U8PD97
	Molecular Function	hydrolase activity, acting on glycosyl bonds	4	GO:0016798	64	187	3.07	2.5097e-15	14.6	A0A1U8K0L0 A0A1U8MTL6 A0A1U8IT97 A0A1U8JRG8 A0A1U8P4L4 A0A1U8IHA4 A0A1U8MZP0 A0A1U8JJH0 A0A1U8N6N7 A0A1U8KEC7 A0A1U8K5V0 A0A1U8NI72 A0A1U8HW63 A0A1U8IZU6 A0A1U8KLI3 A0A1U8LWT7 A0A1U8NHA5 A0A1U8PTL7 A0A1U8I6K1 A0A1U8NSI1 A0A1U8NQB9 Q39799 A0A1U8PPH7 A0A1U8JJU1 A0A1U8P0G9 A0A1U8LEP4 A0A1U8NY47 A0A1U8KUR5 A0A1U8NJP0 A0A1U8I7W4 A0A1U8L297 A0A1U8MWL0 A0A1U8HXR1 A0A1U8NEL0 A0A1U8LCP2 A0A1U8L3M1 A0A1U8N…
		phosphoric diester hydrolase activity	6	GO:0008081	16	31	4.64	2.90996e-08	7.54	A0A1U8NBT7 A0A1U8LMG8 A0A1U8ILH4 A0A1U8IJ50 A0A1U8MHN3 A0A1U8P1G4 A0A1U8JM84 A0A1U8K7G6 A0A075T4D3 A0A1U8J9S2 A0A1U8KI47 A0A1U8MY84 A0A1U8M0K6 A0A1U8KXW1 A0A1U8KNF2 A0A1U8JKF5
		phosphoric ester hydrolase activity	5	GO:0042578	31	115	2.42	1.77349e-06	5.75	A0A1U8NBT7 A0A1U8NM42 A0A1U8LM81 A0A1U8J0N4 A0A1U8LG70 A0A1U8HHP2 A0A1U8LMG8 A0A1U8NI53 A0A1U8ILH4 A0A1U8KPQ7 A0A1U8IJ50 A0A1U8JBC6 A0A1U8MHN3 A0A1U8P1G4 A0A1U8IJI3 A0A1U8JM84 A0A1U8NQX0 A0A1U8K7G6 A0A075T4D3 A0A1U8KI47 A0A1U8J9S2 A0A1U8NY89 A0A1U8IC29 A0A1U8M0K6 A0A1U8MY84 A0A1U8L9Q3 A0A1U8MIQ2 A0A1U8KXW1 A0A1U8KNF2 A0A1U8JKF5 A0A1U8PU58
		transporter activity	2	GO:0005215	72	386	1.68	5.23189e-06	5.28	Q43434 A0A1U8HVZ5 H9LHM9 A0A1U8L5Z3 A0A1U8N638 A0A1U8L4B5 A0A1U8KVG8 A0A1U8KYQ0 A0A1U8L385 A0A1U8I503 A0A1U8IML3 A0A1U8M849 A0A1U8NKL7 A0A1U8LG13 A0A1U8PXB3 A0A1U8NBB9 A0A1U8MUE4 A0A1U8MJ27 A0A1U8NR10 A0T2N6 A0A1U8HUZ8 A0A1U8PJA6 A0A1U8L877 A0A1U8M6M1 A0A1U8LQN9 A0A1U8LL75 A0A1U8K548 A0A1U8HYK8 A0A1U8MDP6 A0A1U8P0G4 A0A1U8KZ48 A0A1U8JLA6 A0A1U8J113 A0A1U8KTL0 A0A1U8PW39 A0A1U8NJU8 A0A1U8LH74 A0A1…
		copper ion binding	7	GO:0005507	15	38	3.55	5.80485e-06	5.24	A0A1U8K726 A0A1U8KCB7 A0A1U8LVN0 A0A1U8MDP6 A0A1U8PE15 A0A1U8PIU9 A0A1U8LMF9 A0A1U8K729 A0A1U8PLN5 A0A1U8PIV4 A0A1U8NIT6 A0A1U8LGN2 A0A1U8PB55 A0A1U8JU63 A0A1U8P2B3
		calcium ion binding	6	GO:0005509	38	164	2.08	7.03279e-06	5.15	A0A1U8K404 A0A1U8LMM1 A0A1U8JH65 A0A1U8KZ09 A0A1U8I8I2 A0A1U8HRG1 A0A1U8KI47 A0A1U8IUN0 A0A1U8KNF2 S5GFP3 A0A1U8NBT7 A0A1U8MAB6 A8TWY9 A0A1U8I5D0 A0A1U8MIM6 A0A1U8J6E7 A0A1U8NA38 A0A1U8JDH4 A0A1U8N497 A0A1U8J3S6 A0A1U8IS53 A0A1U8J7H8 A0A1U8JH49 A0A1U8KVN8 A0A1U8IN71 A0A1U8IJ50 A0A1U8NBY0 A0A1U8NA88 A0A1U8LUI6 A0A1U8I634 A0A1U8MHN3 A0A1U8K7G6 A0A1U8LHL3 A0A1U8J8K4 A0A1U8NUG6 A0A1U8NJZ1 A0A1U8MMB8 …
		serine-type carboxypeptidase activity	8	GO:0004185	13	32	3.65	1.69355e-05	4.77	A0A1U8NGY4 A0A1U8I846 A0A1U8LXV6 A0A1U8JBN4 A0A1U8LK20 A0A1U8LJ75 A0A1U8IT68 A0A1U8HZB8 A0A1U8NK33 A0A1U8MVA2 A0A1U8IU33 A0A1U8PWK1 A0A1U8NGB7
		carboxypeptidase activity	7	GO:0004180	13	33	3.54	2.51219e-05	4.6	A0A1U8NGY4 A0A1U8I846 A0A1U8LXV6 A0A1U8JBN4 A0A1U8LK20 A0A1U8LJ75 A0A1U8IT68 A0A1U8HZB8 A0A1U8NK33 A0A1U8MVA2 A0A1U8IU33 A0A1U8PWK1 A0A1U8NGB7
	Biological Process	chromatin organization	6	GO:0006325	15	38	3.42	8.87416e-06	5.05	A0A1U8K7L4 A0A1U8KFM1 A0A1U8M7Z2 A0A1U8MZK1 A0A1U8IKW4 A0A1U8IRP4 A0A1U8M6Y2 A0A1U8M6I5 A0A1U8MLQ1 A0A1U8P1X9 A0A1U8MSI3 A0A1U8K9L2 A0A1U8J7B1 A0A1U8NM45 A0A1U8PD97
		nucleosome organization	7	GO:0034728	11	23	4.14	1.63341e-05	4.79	A0A1U8K7L4 A0A1U8KFM1 A0A1U8M7Z2 A0A1U8IKW4 A0A1U8IRP4 A0A1U8M6Y2 A0A1U8M6I5 A0A1U8P1X9 A0A1U8K9L2 A0A1U8NM45 A0A1U8PD97
		DNA packaging	7	GO:0006323	11	23	4.14	1.63341e-05	4.79	A0A1U8K7L4 A0A1U8KFM1 A0A1U8M7Z2 A0A1U8IKW4 A0A1U8IRP4 A0A1U8M6Y2 A0A1U8M6I5 A0A1U8P1X9 A0A1U8K9L2 A0A1U8NM45 A0A1U8PD97
		protein-DNA complex assembly	7	GO:0065004	11	24	3.97	2.70384e-05	4.57	A0A1U8K7L4 A0A1U8KFM1 A0A1U8M7Z2 A0A1U8IKW4 A0A1U8IRP4 A0A1U8M6Y2 A0A1U8M6I5 A0A1U8P1X9 A0A1U8K9L2 A0A1U8NM45 A0A1U8PD97
		chromatin assembly or disassembly	7	GO:0006333	11	24	3.97	2.70384e-05	4.57	A0A1U8K7L4 A0A1U8KFM1 A0A1U8M7Z2 A0A1U8IKW4 A0A1U8IRP4 A0A1U8M6Y2 A0A1U8M6I5 A0A1U8P1X9 A0A1U8K9L2 A0A1U8NM45 A0A1U8PD97
		amino sugar catabolic process	6	GO:0046348	9	17	4.59	3.55537e-05	4.45	A0A1U8JH28 A0A1U8IHA4 A0A1U8PCX8 Q39799 A0A1U8HPQ1 A0A1U8L297 A0A1U8P0G9 A0A1U8PCX3 A0A1U8P0I0
		glucosamine-containing compound catabolic process	7	GO:1901072	9	17	4.59	3.55537e-05	4.45	A0A1U8JH28 A0A1U8IHA4 A0A1U8PCX8 Q39799 A0A1U8HPQ1 A0A1U8L297 A0A1U8P0G9 A0A1U8PCX3 A0A1U8P0I0
		aminoglycan catabolic process	6	GO:0006026	9	17	4.59	3.55537e-05	4.45	A0A1U8JH28 A0A1U8IHA4 A0A1U8PCX8 Q39799 A0A1U8HPQ1 A0A1U8L297 A0A1U8P0G9 A0A1U8PCX3 A0A1U8P0I0
		chitin metabolic process	7	GO:0006030	9	17	4.59	3.55537e-05	4.45	A0A1U8JH28 A0A1U8IHA4 A0A1U8PCX8 Q39799 A0A1U8HPQ1 A0A1U8L297 A0A1U8P0G9 A0A1U8PCX3 A0A1U8P0I0
		glucosamine-containing compound metabolic process	6	GO:1901071	9	17	4.59	3.55537e-05	4.45	A0A1U8JH28 A0A1U8IHA4 A0A1U8PCX8 Q39799 A0A1U8HPQ1 A0A1U8L297 A0A1U8P0G9 A0A1U8PCX3 A0A1U8P0I0
		phenylpropanoid catabolic process	6	GO:0046271	6	9	5.78	0.000142919	3.84	A0A1U8K726 A0A1U8NIT6 A0A1U8KCB7 A0A1U8JU63 A0A1U8PIU9 A0A1U8PLN5
		lignin catabolic process	7	GO:0046274	6	9	5.78	0.000142919	3.84	A0A1U8K726 A0A1U8NIT6 A0A1U8KCB7 A0A1U8JU63 A0A1U8PIU9 A0A1U8PLN5
		lignin metabolic process	6	GO:0009808	6	9	5.78	0.000142919	3.84	A0A1U8K726 A0A1U8NIT6 A0A1U8KCB7 A0A1U8JU63 A0A1U8PIU9 A0A1U8PLN5
		DNA conformation change	6	GO:0071103	11	34	2.8	0.00104675	2.98	A0A1U8K7L4 A0A1U8KFM1 A0A1U8M7Z2 A0A1U8IKW4 A0A1U8IRP4 A0A1U8M6Y2 A0A1U8M6I5 A0A1U8P1X9 A0A1U8K9L2 A0A1U8NM45 A0A1U8PD97
Down-regulated	Cellular Component	cytoplasm	6	GO:0005737	157	1079	1.56	2.20373e-15	14.66	A0A1U8MPR1 A0A1U8ND27 A0A1U8N013 A0A1U8MH15 P46299 A0A1U8M3A5 A0A1U8M8B1 A0A1U8L847 A0A1U8NXT2 A0A1U8PJE2 A0A1U8N2W4 A0A1U8K5Q0 A0A1U8P6Y6 A0A1U8LPF6 A0A1U8MB25 A0A1U8I4J1 A0A1U8KTY2 A0A1U8J5H5 B1PBW9 A0A1U8NB84 A0A1U8I489 A0A1U8MLN5 A0A1U8K4C3 A0A1U8L5X1 I3NMW8 A0A1U8LDD2 A0A1U8IVC5 A0A1U8IDM3 A0A1U8P3S3 A0A1U8LP26 A0A1U8K957 A0A1U8IMU5 A0A1U8PI88 A0A1U8IMY4 A0A1U8P5F9 A0A1U8N019 A0A1U8LN77 A0A1…
		cytoplasmic part	7	GO:0044444	126	791	1.71	5.20395e-14	13.28	A0A1U8MPR1 A0A1U8ND27 A0A1U8N013 A0A1U8MH15 A0A1U8J0J8 P46299 A0A1U8KZR5 A0A1U8PC41 A0A1U8MTL3 A0A1U8M3A5 A0A1U8M8B1 A0A1U8LLN0 A0A1U8NXT2 A0A1U8PJE2 A0A1U8N2W4 A0A1U8K5Q0 A0A1U8JT39 A0A1U8P6Y6 A0A1U8KKT4 A0A1U8PLX9 A0A1U8LPF6 A0A1U8MB25 A0A1U8I4J1 A0A1U8I786 A0A1U8J5H5 A0A1U8PXI5 A0A1U8N285 A0A1U8NJU6 A0A1U8MCV8 A0A1U8LBB1 A0A1U8JGA6 A0A1U8I489 A0A1U8M5U3 A0A1U8J195 A0A1U8MLN5 A0A1U8IL72 A0A1U8K…
		ribosome	8	GO:0005840	96	325	3.16	2.3026e-13	12.64	A0A1U8MPR1 A0A1U8ND27 A0A1U8N013 A0A1U8MH15 A0A1U8J0J8 P46299 A0A1U8KZR5 A0A1U8PC41 A0A1U8MTL3 A0A1U8M3A5 A0A1U8LLN0 A0A1U8PJE2 A0A1U8N2W4 A0A1U8K5Q0 A0A1U8JT39 A0A1U8P6Y6 A0A1U8KKT4 A0A1U8LPF6 A0A1U8N285 A0A1U8NJU6 A0A1U8LBB1 A0A1U8I489 A0A1U8J195 A0A1U8IL72 A0A1U8K4C3 A0A1U8L5X1 A0A1U8LZY4 A0A1U8J6B1 I3NMW8 A0A1U8IVC5 A0A1U8IDM3 A0A1U8P3S3 A0A1U8LP26 A0A1U8K957 A0A1U8IMU5 A0A1U8PI88 A0A1U8IMY4 …
		non-membrane-bounded organelle	3	GO:0043228	106	459	2.47	2.3348e-13	12.63	A0A1U8MPR1 A0A1U8ND27 A0A1U8N013 A0A1U8MH15 A0A1U8J0J8 P46299 A0A1U8KZR5 A0A1U8PC41 A0A1U8MTL3 A0A1U8M3A5 A0A1U8LLN0 A0A1U8PJE2 A0A1U8N2W4 A0A1U8K5Q0 A0A1U8JT39 A0A1U8P6Y6 A0A1U8P948 A0A1U8JPH3 A0A1U8PHF0 A0A1U8KKT4 A0A1U8LPF6 B1PBW7 B1PBW9 A0A1U8N285 A1XJ44 A0A1U8NJU6 A0A1U8LBB1 A0A1U8I489 A0A1U8J195 A0A1U8IL72 A0A1U8K4C3 A0A1U8L5X1 A0A1U8LZY4 A0A1U8J6B1 Q208T5 I3NMW8 A0A1U8HNK4 A0A1U8IVC5 A0A1U…
		intracellular non-membrane-bounded organelle	7	GO:0043232	106	459	2.47	2.3348e-13	12.63	A0A1U8MPR1 A0A1U8ND27 A0A1U8N013 A0A1U8MH15 A0A1U8J0J8 P46299 A0A1U8KZR5 A0A1U8PC41 A0A1U8MTL3 A0A1U8M3A5 A0A1U8LLN0 A0A1U8PJE2 A0A1U8N2W4 A0A1U8K5Q0 A0A1U8JT39 A0A1U8P6Y6 A0A1U8P948 A0A1U8JPH3 A0A1U8PHF0 A0A1U8KKT4 A0A1U8LPF6 B1PBW7 B1PBW9 A0A1U8N285 A1XJ44 A0A1U8NJU6 A0A1U8LBB1 A0A1U8I489 A0A1U8J195 A0A1U8IL72 A0A1U8K4C3 A0A1U8L5X1 A0A1U8LZY4 A0A1U8J6B1 Q208T5 I3NMW8 A0A1U8HNK4 A0A1U8IVC5 A0A1U…
		intracellular ribonucleoprotein complex	6	GO:0030529	103	380	2.9	2.79776e-13	12.55	A0A1U8MPR1 A0A1U8ND27 A0A1U8N013 A0A1U8MH15 A0A1U8J0J8 P46299 A0A1U8KZR5 A0A1U8PC41 A0A1U8MTL3 A0A1U8M3A5 A0A1U8LLN0 A0A1U8PJE2 A0A1U8N2W4 A0A1U8K5Q0 A0A1U8JT39 A0A1U8L8F7 A0A1U8P6Y6 A0A1U8NCY1 A0A1U8JPH3 A0A1U8KKT4 A0A1U8LPF6 A0A1U8JGY2 A0A1U8N285 A0A1U8NJU6 A0A1U8LBB1 A0A1U8I489 A0A1U8J195 A0A1U8IL72 A0A1U8K4C3 A0A1U8L5X1 A0A1U8LZY4 A0A1U8J6B1 I3NMW8 A0A1U8IVC5 A0A1U8IDM3 A0A1U8P3S3 A0A1U8LP26 …
		ribonucleoprotein complex	3	GO:1990904	103	380	2.9	2.79776e-13	12.55	A0A1U8MPR1 A0A1U8ND27 A0A1U8N013 A0A1U8MH15 A0A1U8J0J8 P46299 A0A1U8KZR5 A0A1U8PC41 A0A1U8MTL3 A0A1U8M3A5 A0A1U8LLN0 A0A1U8PJE2 A0A1U8N2W4 A0A1U8K5Q0 A0A1U8JT39 A0A1U8L8F7 A0A1U8P6Y6 A0A1U8NCY1 A0A1U8JPH3 A0A1U8KKT4 A0A1U8LPF6 A0A1U8JGY2 A0A1U8N285 A0A1U8NJU6 A0A1U8LBB1 A0A1U8I489 A0A1U8J195 A0A1U8IL72 A0A1U8K4C3 A0A1U8L5X1 A0A1U8LZY4 A0A1U8J6B1 I3NMW8 A0A1U8IVC5 A0A1U8IDM3 A0A1U8P3S3 A0A1U8LP26 …
		macromolecular complex	2	GO:0032991	130	896	1.55	4.03725e-11	10.39	A0A1U8MPR1 A0A1U8ND27 A0A1U8N013 A0A1U8MH15 P46299 A0A1U8M3A5 A0A1U8M8B1 A0A1U8NXT2 A0A1U8PJE2 A0A1U8N2W4 A0A1U8K5Q0 A0A1U8P6Y6 A0A1U8NCY1 A0A1U8JPH3 A0A1U8LUY0 A0A1U8LPF6 A0A1U8MB25 A0A1U8PDC5 A0A1U8JGY2 A0A1U8J5H5 A0A1U8I489 A0A1U8MLN5 A0A1U8K4C3 A0A1U8L5X1 I3NMW8 A0A1U8LDD2 A0A1U8IVC5 A0A1U8IDM3 A0A1U8P3S3 A0A1U8LP26 A0A1U8K957 A0A1U8IMU5 A0A1U8PI88 A0A1U8IMY4 A0A1U8P5F9 A0A1U8N019 A0A1U8MJT6 …
	Molecular Function	structural constituent of ribosome	3	GO:0003735	96	322	3.63	7.6861e-29	28.11	A0A1U8MPR1 A0A1U8ND27 A0A1U8N013 A0A1U8MH15 A0A1U8J0J8 P46299 A0A1U8KZR5 A0A1U8PC41 A0A1U8MTL3 A0A1U8M3A5 A0A1U8LLN0 A0A1U8PJE2 A0A1U8N2W4 A0A1U8K5Q0 A0A1U8JT39 A0A1U8P6Y6 A0A1U8KKT4 A0A1U8LPF6 A0A1U8N285 A0A1U8NJU6 A0A1U8LBB1 A0A1U8I489 A0A1U8J195 A0A1U8IL72 A0A1U8K4C3 A0A1U8L5X1 A0A1U8LZY4 A0A1U8J6B1 I3NMW8 A0A1U8IVC5 A0A1U8IDM3 A0A1U8P3S3 A0A1U8LP26 A0A1U8K957 A0A1U8IMU5 A0A1U8PI88 A0A1U8IMY4 …
		structural molecule activity	2	GO:0005198	105	391	3.27	1.5776e-26	25.8	A0A1U8MPR1 A0A1U8ND27 A0A1U8N013 A0A1U8MH15 A0A1U8J0J8 P46299 A0A1U8KZR5 A0A1U8PC41 A0A1U8MTL3 A0A1U8M3A5 A0A1U8LLN0 A0A1U8PJE2 A0A1U8N2W4 A0A1U8K5Q0 A0A1U8JT39 A0A1U8P6Y6 A0A1U8P948 A0A1U8PHF0 A0A1U8KKT4 A0A1U8LPF6 B1PBW7 B1PBW9 A0A1U8N285 A0A1U8NJU6 A0A1U8LBB1 A0A1U8I489 A0A1U8J195 A0A1U8NTP2 A0A1U8MLN5 A0A1U8IL72 A0A1U8K4C3 A0A1U8L5X1 A0A1U8LZY4 A0A1U8J6B1 I3NMW8 A0A1U8LDD2 A0A1U8IVC5 A0A1U8ID…
		oxidoreductase activity	3	GO:0016491	137	1093	1.53	7.65583e-08	7.12	A0A1U8I5F8 A0A1U8NBV3 A0A1U8NH54 A0A1U8JVP9 A0A1U8K9Y4 A0A1U8N5I4 A0A1U8K544 A0A1U8MB55 A0A1U8J4P3 A0A1U8P7T8 A0A1U8NC65 A0A1U8NZJ1 A0A1U8I4J1 A0A1U8JHC8 A0A1U8NVE3 A0A1U8NA24 A0A1U8LHW1 A0A1U8LHS6 A0A1U8M3P7 A0A1U8M1Q2 A0A1U8K7U6 A0A1U8N0Q7 A0A1U8MI98 A0A1U8MC28 A0A1U8PU38 A0A1U8NWE4 A0A1U8JIR7 D2WK25 A0A1U8K2V8 A0A1U8K2H4 E3NZI3 A0A1U8L6X7 A0A1U8JGR4 A0A1U8NFS8 A0A1U8KAI0 A0A1U8NTQ2 A0A1U8J458 …
		NADP binding	6	GO:0050661	13	39	4.06	7.48703e-06	5.13	A0A1U8PS93 A0A1U8PU38 A0A1U8I5F8 A0A1U8NJ91 D2D332 A0A1U8LHS6 A0A1U8M3P7 A0A1U8LI37 A0A1U8HIS5 A0A1U8K511 A0A1U8M1Q2 A0A1U8I8X7 A0A1U8NFS8
		phosphopantetheine binding	5	GO:0031177	4	4	12.18	4.50596e-05	4.35	A0A1U8LN46 A0A1U8IW11 A0A1U8IIK3 A0A1U8PQT4
		modified amino acid binding	3	GO:0072341	4	5	9.74	0.000210582	3.68	A0A1U8LN46 A0A1U8IW11 A0A1U8IIK3 A0A1U8PQT4
		sucrose synthase activity	8	GO:0016157	6	13	5.62	0.000310943	3.51	A0A1U8PG51 A0A1U8J260 A0A1U8JM46 A0A1U8I6I4 A0A1U8PUD0 G1FNX7
		amide binding	3	GO:0033218	4	6	8.12	0.000590597	3.23	A0A1U8LN46 A0A1U8IW11 A0A1U8IIK3 A0A1U8PQT4
	Biological Process	peptide biosynthetic process	7	GO:0043043	107	464	2.4	8.1158e-15	14.09	A0A1U8MPR1 A0A1U8ND27 A0A1U8N013 A0A1U8MH15 A0A1U8J0J8 P46299 A0A1U8KZR5 A0A1U8PC41 A0A1U8MTL3 A0A1U8M3A5 A0A1U8LLN0 A0A1U8PJE2 A0A1U8N2W4 A0A1U8K5Q0 A0A1U8JT39 A0A1U8P6Y6 A0A1U8KKT4 A0A1U8LNS3 A0A1U8LPF6 A0A1U8P399 A0A1U8N285 A0A1U8NJU6 A0A1U8LBB1 A0A1U8I489 A0A1U8J195 A0A1U8IL72 A0A1U8K4C3 A0A1U8L5X1 A0A1U8LZY4 A0A1U8J6B1 I3NMW8 A0A1U8IVC5 A0A1U8IDM3 A0A1U8P3S3 A0A1U8LP26 A0A1U8K957 A0A1U8IMU5 …
		amide biosynthetic process	6	GO:0043604	109	484	2.34	2.564e-14	13.59	A0A1U8MPR1 A0A1U8ND27 A0A1U8N013 A0A1U8MH15 A0A1U8J0J8 P46299 A0A1U8KZR5 A0A1U8PC41 A0A1U8N5C7 A0A1U8MTL3 A0A1U8M3A5 A0A1U8LLN0 A0A1U8PJE2 A0A1U8N2W4 A0A1U8K5Q0 A0A1U8JT39 A0A1U8P6Y6 A0A1U8KKT4 A0A1U8LNS3 A0A1U8LPF6 A0A1U8P399 A0A1U8N285 A0A1U8NJU6 A0A1U8LBB1 A0A1U8I489 A0A1U8J195 A0A1U8IL72 A0A1U8K4C3 A0A1U8L5X1 A0A1U8LZY4 A0A1U8J6B1 I3NMW8 A0A1U8IVC5 A0A1U8IDM3 A0A1U8P3S3 A0A1U8LP26 A0A1U8K957 …
		peptide metabolic process	6	GO:0006518	107	482	2.31	1.0578e-13	12.98	A0A1U8MPR1 A0A1U8ND27 A0A1U8N013 A0A1U8MH15 A0A1U8J0J8 P46299 A0A1U8KZR5 A0A1U8PC41 A0A1U8MTL3 A0A1U8M3A5 A0A1U8LLN0 A0A1U8PJE2 A0A1U8N2W4 A0A1U8K5Q0 A0A1U8JT39 A0A1U8P6Y6 A0A1U8KKT4 A0A1U8LNS3 A0A1U8LPF6 A0A1U8P399 A0A1U8N285 A0A1U8NJU6 A0A1U8LBB1 A0A1U8I489 A0A1U8J195 A0A1U8IL72 A0A1U8K4C3 A0A1U8L5X1 A0A1U8LZY4 A0A1U8J6B1 I3NMW8 A0A1U8IVC5 A0A1U8IDM3 A0A1U8P3S3 A0A1U8LP26 A0A1U8K957 A0A1U8IMU5 …
		carboxylic acid metabolic process	7	GO:0019752	102	562	1.89	2.7113e-11	10.57	A0A1U8N5C7 A0A1U8IIK3 A0A1U8MR50 A0A1U8NTR3 A0A1U8IJT6 A0A1U8LWG0 A0A1U8PXH9 A0A1U8NTK7 A0A1U8NXT2 A0A1U8NQT9 A0A1U8NZB2 A0A1U8K9W3 A0A1U8JY21 A0A1U8N222 A0A1U8PLX9 A0A1U8J4P3 A0A1U8ICN3 A0A1U8J5G3 A0A1U8NC65 A0A1U8NGH9 A0A1U8JRB1 A0A1U8I4J1 A0A1U8NJV7 A0A1U8LLH0 A0A1U8PQT4 A0A1U8PZ56 A0A1U8KW36 A0A1U8LN42 A0A1U8KQM6 A0A1U8N2K5 A0A1U8NHJ3 D2D318 D2D2Z8 H9LIB7 A0A1U8HTA0 A0A1U8K511 A0A1U8K7U6 A0A1…
		oxoacid metabolic process	6	GO:0043436	102	569	1.87	5.81178e-11	10.24	A0A1U8N5C7 A0A1U8IIK3 A0A1U8MR50 A0A1U8NTR3 A0A1U8IJT6 A0A1U8LWG0 A0A1U8PXH9 A0A1U8NTK7 A0A1U8NXT2 A0A1U8NQT9 A0A1U8NZB2 A0A1U8K9W3 A0A1U8JY21 A0A1U8N222 A0A1U8PLX9 A0A1U8J4P3 A0A1U8ICN3 A0A1U8J5G3 A0A1U8NC65 A0A1U8NGH9 A0A1U8JRB1 A0A1U8I4J1 A0A1U8NJV7 A0A1U8LLH0 A0A1U8PQT4 A0A1U8PZ56 A0A1U8KW36 A0A1U8LN42 A0A1U8KQM6 A0A1U8N2K5 A0A1U8NHJ3 D2D318 D2D2Z8 H9LIB7 A0A1U8HTA0 A0A1U8K511 A0A1U8K7U6 A0A1…
		cellular macromolecule biosynthetic process	6	GO:0034645	113	675	1.74	3.78646e-10	9.42	A0A1U8MPR1 A0A1U8ND27 A0A1U8N013 A0A1U8MH15 A0A1U8J0J8 P46299 A0A1U8KZR5 A0A1U8PC41 A0A1U8MTL3 A0A1U8M3A5 A0A1U8LLN0 A0A1U8PJE2 A0A1U8N2W4 A0A1U8K5Q0 A0A1U8JT39 A0A1U8P6Y6 A0A1U8KKT4 A0A1U8LNS3 A0A1U8NAD3 A0A1U8LPF6 A0A1U8P399 A0A1U8N285 A0A1U8NJU6 A0A1U8LBB1 A0A1U8I489 A0A1U8J195 A0A1U8IL72 A0A1U8K4C3 A0A1U8L5X1 A0A1U8LZY4 A0A1U8J6B1 I3NMW8 A0A1U8IVC5 A0A1U8IDM3 A0A1U8P3S3 A0A1U8LP26 A0A1U8LBB4 …
		organic acid biosynthetic process	6	GO:0016053	42	203	2.15	9.56483e-07	6.02	A0A1U8N5C7 A0A1U8IIK3 A0A1U8MR50 A0A1U8NTR3 A0A1U8LWG0 A0A1U8ID88 A0A1U8PXH9 A0A1U8NQT9 A0A1U8NZB2 A0A1U8MCC1 A0A1U8LL69 A0A1U8N222 A0A1U8PLX9 A0A1U8ML84 A0A1U8J5G3 A0A1U8IW11 A0A1U8NIY7 A0A1U8NGH9 A0A1U8JRB1 A0A1U8LLH0 A0A1U8PQT4 A0A1U8LR30 A0A1U8KXI5 A0A1U8JXE9 A0A1U8KQM6 A0A1U8P5A3 A0A1U8HTA0 H9LIB7 A8WCU3 A0A1U8K511 A0A1U8KSQ2 A0A1U8LN46 A0A1U8PU38 A0A1U8N1D5 A0A1U8N867 A0A1U8K2P8 A0A1U8NE82 …
		oxidoreduction coenzyme metabolic process	6	GO:0006733	24	105	2.38	3.9914e-05	4.4	A0A1U8MD44 A0A1U8LDM1 A0A1U8N2K5 A0A1U8NHJ3 A0A1U8NTK7 A0A1U8IKT3 A0A1U8I693 A0A1U8KGF2 D2D2Z8 A0A1U8PUN7 A0A1U8NDL1 A0A1U8IPK8 A0A1U8LMV7 A0A1U8HRT1 A0A1U8NJV7 A0A1U8NDS2 A0A1U8P4I7 A0A1U8N405 A0A1U8M696 A0A1U8N0A9 A0A1U8NLV2 A0A1U8NRN0 A0A1U8LN42 A0A1U8ILX8
		glucose 6-phosphate metabolic process	6	GO:0051156	7	18	4.05	0.000899032	3.05	A0A1U8IPK8 A0A1U8LDM1 A0A1U8NRN0 A0A1U8NDS2 A0A1U8P4I7 A0A1U8ILX8 A0A1U8NDL1
		single-organism carbohydrate catabolic process	6	GO:0044724	17	78	2.27	0.000939066	3.03	A0A1U8MD44 A0A1U8N2K5 A0A1U8NHJ3 A0A1U8NTK7 A0A1U8IKT3 A0A1U8I693 A0A1U8KGF2 D2D2Z8 A0A1U8PUN7 A0A1U8HRT1 A0A1U8LMV7 A0A1U8NJV7 A0A1U8N405 A0A1U8M696 A0A1U8NLV2 A0A1U8N0A9 A0A1U8LN42
		ribose phosphate metabolic process	6	GO:0019693	30	174	1.8	0.00100925	3	A0A1U8ND32 A0A1U8MD44 A0A1U8LDM1 A0A1U8HTM0 A0A1U8N2K5 A0A1U8NHJ3 A0A1U8NTK7 A0A1U8IKT3 A0A1U8I693 A0A1U8KGF2 D2D2Z8 A0A1U8PUN7 A0A1U8NDL1 A0A1U8LPW9 A0A1U8IPK8 A0A1U8LMV7 A0A1U8HRT1 A0A1U8NJV7 A0A1U8NDS2 A0A1U8NDV4 A0A1U8P4I7 A0A1U8N405 A0A1U8M696 A0A1U8N0A9 C6GFP2 A0A1U8NLV2 A0A1U8NRN0 A0A1U8LN42 A0A1U8PZN0 A0A1U8ILX8
		glyceraldehyde-3-phosphate metabolic process	6	GO:0019682	7	20	3.64	0.00184658	2.73	A0A1U8IPK8 A0A1U8LDM1 A0A1U8NRN0 A0A1U8NDS2 A0A1U8P4I7 A0A1U8ILX8 A0A1U8NDL1
		nucleoside phosphate metabolic process	7	GO:0006753	33	205	1.68	0.00192555	2.72	A0A1U8ND32 A0A1U8MD44 A0A1U8JFH1 A0A1U8LDM1 A0A1U8NTK7 A0A1U8IKT3 A0A1U8NJV7 A0A1U8M696 A0A1U8LR30 A0A1U8NRN0 A0A1U8LN42 A0A1U8ILX8 A0A1U8MFJ4 A0A1U8N2K5 A0A1U8HTM0 A0A1U8NHJ3 A0A1U8KGF2 A0A1U8I693 D2D2Z8 A0A1U8PUN7 A0A1U8NDL1 A0A1U8LPW9 A0A1U8IPK8 A0A1U8HRT1 A0A1U8LMV7 A0A1U8NDS2 A0A1U8P4I7 A0A1U8NDV4 A0A1U8N405 C6GFP2 A0A1U8N0A9 A0A1U8NLV2 A0A1U8PZN0
		acyl-CoA metabolic process	6	GO:0006637	5	12	4.34	0.00358434	2.45	A0A1U8N966 A0A1U8KW38 H9LIB7 A0A1U8JR02 A0A1U8LAA0

## Sheet: DS45 vs DS30
Table S3. GO enrichment of DEPs in 'DS45 vs DS30' comparison group
Regulated type	GO Terms Level 1	GO Terms Description	GO Terms Level	GO Terms ID	Mapping	Background	Fold Enrichment	Fisher' exact test P value	-log10(p value)	Related Protein
Up-regulated	Cellular Component	vacuolar part	9	GO:0044437	7	12	14.33	1.00622e-07	7	Q43434 A0A1U8KTX7 A0A1U8IX01 A0A1U8K548 A0A1U8KVG8 A0A1U8NHE1 P31405
		vacuolar membrane	10	GO:0005774	7	12	14.33	1.00622e-07	7	Q43434 A0A1U8KTX7 A0A1U8IX01 A0A1U8K548 A0A1U8KVG8 A0A1U8NHE1 P31405
		proton-transporting V-type ATPase complex	6	GO:0033176	8	20	9.83	4.78393e-07	6.32	Q43434 A0A1U8KTX7 A0A1U8L4B5 A0A1U8KVG8 A0A1U8NHE1 P31405 A0A1U8IX01 A0A1U8K548
		vacuole	8	GO:0005773	7	15	11.46	7.38894e-07	6.13	Q43434 A0A1U8KTX7 A0A1U8IX01 A0A1U8K548 A0A1U8KVG8 A0A1U8NHE1 P31405
		vacuolar proton-transporting V-type ATPase complex	11	GO:0016471	5	9	13.65	1.11951e-05	4.95	A0A1U8KTX7 A0A1U8IX01 A0A1U8K548 A0A1U8KVG8 A0A1U8NHE1
		extracellular region	2	GO:0005576	9	38	5.82	1.30257e-05	4.89	Q2HPG3 A0A1U8KCB7 A0A1U8KUR5 A0A1U8KNC6 A0A1U8PIU9 A0A1U8PLN5 A0A1U8L037 A0A1U8HRC2 A0A1U8KMQ0
		proton-transporting two-sector ATPase complex	5	GO:0016469	8	42	4.68	0.000212799	3.67	Q43434 A0A1U8KTX7 A0A1U8L4B5 A0A1U8KVG8 A0A1U8NHE1 P31405 A0A1U8IX01 A0A1U8K548
		proton-transporting V-type ATPase, V0 domain	7	GO:0033179	3	6	12.28	0.00119722	2.92	Q43434 A0A1U8K548 A0A1U8KVG8
	Molecular Function	peptidase regulator activity	4	GO:0061134	5	6	22.31	4.09585e-07	6.39	A0A1U8PIP5 A0A1U8PL81 A0A1U8KBF7 A0A1U8I0I1 A0A1U8JSS5
		peptidase inhibitor activity	5	GO:0030414	5	6	22.31	4.09585e-07	6.39	A0A1U8PIP5 A0A1U8PL81 A0A1U8KBF7 A0A1U8I0I1 A0A1U8JSS5
		endopeptidase regulator activity	5	GO:0061135	5	6	22.31	4.09585e-07	6.39	A0A1U8PIP5 A0A1U8PL81 A0A1U8KBF7 A0A1U8I0I1 A0A1U8JSS5
		endopeptidase inhibitor activity	6	GO:0004866	5	6	22.31	4.09585e-07	6.39	A0A1U8PIP5 A0A1U8PL81 A0A1U8KBF7 A0A1U8I0I1 A0A1U8JSS5
		hydrolase activity, acting on glycosyl bonds	4	GO:0016798	22	187	3.15	1.60714e-06	5.79	A0A1U8I2Y8 A0A1U8K0L0 A0A1U8KUR5 A0A1U8IHA4 A0A1U8MI05 A0A1U8NEL0 A0A1U8L3M1 A0A1U8KVN8 A0A1U8KLI3 A0A1U8LWT7 A0A1U8J3J8 A0A1U8KN65 A0A1U8I6K1 A0A1U8JW19 A0A1U8N331 Q39799 A0A1U8KIZ7 A0A1U8JKE4 A0A1U8P0G9 A0A1U8PCX3 A0A1U8IP94 A0A1U8LEP4
		transmembrane transporter activity	3	GO:0022857	25	262	2.55	1.42106e-05	4.85	Q43434 A0A1U8HVZ5 A0A1U8NJU8 A0A1U8LH74 A0A1U8L4B5 A0A1U8PJA6 A0A1U8KVG8 A0A1U8NHE1 A0A1U8N7X6 A0A1U8LL75 A0A1U8IX01 A0A1U8MSH7 A0A1U8K548 A0A1U8IML3 A0A1U8LMF0 A0A1U8KTX7 A0A1U8M7Q9 A0A1U8INC4 A0A1U8PQG1 P31405 A0A1U8JLA6 A0A1U8J113 A0A1U8N244 A0A1U8PW39 A0A1U8HJU3
		transporter activity	2	GO:0005215	31	386	2.15	4.23671e-05	4.37	Q43434 A0A1U8HVZ5 A0A1U8NJU8 A0A1U8LH74 A0A1U8IN00 A0A1U8L4B5 A0A1U8PJA6 A0A1U8KVG8 A0A1U8NHE1 A0A1U8PBQ7 A0A1U8ILR7 A0A1U8N7X6 A0A1U8LL75 A0A1U8IX01 A0A1U8MSH7 A0A1U8K548 A0A1U8IML3 A0A1U8LMF0 A0A1U8JAU3 A0A1U8KTX7 A0A1U8M7Q9 A0A1U8INC4 A0A1U8PQG1 P31405 A0A1U8KZ48 A0A1U8JLA6 A0A1U8J113 A0A1U8JE08 A0A1U8N244 A0A1U8PW39 A0A1U8HJU3
		cysteine-type endopeptidase inhibitor activity	7	GO:0004869	3	3	26.77	5.1617e-05	4.29	A0A1U8KBF7 A0A1U8I0I1 A0A1U8JSS5
	Biological Process	hydrogen transport	6	GO:0006818	11	55	4.99	8.59404e-06	5.07	Q43434 A0A1U8KTX7 A0A1U8M7Q9 A0A1U8L4B5 A0A1U8KVG8 A0A1U8NHE1 P31405 A0A1U8N7X6 A0A1U8IX01 A0A1U8K548 A0A1U8PW39
		cation transport	6	GO:0006812	18	140	3.21	1.01403e-05	4.99	Q43434 A0A1U8HVZ5 A0A1U8NJU8 A0A1U8LH74 A0A1U8L4B5 A0A1U8KVG8 A0A1U8NHE1 A0A1U8N7X6 A0A1U8IX01 A0A1U8K548 A0A1U8IML3 A0A1U8KTX7 A0A1U8M7Q9 A0A0U2L631 A0A1U8INC4 A0A1U8PQG1 P31405 A0A1U8PW39
		monovalent inorganic cation transport	7	GO:0015672	12	77	3.88	4.75444e-05	4.32	Q43434 A0A1U8HVZ5 A0A1U8KTX7 A0A1U8M7Q9 A0A1U8L4B5 A0A1U8KVG8 A0A1U8NHE1 P31405 A0A1U8N7X6 A0A1U8IX01 A0A1U8K548 A0A1U8PW39
		cell wall macromolecule metabolic process	6	GO:0044036	5	17	7.33	0.000414596	3.38	A0A1U8NAA8 A0A1U8KUR5 A0A1U8IHA4 A0A1U8PCX3 Q39799
		amino sugar catabolic process	6	GO:0046348	5	17	7.33	0.000414596	3.38	A0A1U8MI05 A0A1U8P0G9 A0A1U8IHA4 A0A1U8PCX3 Q39799
		glucosamine-containing compound catabolic process	7	GO:1901072	5	17	7.33	0.000414596	3.38	A0A1U8MI05 A0A1U8P0G9 A0A1U8IHA4 A0A1U8PCX3 Q39799
		aminoglycan catabolic process	6	GO:0006026	5	17	7.33	0.000414596	3.38	A0A1U8MI05 A0A1U8P0G9 A0A1U8IHA4 A0A1U8PCX3 Q39799
		chitin metabolic process	7	GO:0006030	5	17	7.33	0.000414596	3.38	A0A1U8MI05 A0A1U8P0G9 A0A1U8IHA4 A0A1U8PCX3 Q39799
		glucosamine-containing compound metabolic process	6	GO:1901071	5	17	7.33	0.000414596	3.38	A0A1U8MI05 A0A1U8P0G9 A0A1U8IHA4 A0A1U8PCX3 Q39799
		cation transmembrane transport	7	GO:0098655	10	77	3.24	0.000918581	3.04	Q43434 A0A1U8LH74 A0A1U8M7Q9 A0A1U8L4B5 A0A1U8INC4 A0A1U8KVG8 P31405 A0A1U8N7X6 A0A1U8K548 A0A1U8IML3
		ion homeostasis	6	GO:0050801	3	7	10.68	0.00197893	2.7	A0A1U8HVZ5 A0A1U8I5M3 A0A0U2L631
		inorganic ion homeostasis	7	GO:0098771	3	7	10.68	0.00197893	2.7	A0A1U8HVZ5 A0A1U8I5M3 A0A0U2L631
		cation homeostasis	7	GO:0055080	3	7	10.68	0.00197893	2.7	A0A1U8HVZ5 A0A1U8I5M3 A0A0U2L631
		ion transmembrane transport	6	GO:0034220	10	85	2.93	0.00197947	2.7	Q43434 A0A1U8LH74 A0A1U8M7Q9 A0A1U8L4B5 A0A1U8INC4 A0A1U8KVG8 P31405 A0A1U8N7X6 A0A1U8K548 A0A1U8IML3
Down-regulated	Cellular Component	acetyl-CoA carboxylase complex	8	GO:0009317	4	10	17.37	4.78265e-05	4.32	A0A1U8NIY7 H9LIB7 A0A1U8IPQ9 A0A1U8PLX9
		large ribosomal subunit	10	GO:0015934	4	41	4.24	0.0135639	1.87	A0A1U8P5F9 A0A1U8N285 A0A1U8N2W4 A0A1U8K5Q0
		phosphopyruvate hydratase complex	10	GO:0000015	2	9	9.65	0.0169024	1.77	A0A1U8HRT1 A0A1U8NLV2
		cytosol	8	GO:0005829	3	27	4.83	0.0228758	1.64	A0A1U8HRT1 A0A1U8KW38 A0A1U8NLV2
		catalytic complex	3	GO:1902494	9	188	2.08	0.0255605	1.59	A0A1U8HQR1 A0A1U8HRT1 A0A1U8NIY7 A0A1U8PDC5 A0A1U8HRN0 A0A1U8IPQ9 A0A1U8NLV2 H9LIB7 A0A1U8PLX9
		cytosolic part	9	GO:0044445	2	14	6.2	0.0396961	1.4	A0A1U8HRT1 A0A1U8NLV2
	Molecular Function	oxidoreductase activity	3	GO:0016491	82	1093	2.17	4.66294e-13	12.33	A0A1U8I5F8 A0A1U8ITU0 A0A1U8P1V3 A0A1U8PWN8 A0A1U8IY63 A0A1U8NH54 A0A1U8ND67 A0A1U8K9Y4 A0A1U8J2E6 A0A1U8L8J5 A0A1U8MB55 A0A1U8IGX2 A0A1U8ICN3 A0A1U8J5G3 A0A1U8P7T8 A0A1U8ILR1 A0A1U8JHC8 A0A1U8LI71 A0A1U8HRH5 A0A1U8P8N8 A0A1U8IIZ9 A0A1U8M3P7 A0A1U8MDS7 A0A1U8J357 A0A1U8M1Q2 A0A1U8NDL1 A0A1U8N0Q7 A0A1U8MI98 A0A1U8J2E7 A0A1U8JIR7 A0A1U8M2V0 A0A1U8NXQ5 A0A1U8LNH4 A0A1U8MRJ0 A0A1U8NFS8 A0A1U8I5G1 A0A…
		iron ion binding	7	GO:0005506	24	182	3.81	1.41152e-08	7.85	A0A1U8PP71 A0A1U8HWS5 A0A1U8M6U8 A0A1U8ITU0 A0A1U8NTQ2 A0A1U8MKN9 A0A1U8PWN8 A0A1U8N913 A0A1U8P9P9 A0A1U8ND67 A0A1U8MDS7 A0A1U8J357 A0A1U8INP7 A0A1U8N0Q7 A0A1U8N457 A0A1U8ILR1 A0A1U8NZX3 A0A1U8KND7 A0A1U8JHC8 A0A1U8LHZ2 A0A1U8M2V0 A0A1U8IC43 A0A1U8PHT0 A0A1U8MRJ0
		sucrose synthase activity	8	GO:0016157	6	13	13.32	2.29026e-06	5.64	A0A1U8PG51 A0A1U8J260 A0A1U8IW63 A0A1U8JM46 A0A1U8PUD0 G1FNX7
		heme binding	5	GO:0020037	22	258	2.46	8.2714e-05	4.08	A0A1U8PP71 A0A1U8HWS5 A0A1U8M6U8 A0A1U8ITU0 A0A1U8NTQ2 A0A1U8MKN9 A0A1U8N913 A0A1U8P9P9 A0A1U8ND67 A0A1U8MDS7 A0A1U8J357 A0A1U8INP7 A0A1U8N0Q7 A0A1U8N457 A0A1U8ILR1 A0A1U8NZX3 A0A1U8KND7 A0A1U8JHC8 A0A1U8LHZ2 A0A1U8M2V0 A0A1U8IC43 A0A1U8MRJ0
		tetrapyrrole binding	4	GO:0046906	22	260	2.44	9.27488e-05	4.03	A0A1U8PP71 A0A1U8HWS5 A0A1U8M6U8 A0A1U8ITU0 A0A1U8NTQ2 A0A1U8MKN9 A0A1U8N913 A0A1U8P9P9 A0A1U8ND67 A0A1U8MDS7 A0A1U8J357 A0A1U8INP7 A0A1U8N0Q7 A0A1U8N457 A0A1U8ILR1 A0A1U8NZX3 A0A1U8KND7 A0A1U8JHC8 A0A1U8LHZ2 A0A1U8M2V0 A0A1U8IC43 A0A1U8MRJ0
		transferase activity, transferring acyl groups	4	GO:0016746	15	145	2.99	0.000141318	3.85	A0A1U8M398 A0A1U8J5G3 A0A1U8LR29 A0A1U8M2H3 A0A1U8K1C8 A0A1U8NGH9 A0A1U8PZZ8 A0A1U8KBB0 A0A1U8LHT4 A0A1U8N351 A0A1U8MCT1 A0A1U8PWT2 A0A1U8PIR7 A0A1U8N222 A0A1U8LG92
		NADP binding	6	GO:0050661	7	39	5.18	0.000329459	3.48	A0A1U8PS93 A0A1U8NJ91 A0A1U8M3P7 A0A1U8I5F8 A0A1U8I8X7 A0A1U8M1Q2 A0A1U8NFS8
		fatty acid synthase activity	6	GO:0004312	3	5	17.32	0.000390516	3.41	A0A1U8J5G3 A0A1U8PZZ8 A0A1U8LG92
	Biological Process	isoprenoid metabolic process	6	GO:0006720	12	39	7.61	2.16079e-08	7.67	A0A1U8LR29 A0A1U8KW38 A0A1U8I5F8 A0A1U8PWN8 A0A1U8HYK7 A0A1U8IBI5 A0A1B1HY16 A0A1U8M3P7 A0A1U8MCT1 A0A1U8PWT2 A0A1U8KCG7 A0A1U8JH25
		isoprenoid biosynthetic process	7	GO:0008299	12	39	7.61	2.16079e-08	7.67	A0A1U8LR29 A0A1U8KW38 A0A1U8I5F8 A0A1U8PWN8 A0A1U8HYK7 A0A1U8IBI5 A0A1B1HY16 A0A1U8M3P7 A0A1U8MCT1 A0A1U8PWT2 A0A1U8KCG7 A0A1U8JH25
		acyl-CoA metabolic process	6	GO:0006637	5	12	10.3	6.51832e-05	4.19	A0A1U8N966 A0A1U8KW38 H9LIB7 A0A1U8L6R5 A0A1U8LAA0
		thioester biosynthetic process	6	GO:0035384	4	10	9.89	0.000452393	3.34	A0A1U8N966 H9LIB7 A0A1U8L6R5 A0A1U8LAA0
		acyl-CoA biosynthetic process	7	GO:0071616	4	10	9.89	0.000452393	3.34	A0A1U8N966 H9LIB7 A0A1U8L6R5 A0A1U8LAA0
		oxoacid metabolic process	6	GO:0043436	39	569	1.69	0.000619344	3.21	A0A1U8N5C7 A0A1U8L6R5 A0A1U8NTK7 A0A1U8IKT3 A0A1U8IWH5 A0A1U8N222 A0A1U8PLX9 A0A1U8IGX2 A0A1U8ICN3 A0A1U8J5G3 A0A1U8IW11 A0A1U8NIY7 A0A1U8NGH9 A0A1U8PX79 A0A1U8LR30 A0A1U8KW36 A0A1U8LN42 A0A1U8HRH5 A0A1U8JXE9 A0A1U8LAA0 A0A1U8N966 A0A1U8NDC4 A0A1U8NHJ3 A0A1U8KKG9 A0A1U8J4Q1 D2D2Z8 H9LIB7 A0A1U8KIN9 A0A1U8KSQ2 A0A1U8LN46 A0A1U8J380 A0A1U8LMV7 A0A1U8HRT1 A0A1U8L5D1 A0A1U8IJD8 A0A1U8JKZ7 A0A1U8NTJ2 …
		acetyl-CoA metabolic process	7	GO:0006084	4	11	8.99	0.000688437	3.16	A0A1U8N966 A0A1U8KW38 A0A1U8L6R5 A0A1U8LAA0
		disaccharide metabolic process	7	GO:0005984	6	29	5.11	0.000892589	3.05	A0A1U8PG51 A0A1U8J260 A0A1U8IW63 A0A1U8JM46 A0A1U8PUD0 G1FNX7
		oligosaccharide metabolic process	6	GO:0009311	6	29	5.11	0.000892589	3.05	A0A1U8PG51 A0A1U8J260 A0A1U8IW63 A0A1U8JM46 A0A1U8PUD0 G1FNX7
		carboxylic acid metabolic process	7	GO:0019752	38	562	1.67	0.000951071	3.02	A0A1U8N5C7 A0A1U8L6R5 A0A1U8NTK7 A0A1U8IKT3 A0A1U8IWH5 A0A1U8N222 A0A1U8PLX9 A0A1U8IGX2 A0A1U8ICN3 A0A1U8J5G3 A0A1U8IW11 A0A1U8NIY7 A0A1U8NGH9 A0A1U8PX79 A0A1U8LR30 A0A1U8KW36 A0A1U8LN42 A0A1U8JXE9 A0A1U8LAA0 A0A1U8N966 A0A1U8NDC4 A0A1U8NHJ3 A0A1U8KKG9 A0A1U8J4Q1 D2D2Z8 H9LIB7 A0A1U8KSQ2 A0A1U8KIN9 A0A1U8LN46 A0A1U8J380 A0A1U8LMV7 A0A1U8HRT1 A0A1U8L5D1 A0A1U8IJD8 A0A1U8JKZ7 A0A1U8NTJ2 A0A1U8NLV2 …
		oxidoreduction coenzyme metabolic process	6	GO:0006733	10	105	2.35	0.00961003	2.02	A0A1U8LMV7 A0A1U8HRT1 A0A1U8NHJ3 A0A1U8NTK7 A0A1U8IKT3 D2D2Z8 A0A1U8NLV2 A0A1U8NRN0 A0A1U8LN42 A0A1U8NDL1
		terpenoid metabolic process	7	GO:0006721	3	12	6.18	0.0109668	1.96	A0A1U8PWN8 A0A1U8HYK7 A0A1U8IBI5
		single-organism carbohydrate catabolic process	6	GO:0044724	8	78	2.54	0.0129915	1.89	A0A1U8LMV7 A0A1U8HRT1 A0A1U8NHJ3 A0A1U8NTK7 A0A1U8IKT3 D2D2Z8 A0A1U8NLV2 A0A1U8LN42
		organic acid biosynthetic process	6	GO:0016053	15	203	1.83	0.0170383	1.77	A0A1U8LN46 A0A1U8J5G3 A0A1U8IW11 A0A1U8NIY7 A0A1U8N5C7 A0A1U8NGH9 A0A1U8IWH5 A0A1U8NTJ2 A0A1U8LR30 H9LIB7 A0A1U8IPQ9 A0A1U8PLX9 A0A1U8N222 A0A1U8JXE9 A0A1U8KSQ2
