# Supplementary material for: Tandem mass tag-based (TMT) quantitative proteomics analysis reveals the response of fine roots to drought stress in cotton (Gossypium hirsutum L.)
Source: BMC Plant Biol. 2020 Jul 11;20:328. doi: 10.1186/s12870-020-02531-z (PMC7353779; doi:10.1186/s12870-020-02531-z)
Supplement: Supplementary file 8 — Additional file 8: Table S4. KEGG pathway enrichment of DEPs in ‘DS45 vs DS30’ comparison group. [file 12870_2020_2531_MOESM8_ESM.xlsx]

## Sheet: CK30 vs D
	Table S4. KEGG pathway enrichment of DEPs in 'CK30 vs D' comparison group
Regulated type	KEGG pathway	Mapping	Background	Fold enrichment	Fisher's exact test p value	-log10(p value)	Related proteins
Up-regulated	ghi00480 Glutathione metabolism	15	127	3.7	9.02293e-06	5.04	A0A1U8KAQ5 A0A1U8J551 A0A1U8JE66 A0A1U8PFN9 A0A1U8KTF5 A0A1U8IWY7 A0A1U8LBY5 A0A1U8HHE4 A0A1U8IS16 A0A1U8KU37 A0A1U8NM69 A0A1U8MCH4 A0A1U8P9A0 A0A1U8PYX6 A0A1U8MGX8
	ghi00531 Glycosaminoglycan degradation	5	11	14.24	1.21525e-05	4.92	A0A1U8LCP2 A0A1U8I7W4 A0A1U8P7B2 A0A1U8KN66 A0A1U8PTL7
	ghi00906 Carotenoid biosynthesis	4	15	8.35	0.0010292	2.99	A0A1U8KU11 A0A1U8KF22 A0A1U8J087 A0A1U8IBI5
	ghi00520 Amino sugar and nucleotide sugar metabolism	12	147	2.56	0.00228067	2.64	A0A1U8I7W4 A0A1U8NN89 A0A1U8JH28 A0A1U8NID9 A0A1U8MC88 A0A1U8HPQ1 A0A1U8NEL0 A0A1U8K1U8 A0A1U8K204 A0A1U8LCP2 A0A1U8P0G9 A0A1U8PCX3
	ghi00902 Monoterpenoid biosynthesis	3	9	10.44	0.00231874	2.63	A0A1U8NXD1 A0A1U8LNH4 A0A1U8P5P2
	ghi00073 Cutin, suberine and wax biosynthesis	3	9	10.44	0.00231874	2.63	A0A1U8M2X6 A0A1U8HZ45 A0A1U8HNM9
	ghi00604 Glycosphingolipid biosynthesis - ganglio series	2	5	12.53	0.00949287	2.02	A0A1U8LCP2 A0A1U8I7W4
	ghi00565 Ether lipid metabolism	3	15	6.27	0.0109155	1.96	A0A1U8KNF2 A0A1U8MHN3 A0A1U8P080
	ghi00564 Glycerophospholipid metabolism	6	61	3.08	0.0124193	1.91	A0A1U8HQR1 A0A1U8KT66 A0A1U8MYT5 A0A1U8KNF2 A0A1U8MHN3 A0A1U8P080
	ghi00592 alpha-Linolenic acid metabolism	6	62	3.03	0.0133994	1.87	A0A1U8IGX2 A0A1U8N9H4 A0A1U8P3Y3 A0A1U8N0W7 A0A1U8K474 A0A1U8KIN9
	ghi00904 Diterpenoid biosynthesis	2	7	8.95	0.0191152	1.72	A0A1U8M6U8 A0A1U8MDS7
	ghi00603 Glycosphingolipid biosynthesis - globo and isoglobo series	2	7	8.95	0.0191152	1.72	A0A1U8LCP2 A0A1U8I7W4
	ghi00460 Cyanoamino acid metabolism	3	26	3.61	0.0483906	1.32	A0A1U8KN65 A0A1U8K4A1 A0A1U8JXE9
Down-regulated	ghi03010 Ribosome	47	347	2.51	9.58276e-10	9.02	A0A1U8N013 A0A1U8MH15 A0A1U8ND27 A0A1U8PLU2 A0A1U8KZR5 A0A1U8PC41 A0A1U8L3Q2 A0A1U8NUD9 A0A1U8LG74 A0A1U8IG83 A0A1U8PJE2 A0A1U8N2W4 A0A1U8JT39 A0A1U8LMW6 A0A1U8MWE0 A0A1U8K6B4 A0A1U8P582 A0A1U8NYQ9 A0A1U8NKI8 A0A1U8KWW4 A0A1U8M2L4 A0A1U8LBB1 A0A1U8HX68 A0A1U8MXI2 Q96499 A0A1U8IL72 Q9XHE4 A0A1U8J496 A0A1U8JRU6 A0A1U8J6B1 A0A1U8KU19 A0A1U8NKF7 A0A1U8LP26 A0A1U8K957 A0A1U8LRK4 A0A1U8IMY4 A0A1U8MFT8 …
	ghi01230 Biosynthesis of amino acids	34	284	2.22	5.46139e-06	5.26	A0A1U8P078 A0A1U8N5C7 A0A1U8K9E9 A0A1U8MR50 A0A1U8ID88 A0A1U8PXH9 A0A1U8NZB2 A0A1U8MCC1 A0A1U8K9W3 A0A1U8JY21 A0A1U8J324 A0A1U8ML84 A0A1U8JRB1 A0A1U8JUF3 A0A1U8LLH0 A0A1U8PSJ5 D2D332 A0A1U8NVJ7 A0A1U8JNJ1 A0A1U8KJN9 A0A1U8K672 A0A1U8L5H6 A0A1U8P3G8 A0A1U8MMH1 A8WCU3 A0A1U8HWR2 A0A1U8LMV7 A0A1U8I117 A0A1U8K2P8 A0A1U8P2T2 A0A1U8MIY2 A0A1U8N0A9 A0A1U8KUV6 A0A1U8KAG3
	ghi00941 Flavonoid biosynthesis	10	38	4.88	2.11659e-05	4.67	A0A1U8LFQ3 D6N3G6 A0A1U8NBV3 A0A1U8MIZ5 B5LXY1 A0A1U8N5R4 A0A1U8MM36 A0A1U8MC10 A0A1U8MBF6 A0A1U8NC64
	ghi00940 Phenylpropanoid biosynthesis	19	132	2.67	6.54154e-05	4.18	A0A1U8PEU0 A0A1U8JVP9 A0A1U8K658 A0A1U8KDL7 A0A1U8NH16 A0A1U8MCC9 A0A1U8MC28 A0A1U8M565 A0A1U8MRK6 A0A1U8JDG8 A0A1U8N5R4 A0A1U8MM36 A0A1U8K2V8 A0A1U8IPV1 A0A1U8JGJ3 A0A1U8ME80 A0A1U8MBF6 A0A1U8MIV1 A0A1U8HZ72
	ghi00250 Alanine, aspartate and glutamate metabolism	13	70	3.44	7.00632e-05	4.15	A0A1U8NC65 A0A1U8K672 A0A1U8N5C7 A0A1U8LLH0 A0A1U8I117 A0A1U8ID88 A0A1U8K2P8 A0A1U8P3G8 A0A1U8KKW8 A0A1U8MIY2 A8WCU3 A0A1U8IV10 A0A1U8K368
	ghi00360 Phenylalanine metabolism	10	49	3.78	0.000217833	3.66	A0A1U8JDG8 A0A1U8N5R4 A0A1U8MM36 A0A1U8P3G8 A0A1U8IPV1 A0A1U8K658 A0A1U8JGJ3 A0A1U8MBF6 A0A1U8MIV1 A0A1U8HZ72
	ghi00910 Nitrogen metabolism	8	35	4.24	0.000418357	3.38	A0A1U8NC65 A0A1U8IF81 A0A1U8LLH0 A0A1U8ID88 A0A1U8K2P8 A8WCU3 A0A1U8IV10 A0A1U8PWK7
	ghi00220 Arginine biosynthesis	8	45	3.3	0.00240276	2.62	A0A1U8NC65 A0A1U8K672 A0A1U8LLH0 A0A1U8ID88 A0A1U8K2P8 A0A1U8P3G8 A8WCU3 A0A1U8IV10
	ghi00630 Glyoxylate and dicarboxylate metabolism	12	92	2.42	0.00351255	2.45	A0A1U8LLH0 A0A1U8ID88 A0A1U8JUF5 A0A1U8K2P8 A0A1U8K9W3 A8WCU3 A0A1U8JHE2 A0A1U8JY21 A0A1U8NZE2 A0A1U8HWR2 A0A1U8K3X3 A0A1U8MFT2
	ghi00520 Amino sugar and nucleotide sugar metabolism	15	147	1.89	0.0119784	1.92	A0A1U8L6Y6 A0A1U8JVZ7 A0A1U8MMM3 A0A1U8M4J6 D2WK33 A0A1U8N9T9 D2D2Z2 D2D333 A0A1U8PSX5 A0A1U8I774 A0A1U8JL65 A0A1U8MXJ4 A0A1U8MN09 A0A1U8MVX7 D2D336
	ghi00260 Glycine, serine and threonine metabolism	9	73	2.29	0.0156282	1.81	A0A1U8KJN9 A0A1U8JUF5 A0A1U8NZB2 A0A1U8MMH1 A0A1U8K9W3 A0A1U8JHE2 A0A1U8JY21 A0A1U8HWR2 A0A1U8KUV6
	ghi00270 Cysteine and methionine metabolism	12	112	1.99	0.0165298	1.78	A0A1U8JUF3 A0A1U8MR50 A0A1U8L5H6 A0A1U8PXH9 A0A1U8P2T2 A0A1U8P3G8 A0A1U8MCC1 A0A1U8NVJ7 A0A1U8NZE2 A0A1U8KEC0 A0A1U8K3X3 A0A1U8MFT2
	ghi00670 One carbon pool by folate	4	25	2.97	0.0427079	1.37	A0A1U8K9W3 A0A1U8KB63 A0A1U8JY21 A0A1U8HWR2
	ghi00710 Carbon fixation in photosynthetic organisms	9	87	1.92	0.0432243	1.36	A0A1U8LMV7 A0A1U8K672 A0A1U8IJT6 D2D332 A0A1U8P3G8 A0A1U8KHY6 A0A1U8NZE2 A0A1U8K3X3 A0A1U8MFT2

## Sheet: CK45 vs CK30
	Table S4. KEGG pathway enrichment of DEPs in 'CK45 vs CK30' comparison group
Regulated type	KEGG pathway	Mapping	Background	Fold enrichment	Fisher's exact test p value	-log10(p value)	Related proteins
Up-regulated	ghi00941 Flavonoid biosynthesis	8	38	15.19	2.88172e-08	7.54	A0A1U8LFQ3 D6N3G6 A0A1U8NBV3 A2IBG0 A0A1U8MIZ5 B5LXY1 A0A1U8MC10 A0A1U8NC64
	ghi01110 Biosynthesis of secondary metabolites	24	1004	1.72	0.00224865	2.65	A0A1U8JYC8 A0A1U8P024 A0A1U8NBV3 A0A1U8JU04 A0A1U8MR50 A0A1U8L5H6 A0A1U8NGR2 A0A1U8PXH9 B5LXY1 A0A1U8JC48 A0A1U8MC10 A0A1U8NUV4 A0A1U8K658 A0A1U8NC64 A0A1U8MCC9 A0A1U8MHN3 A0A1U8LFQ3 D6N3G6 A2IBG0 A0A1U8MIZ5 A0A1U8JJ11 A0A1U8JGJ3 A0A1U8MIV1 A0A1U8JUM7
	ghi00270 Cysteine and methionine metabolism	5	112	3.22	0.0185707	1.73	A0A1U8JC48 A0A1U8MR50 A0A1U8L5H6 A0A1U8JUM7 A0A1U8PXH9
	ghi00350 Tyrosine metabolism	3	46	4.71	0.0251335	1.6	A0A1U8JYC8 A0A1U8NUV4 A0A1U8JU04
	ghi00360 Phenylalanine metabolism	3	49	4.42	0.0296323	1.53	A0A1U8JGJ3 A0A1U8K658 A0A1U8MIV1
	ghi00450 Selenocompound metabolism	2	23	6.27	0.0396217	1.4	A0A1U8MR50 A0A1U8PXH9
	ghi04145 Phagosome	4	95	3.04	0.041539	1.38	A0A1U8L7C1 A0A1U8P948 Q6VAF5 B1PBV9
Down-regulated	ghi00480 Glutathione metabolism	5	127	5.49	0.00183447	2.74	A0A1U8NM69 A0A1U8P9A0 A0A1U8PYX6 A0A1U8P6R2 A0A1U8IS16
	ghi03008 Ribosome biogenesis in eukaryotes	3	59	7.09	0.0082507	2.08	A0A1U8I014 A0A1U8L6Y1 A0A1U8HY21
	ghi00220 Arginine biosynthesis	2	45	6.19	0.0406996	1.39	A8WCU3 A0A1U8J4Q1

## Sheet: CK45 vs D
	Table S4. KEGG pathway enrichment of DEPs in 'CK45 vs D' comparison group
Regulated type	KEGG pathway	Mapping	Background	Fold enrichment	Fisher's exact test p value	-log10(p value)	Related proteins
Up-regulated	ghi00531 Glycosaminoglycan degradation	5	11	12.08	2.71306e-05	4.57	A0A1U8LCP2 A0A1U8I7W4 A0A1U8P7B2 A0A1U8PTL7 A0A1U8J3J8
	ghi00350 Tyrosine metabolism	9	46	5.2	3.97454e-05	4.4	A0A1U8JYC8 A0A1U8KQW1 A0A1U8K7L3 A0A1U8LVN0 A0A1U8JU04 A0A1U8N7U8 A0A1U8LMF9 A4L9H3 A0A1U8I7J5
	ghi00603 Glycosphingolipid biosynthesis - globo and isoglobo series	3	7	11.39	0.00163384	2.79	A0A1U8LCP2 A0A1U8I7W4 A0A1U8KLI3
	ghi00500 Starch and sucrose metabolism	11	108	2.71	0.00219633	2.66	A0A1U8KN65 A0A1U8K0L0 A0A1U8NQB9 A0A1U8NSI1 A0A1U8IR18 A0A1U8IWI7 A0A1U8N6N7 A0A1U8MJW8 A0A1U8KVN8 E3T5W6 A0A1U8MD17
	ghi00480 Glutathione metabolism	12	127	2.51	0.00264922	2.58	A0A1U8KAQ5 A0A1U8LAX2 A0A1U8KTF5 A0A1U8IWY7 A0A1U8ISB5 A0A1U8LBY5 A0A1U8HHE4 A0A1U8KT98 A0A1U8MCH4 A0A1U8K5Q3 A0A1U8MGX8 A0A1U8LBK7
	ghi00900 Terpenoid backbone biosynthesis	6	45	3.54	0.0062072	2.21	A0A1U8N805 A0A1U8M3P7 A0A1U8I5F8 A0A1U8PB73 A0A1U8PWN8 A0A1U8KZP6
	ghi04626 Plant-pathogen interaction	10	110	2.42	0.00780326	2.11	A0A1U8K1I6 A0A1U8LC58 A0A1U8MIM6 A0A1U8KRC8 A0A1U8J8C4 A0A1U8P2I3 A0A1U8K9M8 A0A1U8MQ90 A0A1U8LUI6 A0A1U8MC41
	ghi04070 Phosphatidylinositol signaling system	6	48	3.32	0.00852642	2.07	A0A1U8JC36 A0A1U8JJ11 A0A1U8MYT5 A0A1U8LSR1 A0A1U8MIQ2 A0A1U8LUI6
	ghi00604 Glycosphingolipid biosynthesis - ganglio series	2	5	10.63	0.0130432	1.88	A0A1U8LCP2 A0A1U8I7W4
	ghi00071 Fatty acid degradation	7	70	2.66	0.0152583	1.82	A0A1U8JYC8 A0A1U8KQW1 A0A1U8LAN6 A4L9H3 A0A1U8JU04 A0A1U8P6N8 A0A1U8K474
	ghi00906 Carotenoid biosynthesis	3	15	5.32	0.0170194	1.77	A0A1U8KU11 A0A1U8KF22 A0A1U8J087
	ghi04145 Phagosome	8	95	2.24	0.0254124	1.59	A0A1U8NUG6 A0A1U8L7C1 Q9XER8 A0A1U8KCD2 A0A1U8IX01 Q6VAF5 A0A1U8NBY0 A0A1U8N156
	ghi00564 Glycerophospholipid metabolism	6	61	2.61	0.0259087	1.59	A0A1U8JC36 A0A1U8JJ11 A0A1U8MYT5 A0A1U8LSR1 A0A1U8MHN3 A0A1U8P080
	ghi04130 SNARE interactions in vesicular transport	5	47	2.83	0.0303151	1.52	A0A1U8L7C1 A0A1U8P916 A0A1U8KH32 A0A1U8KZ96 A0A1U8LGV2
	ghi00950 Isoquinoline alkaloid biosynthesis	3	21	3.8	0.0422263	1.37	A0A1U8LVN0 A0A1U8I7J5 A0A1U8LMF9
	ghi00511 Other glycan degradation	3	21	3.8	0.0422263	1.37	A0A1U8LCP2 A0A1U8I7W4 A0A1U8NLH1
	ghi00073 Cutin, suberine and wax biosynthesis	2	9	5.91	0.0425341	1.37	A0A1U8HZ45 A0A1U8HNM9
Down-regulated	ghi03010 Ribosome	64	347	3.24	4.2704e-16	15.37	A0A1U8N013 A0A1U8MH15 A0A1U8ND27 A0A1U8KZR5 A0A1U8PC41 A0A1U8MTL3 A0A1U8K5Q0 A0A1U8N2W4 A0A1U8KV93 A0A1U8JT39 A0A1U8KKT4 A0A1U8P582 A0A1U8K5S1 A0A1U8HRN7 A0A1U8P230 A0A1U8LBB1 A0A1U8I489 A0A1U8J6B1 I3NMW8 A0A1U8IVC5 A0A1U8K957 A0A1U8IMU5 A0A1U8ID20 A0A1U8IXE9 A0A1U8LWS2 A0A1U8MJT6 A0A1U8KZJ7 A0A1U8MQS3 A0A1U8PDP6 A0A1U8P3G4 A0A1U8M270 A0A1U8NP46 A0A1U8KBG8 A0A1U8ITA6 A0A1U8I683 A0A1U8K1Q5 A0A1U8L…
	ghi01230 Biosynthesis of amino acids	37	284	2.29	9.22982e-07	6.03	A0A1U8P078 A0A1U8HXN2 A0A1U8N5C7 A0A1U8K9E9 A0A1U8MR50 A0A1U8ID88 A0A1U8PXH9 A0A1U8NZB2 A0A1U8MCC1 A0A1U8K9W3 A0A1U8LL69 A0A1U8JY21 A0A1U8J324 A0A1U8ML84 A0A1U8JRB1 A0A1U8JUF3 A0A1U8LLH0 A0A1U8M696 D2D332 A0A1U8NVJ7 A0A1U8P5A3 A0A1U8KJN9 A0A1U8K672 A0A1U8L5H6 A0A1U8P3G8 A0A1U8I5P7 A8WCU3 A0A1U8HWR2 A0A1U8JXF9 A0A1U8LMV7 A0A1U8I117 A0A1U8K2P8 A0A1U8NE82 A0A1U8P2T2 A0A1U8MIY2 A0A1U8N0A9 A0A1U8KAG3
	ghi00250 Alanine, aspartate and glutamate metabolism	15	70	3.76	5.87057e-06	5.23	A0A1U8NC65 A0A1U8JFH1 A0A1U8K672 A0A1U8HXN2 A0A1U8N5C7 A0A1U8LLH0 A0A1U8I117 A0A1U8ID88 A0A1U8K2P8 A0A1U8NE82 A0A1U8KDN0 A0A1U8P3G8 A0A1U8MIY2 A8WCU3 A0A1U8IV10
	ghi00910 Nitrogen metabolism	9	35	4.52	0.000102871	3.99	A0A1U8NC65 A0A1U8IF81 A0A1U8LLH0 A0A1U8ID88 A0A1U8K2P8 A0A1U8NE82 A8WCU3 A0A1U8IV10 A0A1U8PWK7
	ghi00270 Cysteine and methionine metabolism	17	112	2.67	0.000158911	3.8	A0A1U8HXN2 A0A1U8MR50 A0A1U8L5H6 A0A1U8PXH9 D2D318 A0A1U8P3G8 A0A1U8MCC1 A0A1U8I5P7 A0A1U8LL69 A0A1U8MJ78 A0A1U8K3X3 A0A1U8JUF3 A0A1U8KDN0 A0A1U8P2T2 A0A1U8KEC0 A0A1U8NVJ7 A0A1U8MFT2
	ghi00220 Arginine biosynthesis	9	45	3.51	0.000783122	3.11	A0A1U8NC65 A0A1U8K672 A0A1U8HXN2 A0A1U8LLH0 A0A1U8ID88 A0A1U8K2P8 A0A1U8P3G8 A8WCU3 A0A1U8IV10
	ghi00360 Phenylalanine metabolism	9	49	3.23	0.00148752	2.83	E3NZI7 A0A1U8HXN2 A0A1U8JDG8 A0A1U8N5R4 A0A1U8MM36 A0A1U8P3G8 A0A1U8IPV1 A0A1U8K658 A0A1U8HZ72
	ghi00630 Glyoxylate and dicarboxylate metabolism	13	92	2.48	0.00186829	2.73	A0A1U8LLH0 A0A1U8ID88 A0A1U8JUF5 A0A1U8K2P8 D2D318 A0A1U8K9W3 A0A1U8MDT3 A8WCU3 A0A1U8JHE2 A0A1U8JY21 A0A1U8HWR2 A0A1U8MFT2 A0A1U8K3X3
	ghi00940 Phenylpropanoid biosynthesis	16	132	2.13	0.00299502	2.52	A0A1U8M565 A0A1U8MC28 E3NZI7 A0A1U8ME82 A0A1U8JDG8 A0A1U8NUW0 A0A1U8MM36 A0A1U8N5R4 A0A1U8K2V8 A0A1U8JVP9 A0A1U8K658 A0A1U8IPV1 A0A1U8KDL7 A0A1U8NH16 A0A1U8MCC9 A0A1U8HZ72
	ghi00710 Carbon fixation in photosynthetic organisms	12	87	2.42	0.00340996	2.47	A0A1U8JXF9 A0A1U8LMV7 A0A1U8K672 A0A1U8HXN2 A0A1U8IJT6 A0A1U8M696 D2D332 D2D318 A0A1U8P3G8 A0A1U8KHY6 A0A1U8K3X3 A0A1U8MFT2
	ghi00260 Glycine, serine and threonine metabolism	9	73	2.17	0.0214712	1.67	A0A1U8P5A3 A0A1U8KJN9 A0A1U8JUF5 A0A1U8KDN0 A0A1U8NZB2 A0A1U8K9W3 A0A1U8JHE2 A0A1U8JY21 A0A1U8HWR2
	ghi00960 Tropane, piperidine and pyridine alkaloid biosynthesis	4	21	3.35	0.0284535	1.55	A0A1U8P3G8 A0A1U8HXN2 A0A1U8M6R8 A0A1U8PHD6
	ghi00520 Amino sugar and nucleotide sugar metabolism	14	147	1.67	0.03848	1.41	A0A1U8JVZ7 A0A1U8M4J6 D2WK33 A0A1U8N9T9 A0A1U8JT42 A0A1U8K4C3 Q39799 A0A1U8PA88 D2D2Z0 A0A1U8I774 A0A1U8JL65 A0A1U8MN09 A0A1U8MVX7 D2D336
	ghi00450 Selenocompound metabolism	4	23	3.06	0.0385333	1.41	A0A1U8MCC1 A0A1U8I5P7 A0A1U8MR50 A0A1U8PXH9

## Sheet: DS30 vs CK30
	Table S4. KEGG pathway enrichment of DEPs in 'DS30 vs CK30' comparison group
Regulated type	KEGG pathway	Mapping	Background	Fold enrichment	Fisher's exact test p value	-log10(p value)	Related proteins
Up-regulated	ghi00073 Cutin, suberine and wax biosynthesis	3	9	40.82	4.0328e-05	4.39	A0A1U8HRH9 A0A1U8K2T6 A0A1U8HNM9
	ghi00603 Glycosphingolipid biosynthesis - globo and isoglobo series	2	7	34.99	0.00132399	2.88	A0A1U8IP94 A0A1U8LWT7
	ghi00052 Galactose metabolism	3	63	5.83	0.0141258	1.85	A0A1U8KY24 A0A1U8P024 A0A1U8IP94
	ghi00040 Pentose and glucuronate interconversions	2	38	6.44	0.0378623	1.42	A0A1U8JYR3 A0A1U8NJ05
Down-regulated	ghi00902 Monoterpenoid biosynthesis	3	9	37.42	5.25984e-05	4.28	A0A1U8P5X3 A0A1U8NXD1 A0A1U8KCW6
	ghi00710 Carbon fixation in photosynthetic organisms	4	87	5.16	0.00698167	2.16	A0A1U8JXF9 D2D2Z8 A0A1U8MEE4 A0A1U8PZJ8
	ghi00190 Oxidative phosphorylation	4	130	3.45	0.0271719	1.57	A0A1U8NQT9 A0A1U8N7X6 A0A1U8KTX7 A0A1U8NHE1

## Sheet: DS30 vs D
	Table S4. KEGG pathway enrichment of DEPs in 'DS30 vs D' comparison group
Regulated type	KEGG pathway	Mapping	Background	Fold enrichment	Fisher's exact test p value	-log10(p value)	Related proteins
Up-regulated	ghi00052 Galactose metabolism	13	63	4.91	1.36299e-06	5.87	A0A1U8MTL6 A0A1U8P024 A0A1U8NED5 A0A1U8NQB9 A0A1U8PU71 A0A1U8IHQ9 A0A1U8KY24 A0A1U8HWJ6 A0A1U8K204 A0A1U8LKX8 A0A1U8KLI3 A0A1U8IP94 E3T5W6
	ghi00500 Starch and sucrose metabolism	17	108	3.74	1.78066e-06	5.75	A0A1U8MTL6 A0A1U8K0L0 A0A1U8NED5 A0A1U8MZP0 A0A1U8PU71 A0A1U8IWI7 A0A1U8N6N7 A0A1U8KVN8 A0A1U8JX65 A0A1U8KN65 A0A1U8NIE8 A0A1U8NSI1 A0A1U8NQB9 A0A1U8M6Z8 A0A1U8IR18 A0A1U8LEP4 E3T5W6
	ghi00603 Glycosphingolipid biosynthesis - globo and isoglobo series	5	7	16.98	2.43907e-06	5.61	A0A1U8LCP2 A0A1U8I7W4 A0A1U8IP94 A0A1U8KLI3 A0A1U8LWT7
	ghi00531 Glycosaminoglycan degradation	5	11	10.8	4.67311e-05	4.33	A0A1U8LCP2 A0A1U8I7W4 A0A1U8P7B2 A0A1U8PTL7 A0A1U8LWT7
	ghi00520 Amino sugar and nucleotide sugar metabolism	17	147	2.75	0.000114989	3.94	A0A1U8NED5 A0A1U8I7W4 A0A1U8NID9 A0A1U8PU71 A0A1U8NEL0 A0A1U8LCP2 A0A1U8K1U8 A0A1U8LWT7 A0A1U8NN89 A0A1U8JH28 A0A1U8HPQ1 A0A1U8K204 A0A1U8KYP6 A0A1U8LKX8 A0A1U8P0G9 A0A1U8PCX3 A0A1U8P0I0
	ghi00511 Other glycan degradation	6	21	6.79	0.000162582	3.79	A0A1U8NJP0 A0A1U8LCP2 A0A1U8I7W4 A0A1U8NLH1 A0A1U8NI72 A0A1U8LWT7
	ghi00565 Ether lipid metabolism	5	15	7.92	0.000264657	3.58	A0A1U8NBT7 A0A1U8KNF2 A0A1U8KI47 A0A1U8MHN3 A0A1U8P080
	ghi00073 Cutin, suberine and wax biosynthesis	4	9	10.56	0.000322826	3.49	A0A1U8M2X6 A0A1U8HRH9 A0A1U8K2T6 A0A1U8HNM9
	ghi00604 Glycosphingolipid biosynthesis - ganglio series	3	5	14.26	0.000687321	3.16	A0A1U8LCP2 A0A1U8I7W4 A0A1U8LWT7
	ghi00480 Glutathione metabolism	14	127	2.62	0.000769449	3.11	A0A1U8JQF3 A0A1U8KAQ5 A0A1U8J551 A0A1U8LM18 A0A1U8JF61 A0A1U8PFN9 A0A1U8IWY7 A0A1U8NI20 A0A1U8HHE4 A0A1U8P9Z8 A0A1U8KT98 A0A1U8MGX8 A0A1U8LSE4 A0A1U8LI30
	ghi00564 Glycerophospholipid metabolism	9	61	3.51	0.000876512	3.06	A0A1U8NBT7 A0A1U8HQR1 A0A1U8JC36 A0A1U8MYT5 A0A1U8KI47 A0A1U8JJ11 A0A1U8KNF2 A0A1U8P080 A0A1U8MHN3
	ghi02010 ABC transporters	5	27	4.4	0.00472032	2.33	A0A1U8L5Z3 A0A1U8N9K0 A0A1U8JZV4 A0A1U8JUK7 A0A1U8IAS2
	ghi04070 Phosphatidylinositol signaling system	6	48	2.97	0.014358	1.84	A0A1U8JC36 A0A1U8JJ11 A0A1U8MYT5 A0A075T4D3 A0A1U8LUI6 A0A1U8JKF5
	ghi00600 Sphingolipid metabolism	4	24	3.96	0.0166146	1.78	A0A1U8PFW9 A0A1U8IP94 A0A1U8KLI3 A0A1U8NNE9
Down-regulated	ghi03010 Ribosome	66	347	2.66	6.552e-12	11.18	A0A1U8N013 A0A1U8MH15 A0A1U8ND27 A0A1U8KZR5 P46299 A0A1U8PC41 A0A1U8MTL3 A0A1U8IG83 A0A1U8PJE2 A0A1U8N2W4 A0A1U8JT39 A0A1U8LMW6 A0A1U8P582 A0A1U8K5S1 A0A1U8P230 A0A1U8NJU6 A0A1U8LBB1 A0A1U8IL72 A0A1U8J6B1 A0A1U8P3S3 A0A1U8IDM3 A0A1U8LP26 A0A1U8K957 A0A1U8IMY4 A0A1U8ID20 A0A1U8K7M1 A0A1U8LWS2 A0A1U8KZJ7 A0A1U8PU25 A0A1U8MQS3 A0A1U8PDP6 A0A1U8LXY9 A0A1U8KBG8 A0A1U8ITA6 A0A1U8I683 A0A1U8K1Q5 A0A1U8L…
	ghi01230 Biosynthesis of amino acids	38	284	1.87	8.42195e-05	4.07	A0A1U8K9E9 A0A1U8MR50 A0A1U8ID88 A0A1U8PXH9 A0A1U8NZB2 A0A1U8MCC1 A0A1U8K9W3 A0A1U8JY21 A0A1U8ML84 A0A1U8JRB1 A0A1U8JUF3 A0A1U8LLH0 A0A1U8M696 D2D332 A0A1U8NVJ7 A0A1U8ILX8 A0A1U8KQM6 A0A1U8P5A3 A0A1U8KJN9 A0A1U8L5H6 D2D2Z8 A8WCU3 A0A1U8HWR2 A0A1U8K511 A0A1U8IPK8 A0A1U8JXF9 A0A1U8LMV7 A0A1U8N1D5 A0A1U8I117 A0A1U8N867 A0A1U8K2P8 A0A1U8P2T2 A0A1U8K2H4 A0A1U8MIY2 A0A1U8N0A9 A0A1U8KUV6 A0A1U8NBG8 A0A1…
	ghi00940 Phenylpropanoid biosynthesis	22	132	2.33	0.000129701	3.89	A0A1U8PEU0 A0A1U8JF75 A0A1U8JVP9 A0A1U8K658 A0A1U8KDL7 A0A1U8NH16 A0A1U8MCC9 A0A1U8M565 A0A1U8MC28 E3NZI7 A0A1U8MJ75 A0A1U8JDG8 A0A1U8N5R4 A0A1U8MM36 A0A1U8K2V8 A0A1U8JGJ3 A0A1U8IPV1 E3NZI3 A0A1U8ME80 A0A1U8MBF6 A0A1U8MIV1 A0A1U8HZ72
	ghi00360 Phenylalanine metabolism	11	49	3.14	0.000516965	3.29	A0A1U8NLH4 E3NZI7 A0A1U8JDG8 A0A1U8N5R4 A0A1U8MM36 A0A1U8IPV1 A0A1U8K658 A0A1U8JGJ3 A0A1U8MBF6 A0A1U8MIV1 A0A1U8HZ72
	ghi00630 Glyoxylate and dicarboxylate metabolism	16	92	2.43	0.000670066	3.17	A0A1U8PUU8 A0A1U8LLH0 A0A1U8ID88 A0A1U8JUF5 A0A1U8K2P8 A0A1U8L5P8 D2D318 A0A1U8K9W3 A0A1U8K679 A8WCU3 A0A1U8JHE2 A0A1U8JY21 A0A1U8NZE2 A0A1U8HWR2 A0A1U8K3X3 A0A1U8MFT2
	ghi00941 Flavonoid biosynthesis	9	38	3.31	0.00110771	2.96	A0A1U8LFQ3 E3NZI7 A0A1U8NBV3 A0A1U8MIZ5 B5LXY1 A0A1U8N5R4 A0A1U8MM36 A0A1U8MC10 A0A1U8MBF6
	ghi00260 Glycine, serine and threonine metabolism	13	73	2.49	0.00169598	2.77	A0A1U8NLH4 A0A1U8PUU8 A0A1U8KQM6 A0A1U8P5A3 A0A1U8KJN9 A0A1U8JUF5 A0A1U8NZB2 A0A1U8K9W3 A0A1U8JHE2 A0A1U8JY21 A0A1U8K511 A0A1U8HWR2 A0A1U8KUV6
	ghi00710 Carbon fixation in photosynthetic organisms	13	87	2.09	0.00814082	2.09	A0A1U8JXF9 A0A1U8LMV7 A0A1U8IJT6 A0A1U8M696 D2D332 D2D318 D2D2Z8 A0A1U8KHY6 A0A1U8NZE2 A0A1U8NBG8 A0A1U8K3X3 A0A1U8MFT2 A0A1U8ILX8
	ghi00910 Nitrogen metabolism	7	35	2.8	0.0105059	1.98	A0A1U8NC65 A0A1U8IF81 A0A1U8LLH0 A8WCU3 A0A1U8ID88 A0A1U8PWK7 A0A1U8K2P8
	ghi00520 Amino sugar and nucleotide sugar metabolism	18	147	1.71	0.016174	1.79	A0A1U8M4J6 A0A1U8K9F3 A0A1U8ILB6 D2D2Z2 D2D333 A0A1U8PA88 A0A1U8MN09 A0A1U8N506 D2D336 A0A1U8JVZ7 D2WK33 A0A1U8MMM3 A0A1U8N9T9 A0A1U8PSX5 D2D2Z0 A0A1U8I774 A0A1U8JL65 A0A1U8MVX7
	ghi00300 Lysine biosynthesis	4	15	3.73	0.0186233	1.73	A0A1U8ML84 A0A1U8JRB1 A0A1U8N1D5 A0A1U8K511
	ghi00072 Synthesis and degradation of ketone bodies	3	9	4.66	0.0219986	1.66	A0A1U8L5P8 A0A1U8K679 A0A1U8NGR2
	ghi00945 Stilbenoid, diarylheptanoid and gingerol biosynthesis	4	17	3.29	0.0290056	1.54	A0A1U8MM36 A0A1U8N5R4 E3NZI7 A0A1U8MBF6
	ghi00670 One carbon pool by folate	5	25	2.8	0.0293297	1.53	A0A1U8LR30 A0A1U8K9W3 A0A1U8KB63 A0A1U8JY21 A0A1U8HWR2

## Sheet: DS45 vs CK45
	Table S4. KEGG pathway enrichment of DEPs in 'DS45 vs CK45' comparison group
Regulated type	KEGG pathway	Mapping	Background	Fold enrichment	Fisher's exact test p value	-log10(p value)	Related proteins
Up-regulated	ghi00052 Galactose metabolism	16	63	4.69	1.20961e-07	6.92	A0A1U8P024 A0A1U8NED5 A0A1U8JCB0 A0A1U8PU71 A0A1U8HWJ6 A0A1U8KLI3 A0A1U8MCK5 A0A1U8IJS6 A0A1U8NS28 A0A1U8KSM0 A0A1U8KY24 A0A1U8K204 A0A1U8LKX8 A0A1U8JKE4 A0A1U8M783 A0A1U8IP94
	ghi00330 Arginine and proline metabolism	11	42	4.83	8.89213e-06	5.05	A0A1U8NM67 A0A1U8KWE3 A0A1U8JR63 A0A1U8IR14 A0A1U8NHM8 A0A1U8K6W7 A0A1U8PT72 A0A1U8IUK2 A0A1U8PFE4 A0A1U8NAM9 A0A1U8HQ92
	ghi04145 Phagosome	17	95	3.3	9.4443e-06	5.02	Q43434 A0A1U8PVB0 A0A1U8NFP9 A0A1U8L4B5 A0A1U8NHE1 A0A1U8KVG8 A0A1U8PJA6 A0A1U8JEW0 A0A1U8L7C1 A0A1U8IX01 A0A1U8HPG0 A0A1U8K548 A0A1U8NBY0 A0A1U8I634 A0A1U8MQP2 A0A1U8KTX7 P31405
	ghi00500 Starch and sucrose metabolism	17	108	2.9	5.38386e-05	4.27	A0A1U8KN65 A0A1U8IJS6 A0A1U8K0L0 A0A1U8L6Y6 A0A1U8NED5 A0A1U8NIE8 A0A1U8HV63 A0A1U8MZP0 A0A1U8I3Y2 A0A1U8IR18 A0A1U8PU71 A0A1U8IWI7 A0A1U8HXT8 A0A1U8JKE4 A0A1U8KVN8 A0A1U8LEP4 A0A1U8JX65
	ghi00520 Amino sugar and nucleotide sugar metabolism	19	147	2.38	0.000299578	3.52	A0A1U8L6Y6 A0A1U8NED5 A0A1U8IHA4 A0A1U8PU71 A0A1U8MI05 A0A1U8NEL0 A0A1U8PQ13 A0A1U8KXV5 A0A1U8LWT7 A0A1U8MCK5 A0A1U8P6V2 Q39799 A0A1U8HPQ1 A0A1U8KYP6 A0A1U8K204 A0A1U8LKX8 A0A1U8P0G9 A0A1U8PCX3 A0A1U8P0I0
	ghi00410 beta-Alanine metabolism	8	40	3.69	0.00111506	2.95	A0A1U8JR63 A0A1U8NHM8 A0A1U8HY49 A0A1U8IUK2 A0A1U8M5F0 A0A1U8LY05 A0A1U8NAM9 A0A1U8PFE4
	ghi00190 Oxidative phosphorylation	16	130	2.27	0.00153918	2.81	Q43434 A0A1U8KTX7 A0A1U8MQP2 A0A1U8NFP9 A0A1U8L4B5 A0A1U8NHE1 A0A1U8KVG8 A0A1U8PJA6 P31405 A0A1U8JEW0 A0A1U8ICF1 A0A1U8K630 A0A1U8KA04 A0A1U8IX01 A0A1U8K548 A0A1U8IK15
	ghi00480 Glutathione metabolism	15	127	2.18	0.00323311	2.49	A0A1U8JR63 A0A1U8LAX2 A0A1U8LM18 A0A1U8JF61 A0A1U8JQS8 A0A1U8PFN9 A0A1U8NDG9 A0A1U8L6G4 A0A1U8MHD1 A0A1U8HPR0 A0A1U8NHM8 A0A1U8MGX8 A0A1U8LBK7 A0A1U8LI30 A0A1U8LLA8
	ghi00603 Glycosphingolipid biosynthesis - globo and isoglobo series	3	7	7.91	0.00467131	2.33	A0A1U8IP94 A0A1U8KLI3 A0A1U8LWT7
	ghi00565 Ether lipid metabolism	4	15	4.92	0.00713593	2.15	A0A1U8NBT7 A0A1U8K7G6 A0A1U8IJ50 A0A1U8KI47
	ghi00380 Tryptophan metabolism	5	26	3.55	0.0115312	1.94	A0A1U8KWE3 A0A1U8JFH5 A0A1U8IUK2 A0A1U8PFE4 A0A1U8MIV5
	ghi00310 Lysine degradation	5	27	3.42	0.0135431	1.87	A0A1U8PUP2 A0A1U8IUK2 A0A1U8IW34 A0A1U8PFE4 A0A1U8MIV5
	ghi00280 Valine, leucine and isoleucine degradation	8	60	2.46	0.0146135	1.84	A0A1U8MI87 A0A1U8HSZ4 A0A1U8LZS4 A0A1U8M5F0 A0A1U8IUK2 A0A1U8PFE4 A0A1U8MCC4 A0A1U8PCT2
	ghi00053 Ascorbate and aldarate metabolism	7	56	2.31	0.0300563	1.52	A0A1U8HQS9 A0A1U8MGX8 A0A1U8IUK2 A0A1U8L6G4 A0A1U8PFE4 A0A1U8IEK6 A0A1U8LJU2
	ghi00071 Fatty acid degradation	8	70	2.11	0.0340161	1.47	A0A1U8M1P7 A0A1U8P178 A0A1U8KA08 A0A1U8IUK2 A4L9H3 A0A1U8M5F0 A0A1U8PFE4 A0A1U8I864
	ghi00910 Nitrogen metabolism	5	35	2.64	0.0384	1.42	A0A1U8HQN4 A0A1U8IF81 A0A1U8P9R0 A0A1U8NPP3 A0A1U8NV83
Down-regulated	ghi01110 Biosynthesis of secondary metabolites	111	1004	1.74	2.25074e-11	10.65	A0A1U8I5F8 A0A1U8LDM1 A0A1U8PWN8 A0A1U8KU11 A0A1U8NBV3 A0A1U8MR50 A0A1U8IY63 A0A1U8LWG0 A0A1U8NTK7 A0A1U8MCT1 A0A1U8N028 A0A1U8NS88 A0A1U8NC64 A0A1U8NZQ7 A0A1U8PLX9 A0A1U8NC18 A0A1U8ICN3 A0A1U8KCN8 A2IBG0 A0A1U8K5I9 A0A1U8PIR7 A0A1U8NVJ7 A0A1U8LN42 A0A1U8KW36 A0A1U8JYC8 B0FDL7 A0A1U8NHJ3 A0A1U8PV33 A0A1U8M053 A0A1B1HY16 D2D318 A0A1U8KVP0 A0A1U8M3P7 D2D2Z8 A0A1U8MC10 A0A1U8MDS7 A0A1U8PWT2 H9LIB7 A…
	ghi01212 Fatty acid metabolism	20	88	3.57	3.44018e-07	6.46	A0A1U8J5C9 A0A1U8NAQ0 A0A1U8IMR7 A0A1U8PSF1 A0A1U8L5P8 A0A1U8PD20 H9LIB7 A0A1U8NS88 A0A1U8N222 A0A1U8PLX9 A0A1U8LG92 A0A1U8J380 A0A1U8J5G3 A0A1U8NIY7 A0A1U8K1C8 A0A1U8NGH9 A0A1U8PZZ8 A0A1U8K474 A0A1U8JKZ7 A0A1U8NTJ2
	ghi00061 Fatty acid biosynthesis	15	54	4.37	6.87641e-07	6.16	A0A1U8J5G3 A0A1U8J5C9 A0A1U8PZZ8 A0A1U8NGH9 A0A1U8NAQ0 A0A1U8NIY7 A0A1U8IMR7 A0A1U8PSF1 A0A1U8PD20 A0A1U8NTJ2 H9LIB7 A0A1U8NS88 A0A1U8N222 A0A1U8PLX9 A0A1U8LG92
	ghi00900 Terpenoid backbone biosynthesis	13	45	4.54	2.39473e-06	5.62	A0A1U8NKY9 A0A1U8PTU0 A0A1U8I5F8 A0A1U8KW38 A0A1U8PWN8 A0A1U8NGR2 A0A1U8L5P8 A0A1B1HY16 A0A1U8M3P7 A0A1U8MCT1 A0A1U8PWT2 A0A1U8JH25 A0A1U8NC18
	ghi00906 Carotenoid biosynthesis	6	15	6.29	0.000191803	3.72	A0A1U8KU11 A0A1U8IY63 A0A1U8KF22 A0A1U8PHT0 A0A1U8J087 A0A1U8IBI5
	ghi01200 Carbon metabolism	38	346	1.73	0.000450911	3.35	A0A1U8PS93 A0A1U8LDM1 A0A1U8NTK7 A0A1U8PSF1 A0A1U8L5P8 A0A1U8NS88 A0A1U8NZQ7 A0A1U8PLX9 A0A1U8I8X7 A0A1U8ICN3 A0A1U8NIY7 A0A1U8MEE4 A0A1U8K5I9 A0A1U8PIR7 A0A1U8NRN0 A0A1U8LN42 A0A1U8LAA0 A0A1U8JXE9 A0A1U8N966 A0A1U8NHJ3 A0A1U8KGF2 D2D318 H9LEZ6 D2D2Z8 H9LIB7 A0A1U8JHE2 A0A1U8P371 A0A1U8NDL1 A0A1U8PZJ8 A0A1U8JXF9 A0A1U8JB55 A0A1U8LMV7 A0A1U8HRT1 A0A1U8IJD8 A0A1U8PQP9 A0A1U8L4L1 A0A1U8NLV2 A0A1U8K4…
	ghi00270 Cysteine and methionine metabolism	17	112	2.39	0.000597141	3.22	A0A1U8LN04 A0A1U8MR50 A0A1U8L5H6 A0A1U8J4Q1 A0A1U8JC48 D2D318 A0A1U8K511 A0A1U8NWE4 A0A1U8PX79 A0A1U8JY55 A0A1U8MCH4 A0A1U8P2T2 A0A1U8NVJ7 A0A1U8KW36 A0A1U8JUM7 A0A1U8PRG1 A0A1U8JXE9
	ghi00780 Biotin metabolism	6	19	4.97	0.000837145	3.08	A0A1U8J5G3 A0A1U8NTJ2 A0A1U8NGH9 A0A1U8NAQ0 A0A1U8IMR7 A0A1U8N222
	ghi00072 Synthesis and degradation of ketone bodies	4	9	6.99	0.00156091	2.81	A0A1U8L5P8 A0A1U8MCT1 A0A1U8PWT2 A0A1U8NGR2
	ghi00620 Pyruvate metabolism	18	135	2.1	0.00195785	2.71	A0A1U8N966 A0A1U8NHJ3 A0A1U8LGC0 A0A1U8PSF1 A0A1U8L5P8 D2D318 A0A1U8Q028 H9LIB7 A0A1U8NS88 A0A1U8PLX9 A0A1U8IJD8 A0A1U8NIY7 A0A1U8PQP9 A0A1U8NXQ5 A0A1U8K5I9 A0A1U8PIR7 A0A1U8LN42 A0A1U8LAA0
	ghi00941 Flavonoid biosynthesis	8	38	3.31	0.00220331	2.66	D6N3G6 A0A1U8KCN8 A0A1U8MC10 A0A1U8NBV3 A0A1U8NC64 A0A1U8MBF6 A2IBG0 A0A1U8MIZ5
	ghi00710 Carbon fixation in photosynthetic organisms	13	87	2.35	0.00301085	2.52	A0A1U8PS93 A0A1U8JXF9 A0A1U8JB55 A0A1U8LMV7 A0A1U8LDM1 A0A1U8IJD8 A0A1U8MEE4 A0A1U8KGF2 D2D318 D2D2Z8 H9LEZ6 A0A1U8P371 A0A1U8PZJ8
	ghi00071 Fatty acid degradation	11	70	2.47	0.00417921	2.38	A0A1U8JYC8 A0A1U8J380 A0A1U8J5C9 A0A1U8K1C8 A0A1U8JU04 A0A1U8L4L1 A0A1U8K474 A0A1U8JKZ7 A0A1U8PD20 A0A1U8L5P8 A0A1U8NXQ5
	ghi01230 Biosynthesis of amino acids	29	284	1.61	0.00649421	2.19	A0A1U8PS93 A0A1U8LDM1 A0A1U8MR50 A0A1U8L5H6 A0A1U8NHJ3 A0A1U8LWG0 A0A1U8J4Q1 A0A1U8NTK7 A0A1U8KGF2 D2D2Z8 A0A1U8NES8 A0A1U8P371 A0A1U8K511 A0A1U8KSQ2 A0A1U8PU38 A0A1U8JXF9 A0A1U8ICN3 A0A1U8JB55 A0A1U8HRT1 A0A1U8LMV7 A0A1U8N1D5 A0A1U8PX79 A0A1U8P2T2 A0A1U8NLV2 A0A1U8NVJ7 A0A1U8JUM7 A0A1U8KW36 A0A1U8LN42 A0A1U8JXE9
	ghi00010 Glycolysis / Gluconeogenesis	20	178	1.77	0.00835283	2.08	A0A1U8PS93 A0A1U8JYC8 A0A1U8N966 A0A1U8JU04 A0A1U8NHJ3 A0A1U8NTK7 A0A1U8KGF2 D2D2Z8 A0A1U8JB55 A0A1U8LMV7 A0A1U8HRT1 A0A1U8PQP9 A0A1U8HQZ3 A0A1U8L4L1 A0A1U8NXQ5 A0A1U8K5I9 A0A1U8NLV2 A0A1U8PIR7 A0A1U8LN42 A0A1U8LAA0
	ghi00905 Brassinosteroid biosynthesis	5	21	3.74	0.0087636	2.06	A0A1U8ITU0 A0A1U8KND7 A0A1U8INP7 A0A1U8KAP4 A0A1U8M595
	ghi00480 Glutathione metabolism	15	127	1.86	0.0138344	1.86	A0A1U8ICN3 A0A1U8P6R2 A0A1U8KTF5 A0A1U8IWY7 A0A1U8NI20 A0A1U8KTY2 A0A1U8KU37 A0A1U8KT98 A0A1U8MCH4 A0A1U8P9A0 A0A1U8NRN0 A0A1U8PWL0 A0A1U8I8X7 A0A1U8K9P6 A0A1U8NDL1
	ghi00350 Tyrosine metabolism	7	46	2.39	0.0245505	1.61	A0A1U8JYC8 A0A1U8NLH4 A0A1U8PZ56 A0A1U8JU04 A0A1U8PX79 A0A1U8J4Q1 A0A1U8L4L1
	ghi00030 Pentose phosphate pathway	9	68	2.08	0.0268163	1.57	A0A1U8JXF9 A0A1U8JB55 A0A1U8LMV7 A0A1U8LDM1 A0A1U8NTK7 A0A1U8NRN0 A0A1U8P371 A0A1U8I8X7 A0A1U8NDL1
	ghi00909 Sesquiterpenoid and triterpenoid biosynthesis	4	19	3.31	0.0290151	1.54	A0A1U8KZD2 A0A1U8JA11 A0A1U8PV33 A0A1U8KY71
	ghi00640 Propanoate metabolism	7	52	2.12	0.0444991	1.35	A0A1U8PSF1 A0A1U8L5P8 A0A1U8NIY7 H9LIB7 A0A1U8NS88 A0A1U8NZQ7 A0A1U8PLX9

## Sheet: DS45 vs D
	Table S4. KEGG pathway enrichment of DEPs in 'DS45 vs D' comparison group
Regulated type	KEGG pathway	Mapping	Background	Fold enrichment	Fisher's exact test p value	-log10(p value)	Related proteins
Up-regulated	ghi00052 Galactose metabolism	22	63	3.8	1.28535e-08	7.89	A0A1U8MTL6 A0A1U8P024 A0A1U8NED5 A0A1U8JCB0 A0A1U8PU71 A0A1U8JJH0 A0A1U8HWJ6 A0A1U8I4R0 A0A1U8NN09 A0A1U8KLI3 A0A1U8MCK5 A0A1U8NS28 A0A1U8NQB9 A0A1U8KSM0 A0A1U8KY24 A0A1U8LNK0 A0A1U8K204 A0A1U8JKE4 A0A1U8LKX8 A0A1U8IP94 A0A1U8M783 E3T5W6
	ghi00603 Glycosphingolipid biosynthesis - globo and isoglobo series	6	7	9.34	3.7267e-06	5.43	A0A1U8LCP2 A0A1U8I7W4 A0A1U8NN09 A0A1U8IP94 A0A1U8KLI3 A0A1U8LWT7
	ghi00511 Other glycan degradation	10	21	5.19	5.28992e-06	5.28	A0A1U8JW19 A0A1U8NJP0 A0A1U8I7W4 A0A1U8LNK0 A0A1U8JJH0 A0A1U8LCP2 A0A1U8NLH1 A0A1U8K5V0 A0A1U8NI72 A0A1U8LWT7
	ghi00565 Ether lipid metabolism	8	15	5.81	1.69372e-05	4.77	A0A1U8NBT7 A0A1U8K7G6 A0A1U8KNF2 A0A1U8IJ50 A0A1U8KWG9 A0A1U8KI47 A0A1U8MHN3 A0A1U8P080
	ghi00500 Starch and sucrose metabolism	24	108	2.42	2.82997e-05	4.55	A0A1U8MTL6 A0A1U8K0L0 A0A1U8L6Y6 A0A1U8NED5 A0A1U8MZP0 A0A1U8PU71 A0A1U8N4W6 A0A1U8IWI7 A0A1U8N6N7 A0A1U8KVN8 A0A1U8MJW8 A0A1U8M9N8 A0A1U8JX65 A0A1U8KN65 A0A1U8NIE8 A0A1U8NSI1 A0A1U8NQB9 A0A1U8M6Z8 A0A1U8I3Y2 A0A1U8IR18 A0A1U8HXT8 A0A1U8JKE4 A0A1U8LEP4 E3T5W6
	ghi00410 beta-Alanine metabolism	12	40	3.27	0.000155769	3.81	A0A1U8LVN0 A0A1U8P6N8 A0A1U8LMF9 A0A1U8NHM8 A0A1U8NYL4 A0A1U8JSF7 A0A1U8NEU9 A0A1U8IUK2 A0A1U8N2I0 A0A1U8PFE4 A0A1U8LY05 A0A1U8NAM9
	ghi00531 Glycosaminoglycan degradation	6	11	5.94	0.000178335	3.75	A0A1U8JJH0 A0A1U8LCP2 A0A1U8I7W4 A0A1U8PTL7 A0A1U8J3J8 A0A1U8LWT7
	ghi00564 Glycerophospholipid metabolism	15	61	2.68	0.000286531	3.54	A0A1U8NBT7 A0A1U8JC36 A0A1U8LP19 A0A1U8MYT5 A0A1U8MRS0 A0A1U8K7G6 A0A1U8KWG9 A0A1U8KI47 A0A1U8MY84 A0A1U8JJ11 A0A1U8LSR1 A0A1U8KNF2 A0A1U8IJ50 A0A1U8MHN3 A0A1U8P080
	ghi04145 Phagosome	20	95	2.29	0.000288694	3.54	Q43434 A0A1U8PVB0 A0A1U8NFP9 A0A1U8L4B5 A0A1U8NHE1 A0A1U8KVG8 A0A1U8PJA6 A0A1U8L7C1 Q6VAF7 Q9XER8 A0A1U8IX01 Q6VAF5 A0A1U8K548 A0A1U8NBY0 A0A1U8I634 B1PBW5 A0A1U8MQP2 A0A1U8NKL7 P31405 A0A1U8NUG6
	ghi00604 Glycosphingolipid biosynthesis - ganglio series	4	5	8.71	0.000324576	3.49	A0A1U8JJH0 A0A1U8LCP2 A0A1U8I7W4 A0A1U8LWT7
	ghi00310 Lysine degradation	9	27	3.63	0.000440445	3.36	A0A1U8IW34 A0A1U8P6N8 A0A1U8MLQ1 A0A1U8PUP2 A0A1U8PL41 A0A1U8IUK2 A0A1U8J7B1 A0A1U8PFE4 A0A1U8N2I0
	ghi00280 Valine, leucine and isoleucine degradation	14	60	2.54	0.000805657	3.09	A0A1U8MI87 A0A1U8P6N8 A0A1U8K0K7 A0A1U8LFL0 A0A1U8K9Z7 A0A1U8HSZ4 A0A1U8JSF7 A0A1U8PL41 A0A1U8IUK2 A0A1U8LZS4 A0A1U8N2I0 A0A1U8PFE4 A0A1U8MCC4 A0A1U8PCT2
	ghi00330 Arginine and proline metabolism	11	42	2.85	0.00105346	2.98	A0A1U8NM67 A0A1U8KWE3 A0A1U8IR14 A0A1U8P6N8 A0A1U8NHM8 A0A1U8K6W7 A0A1U8IUK2 A0A1U8N2I0 A0A1U8NAM9 A0A1U8HQ92 A0A1U8PFE4
	ghi00520 Amino sugar and nucleotide sugar metabolism	25	147	1.85	0.00158551	2.8	A0A1U8L6Y6 A0A1U8NED5 A0A1U8I7W4 A0A1U8IHA4 A0A1U8PU71 A0A1U8NEL0 A0A1U8LCP2 A0A1U8I4R0 A0A1U8PQ13 A0A1U8KXV5 A0A1U8LWT7 A0A1U8MCK5 A0A1U8P6V2 A0A1U8I3F1 A0A1U8NN89 A0A1U8JH28 Q39799 A0A1U8PCX8 A0A1U8HPQ1 A0A1U8KYP6 A0A1U8K204 A0A1U8LKX8 A0A1U8P0G9 A0A1U8PCX3 A0A1U8P0I0
	ghi00480 Glutathione metabolism	22	127	1.89	0.00235305	2.63	A0A1U8KAQ5 A0A1U8JF61 A0A1U8PFN9 A0A1U8ISB5 A0A1U8MHD1 A0A1U8HPR0 A0A1U8HHE4 A0A1U8K5Q3 A0A1U8MGX8 A0A1U8LI30 A0A1U8JQF3 A0A1U8LAX2 A0A1U8J551 A0A1U8LM18 A0A1U8NDG9 A0A1U8IWY7 A0A1U8LBY5 A0A1U8NHM8 A0A1U8P9Z8 A0A1U8LBK7 A0A1U8LJX7 A0A1U8LLA8
	ghi00600 Sphingolipid metabolism	7	24	3.18	0.00452969	2.34	A0A1U8JJH0 A0A1U8LNK0 A0A1U8PFW9 A0A1U8NN09 A0A1U8IP94 A0A1U8KLI3 A0A1U8NNE9
	ghi00561 Glycerolipid metabolism	11	50	2.4	0.00470478	2.33	A0A1U8LP19 A0A1U8MYT5 A0A1U8P6N8 A0A1U8NJ05 A0A1U8HXR1 A0A1U8IUK2 A0A1U8NN09 A0A1U8PFE4 A0A1U8N2I0 A0A1U8KLI3 A0A1U8IP94
	ghi04130 SNARE interactions in vesicular transport	10	47	2.32	0.00884425	2.05	A0A1U8L4R0 A0A1U8KT31 A0A1U8LGV2 A0A1U8LCQ8 A0A1U8P916 A0A1U8L7C1 A0A1U8KH32 A0A1U8P0K8 A0A1U8KK65 A0A1U8PGP1
	ghi04070 Phosphatidylinositol signaling system	10	48	2.27	0.0102866	1.99	A0A1U8JC36 A0A1U8LM81 A0A1U8LP19 A0A1U8MYT5 A0A075T4D3 A0A1U8JJ11 A0A1U8MIQ2 A0A1U8LSR1 A0A1U8LUI6 A0A1U8JKF5
	ghi00053 Ascorbate and aldarate metabolism	11	56	2.14	0.0113815	1.94	A0A1U8JQF3 A0A1U8I3F1 A0A1U8IEK6 A0A1U8P6N8 A0A1U8LFF9 A0A1U8HQS9 A0A1U8IUK2 A0A1U8MGX8 A0A1U8N2I0 A0A1U8PFE4 A0A1U8LJU2
	ghi00380 Tryptophan metabolism	6	26	2.51	0.0271866	1.57	A0A1U8KWE3 A0A1U8IUK2 A0A1U8PL41 A0A1U8N2I0 A0A1U8PFE4 A0A1U8P6N8
	ghi00620 Pyruvate metabolism	19	135	1.53	0.0378044	1.42	A0A1U8PTT6 O23946 A0A1U8I5C9 A0A1U8N523 A0A1U8PL41 A0A1U8ILQ0 A0A1U8M7J9 A0A1U8N2I0 A0A1U8M980 A0A1U8MU40 A0A1U8I175 A0A1U8P6N8 A0A1U8IR60 A0A1U8IUK2 A0A1U8IM95 A0A1U8M5F4 A0A1U8PFE4 A0A1U8P1A3 A0A1U8MNM6
Down-regulated	ghi03010 Ribosome	108	347	2.63	1.2222e-16	15.91	A0A1U8J0J8 A0A1U8N013 A0A1U8MH15 A0A1U8ND27 A0A1U8MPR1 A0A1U8KZR5 P46299 A0A1U8PC41 A0A1U8M3A5 A0A1U8MTL3 A0A1U8PJE2 A0A1U8K5Q0 A0A1U8N2W4 A0A1U8P6Y6 A0A1U8JT39 A0A1U8KKT4 A0A1U8LPF6 A0A1U8P582 A0A1U8K5S1 A0A1U8N285 A0A1U8NJU6 A0A1U8LBB1 A0A1U8I489 A0A1U8J195 A0A1U8IL72 A0A1U8L5X1 A0A1U8LZY4 A0A1U8J6B1 I3NMW8 A0A1U8N2L0 A0A1U8P3S3 A0A1U8IVC5 A0A1U8IDM3 A0A1U8LP26 A0A1U8K957 A0A1U8IMU5 A0A1U8PI88 …
	ghi01230 Biosynthesis of amino acids	67	284	1.99	6.33368e-09	8.2	A0A1U8LDM1 A0A1U8N5C7 A0A1U8MR50 A0A1U8LWG0 A0A1U8PXH9 A0A1U8NTK7 A0A1U8NZB2 A0A1U8K9W3 A0A1U8JY21 A0A1U8ICN3 A0A1U8JRB1 A0A1U8NJV7 A0A1U8LLH0 A0A1U8NVT6 A0A1U8NVJ7 A0A1U8LN42 A0A1U8KW36 A0A1U8KQM6 A0A1U8N2K5 A0A1U8NHJ3 A0A1U8LHS6 D2D2Z8 A0A1U8HTA0 A0A1U8K511 A0A1U8K7U6 A0A1U8KSQ2 A0A1U8IPK8 A0A1U8PU38 A0A1U8JXF9 A0A1U8N1D5 A0A1U8N867 A0A1U8P2T2 A0A1U8HY07 A0A1U8N0A9 A0A1U8K2H4 A0A1U8L6X7 A0A1U8K…
	ghi01200 Carbon metabolism	75	346	1.83	3.76822e-08	7.42	A0A1U8LDM1 A0A1U8IJT6 A0A1U8NTK7 A0A1U8NZB2 A0A1U8K9W3 A0A1U8K679 A0A1U8NZQ7 A0A1U8LI37 A0A1U8JY21 A0A1U8PLX9 A0A1U8J4P3 A0A1U8ICN3 A0A1U8NC65 A0A1U8NJV7 A0A1U8JUF5 A0A1U8NVT6 A0A1U8K5I9 A0A1U8PIR7 A0A1U8LN42 A0A1U8N2K5 A0A1U8NHJ3 A0A1U8LHS6 D2D318 D2D2Z8 H9LIB7 A0A1U8M1Q2 A0A1U8K7U6 A0A1U8NDL1 A0A1U8IPK8 A0A1U8JXF9 A0A1U8PQP9 A0A1U8NDS2 A0A1U8N0A9 A0A1U8K2H4 A0A1U8L6X7 A0A1U8PX23 A0A1U8PS93 A0A1…
	ghi00710 Carbon fixation in photosynthetic organisms	23	87	2.23	0.000126853	3.9	A0A1U8PS93 A0A1U8LDM1 A0A1U8IJT6 A0A1U8KGF2 A0A1U8LHS6 D2D318 D2D2Z8 A0A1U8KHY6 A0A1U8P371 A0A1U8PZJ8 A0A1U8K3X3 A0A1U8J4P3 A0A1U8JXF9 A0A1U8LMV7 A0A1U8IJD8 A0A1U8NJV7 A0A1U8M696 D2D332 A0A1U8NZE2 A0A1U8HIS5 A0A1U8NBG8 A0A1U8ILX8 A0A1U8MFT2
	ghi00620 Pyruvate metabolism	30	135	1.87	0.000383583	3.42	A0A1U8NA24 A0A1U8N966 A0A1U8N2K5 A0A1U8IJT6 A0A1U8NHJ3 A0A1U8IKT3 A0A1U8LGC0 A0A1U8L5P8 D2D318 A0A1U8Q028 H9LIB7 A0A1U8KHY6 A0A1U8K679 A0A1U8PLX9 A0A1U8K3X3 A0A1U8J4P3 A0A1U8PQP9 A0A1U8IJD8 A0A1U8NIY7 A0A1U8JR02 A0A1U8JUF5 A0A1U8NZP5 A0A1U8KBB0 A0A1U8K5I9 A0A1U8KXI5 A0A1U8PIR7 A0A1U8NZE2 A0A1U8LN42 A0A1U8LAA0 A0A1U8MFT2
	ghi00020 Citrate cycle (TCA cycle)	23	95	2.04	0.000515251	3.29	A0A1U8JSX5 A0A1U8N966 D2D318 A0A1U8NZQ7 A0A1U8K7U6 A0A1U8K3X3 A0A1U8J4P3 A0A1U8ICN3 A0A1U8PQP9 A0A1U8JR02 A0A1U8JUF5 A0A1U8MBY3 A0A1U8NZP5 A0A1U8KBB0 A0A1U8K5I9 A0A1U8KEA5 A0A1U8K2H4 A0A1U8PIR7 A0A1U8NZE2 A0A1U8L6X7 A0A1U8ILM1 A0A1U8MFT2 A0A1U8LAA0
	ghi00061 Fatty acid biosynthesis	15	54	2.34	0.00108772	2.96	A0A1U8J5G3 A0A1U8PZZ8 A0A1U8NGH9 A0A1U8NAQ0 A0A1U8NIY7 A0A1U8IMR7 A0A1U8NTR3 A0A1U8J9L3 A0A1U8NTJ2 A0A1U8KXI5 H9LIB7 A0A1U8N222 A0A1U8PLX9 A0A1U8LG92 Q9M4N5
	ghi00030 Pentose phosphate pathway	17	68	2.11	0.00187014	2.73	A0A1U8MD44 A0A1U8LDM1 A0A1U8NTK7 A0A1U8P371 A0A1U8LI37 A0A1U8M1Q2 A0A1U8I8X7 A0A1U8NDL1 A0A1U8IPK8 A0A1U8JXF9 A0A1U8LMV7 A0A1U8NDS2 A0A1U8P4I7 A0A1U8N405 A0A1U8NRN0 A0A1U8NBG8 A0A1U8ILX8
	ghi00630 Glyoxylate and dicarboxylate metabolism	21	92	1.93	0.00199382	2.7	A0A1U8PX23 A0A1U8PUU8 A0A1U8ID88 A0A1U8L5P8 D2D318 A0A1U8K9W3 A0A1U8K679 A8WCU3 A0A1U8JHE2 A0A1U8JY21 A0A1U8HWR2 A0A1U8PZJ8 A0A1U8KSQ2 A0A1U8K3X3 A0A1U8J4P3 A0A1U8LLH0 A0A1U8JUF5 A0A1U8K2P8 A0A1U8NVT6 A0A1U8NZE2 A0A1U8MFT2
	ghi00270 Cysteine and methionine metabolism	24	112	1.81	0.00244811	2.61	A0A1U8LN04 A0A1U8MR50 A0A1U8L5H6 A0A1U8PXH9 A0A1U8JC48 D2D318 A0A1U8MCC1 A0A1U8LL69 A0A1U8K511 A0A1U8K3X3 A0A1U8J4P3 A0A1U8NWE4 A0A1U8JUF3 A0A1U8PX79 A0A1U8JY55 A0A1U8P2T2 A0A1U8KDN0 A0A1U8P6D9 A0A1U8NVJ7 A0A1U8NZE2 A0A1U8KW36 A0A1U8KEC0 A0A1U8MFT2 A0A1U8JXE9
	ghi01212 Fatty acid metabolism	20	88	1.92	0.00267416	2.57	A0A1U8NAQ0 A0A1U8IMR7 A0A1U8NTR3 A0A1U8L5P8 H9LIB7 A0A1U8K679 A0A1U8N222 A0A1U8PLX9 A0A1U8LG92 A0A1U8J380 A0A1U8J5G3 A0A1U8I4J1 A0A1U8NIY7 A0A1U8K1C8 A0A1U8NGH9 A0A1U8PZZ8 A0A1U8NTJ2 A0A1U8J9L3 A0A1U8KXI5 Q9M4N5
	ghi00900 Terpenoid backbone biosynthesis	12	45	2.25	0.00486319	2.31	A0A1U8NKY9 A0A1U8I5F8 A0A1U8KW38 A0A1U8LUD1 A0A1U8L5P8 A0A1B1HY16 A0A1U8M3P7 A0A1U8MCT1 A0A1U8PWT2 A0A1U8K679 A0A1U8JH25 A0A1U8NC18
	ghi00010 Glycolysis / Gluconeogenesis	32	178	1.52	0.00930736	2.03	A0A1U8PS93 A0A1U8MD44 A0A1U8NTK7 A0A1U8IKT3 A0A1U8K3D8 A0A1U8NJV7 A0A1U8JR02 A0A1U8JUF5 A0A1U8M696 A0A1U8KBB0 A0A1U8K5I9 D2D332 A0A1U8I774 A0A1U8PIR7 A0A1U8LN42 A0A1U8LAA0 A0A1U8N966 A0A1U8NA24 A0A1U8JU04 A0A1U8N2K5 A0A1U8NHJ3 A0A1U8LHS6 A0A1U8KGF2 A0A1U8I693 D2D2Z8 A0A1U8LMV7 A0A1U8HRT1 A0A1U8PQP9 A0A1U8N405 A0A1U8NLV2 A0A1U8N0A9 A0A1U8HIS5
	ghi00360 Phenylalanine metabolism	12	49	2.07	0.0100399	2	A0A1U8NLH4 A0A1U8PX79 A0A1U8JDG8 A0A1U8N5R4 A0A1U8MM36 A0A1U8JGJ3 A0A1U8HTA0 A0A1U8IPV1 A0A1U8K658 A0A1U8MBF6 A0A1U8MIV1 A0A1U8HZ72
	ghi00072 Synthesis and degradation of ketone bodies	4	9	3.75	0.0150725	1.82	A0A1U8L5P8 A0A1U8MCT1 A0A1U8PWT2 A0A1U8K679
	ghi00780 Biotin metabolism	6	19	2.66	0.0188534	1.72	A0A1U8J5G3 A0A1U8NTJ2 A0A1U8NGH9 A0A1U8NAQ0 A0A1U8IMR7 A0A1U8N222
	ghi00940 Phenylpropanoid biosynthesis	24	132	1.53	0.0199177	1.7	A0A1U8NUW0 B5AMJ6 A0A1U8JVP9 A0A1U8K658 A0A1U8KDL7 A0A1U8NH16 A0A1U8MCC9 A0A1U8M565 A0A1U8MC28 A0A1U8KCN8 A0A1U8MJ75 A0A1U8ME82 A0A1U8JDG8 A0A1U8N5R4 A0A1U8MM36 A0A1U8K2V8 A0A1U8PGH5 A0A1U8JGJ3 A0A1U8IPV1 E3NZI3 A0A1U8ME80 A0A1U8MBF6 A0A1U8MIV1 A0A1U8HZ72
	ghi00260 Glycine, serine and threonine metabolism	15	73	1.73	0.021877	1.66	A0A1U8PX23 A0A1U8NLH4 A0A1U8PUU8 A0A1U8KQM6 A0A1U8P5A3 A0A1U8KJN9 A0A1U8JUF5 A0A1U8NVT6 A0A1U8KDN0 A0A1U8NZB2 A0A1U8K9W3 A0A1U8JHE2 A0A1U8JY21 A0A1U8K511 A0A1U8HWR2
	ghi00670 One carbon pool by folate	7	25	2.36	0.0224526	1.65	A0A1U8PX23 A0A1U8LR30 A0A1U8K9W3 A0A1U8KB63 A0A1U8JY21 A0A1U8HWR2 A0A1U8NVT6
	ghi00300 Lysine biosynthesis	5	15	2.81	0.0250028	1.6	A0A1U8ML84 A0A1U8PU38 A0A1U8JRB1 A0A1U8N1D5 A0A1U8K511
	ghi00051 Fructose and mannose metabolism	14	69	1.71	0.0290597	1.54	A0A1U8MD44 A0A1U8JVZ7 A0A1U8LMV7 A0A1U8NJV7 A0A1U8K9F3 A0A1U8NTK7 A0A1U8I467 A0A1U8M696 A0A1U8PA88 A0A1U8I693 A0A1U8KGF2 A0A1U8I774 A0A1U8NB84 A0A1U8N506
	ghi00250 Alanine, aspartate and glutamate metabolism	14	70	1.69	0.0325391	1.49	A0A1U8NC65 A0A1U8JFH1 A0A1U8N5C7 A0A1U8LLH0 A0A1U8ID88 A0A1U8PX79 A0A1U8K2P8 A0A1U8NE82 A0A1U8KDN0 A0A1U8MIY2 A8WCU3 A0A1U8K368 A0A1U8M4A7 A0A1U8KSQ2
	ghi00910 Nitrogen metabolism	8	35	1.93	0.0479833	1.32	A0A1U8NE82 A0A1U8NC65 A0A1U8IF81 A0A1U8LLH0 A8WCU3 A0A1U8ID88 A0A1U8K2P8 A0A1U8KSQ2

## Sheet: DS45 vs DS30
	Table S4. KEGG pathway enrichment of DEPs in 'DS45 vs DS30' comparison group
Regulated type	KEGG pathway	Mapping	Background	Fold enrichment	Fisher's exact test p value	-log10(p value)	Related proteins
Up-regualted	ghi00052 Galactose metabolism	12	63	5.27	1.71764e-06	5.77	A0A1U8P024 A0A1U8NS28 A0A1U8JCB0 A0A1U8KSM0 A0A1U8HWJ6 A0A1U8K204 A0A1U8JKE4 A0A1U8LKX8 A0A1U8N998 A0A1U8KLI3 A0A1U8IP94 A0A1U8M783
	ghi00190 Oxidative phosphorylation	17	130	3.62	2.94573e-06	5.53	A0A1U8LMF0 Q43434 A0A1U8KTX7 A0A1U8M7Q9 A0A1U8L4B5 A0A1U8NHE1 A0A1U8KVG8 A0A1U8PJA6 P31405 A0A1U8MP59 A0A1U8N7X6 A0A1U8ICF1 A0A1U8N1M9 A0A1U8KA04 A0A1U8IX01 A0A1U8N302 A0A1U8K548
	ghi04145 Phagosome	13	95	3.79	2.84004e-05	4.55	Q43434 A0A1U8LNJ7 A0A1U8KTX7 A0A1U8PVB0 A0A1U8L4B5 A0A1U8NHE1 A0A1U8KVG8 A0A1U8PJA6 P31405 A0A1U8L7C1 A0A1U8IX01 A0A1U8K548 A0A1U8I634
	ghi00603 Glycosphingolipid biosynthesis - globo and isoglobo series	3	7	11.86	0.00145331	2.84	A0A1U8IP94 A0A1U8KLI3 A0A1U8LWT7
	ghi00500 Starch and sucrose metabolism	10	108	2.56	0.00518283	2.29	A0A1U8KN65 A0A1U8K0L0 A0A1U8L6Y6 A0A1U8I3Y2 A0A1U8IWI7 A0A1U8HXT8 A0A1U8JKE4 A0A1U8KVN8 A0A1U8LEP4 A0A1U8JX65
	ghi00910 Nitrogen metabolism	5	35	3.95	0.00777635	2.11	A0A1U8HQN4 A0A1U8JJ56 A0A1U8P9R0 A0A1U8NPP3 A0A1U8NV83
	ghi00565 Ether lipid metabolism	3	15	5.54	0.0152743	1.82	A0A1U8NBT7 A0A1U8K7G6 A0A1U8IJ50
	ghi00330 Arginine and proline metabolism	5	42	3.3	0.0166561	1.78	A0A1U8IR14 A0A1U8IUK2 A0A1U8PFE4 A0A1U8NAM9 A0A1U8IJ11
	ghi00561 Glycerolipid metabolism	5	50	2.77	0.0329993	1.48	A0A1U8IUK2 A0A1U8PFE4 A0A1U8NJ05 A0A1U8IP94 A0A1U8KLI3
	ghi00520 Amino sugar and nucleotide sugar metabolism	10	147	1.88	0.0384979	1.41	A0A1U8L6Y6 A0A1U8IHA4 Q39799 A0A1U8MI05 A0A1U8NEL0 A0A1U8K204 A0A1U8LKX8 A0A1U8P0G9 A0A1U8PCX3 A0A1U8LWT7
	ghi00940 Phenylpropanoid biosynthesis	9	132	1.89	0.0478018	1.32	A0A1U8KN65 A0A1U8KE96 A0A1U8IEZ3 A0A1U8PEU0 A0A1U8LTH9 A0A1U8JF75 A0A1U8M415 A0A1U8L990 A0A1U8LXT9
Down-regulated	ghi01212 Fatty acid metabolism	18	88	5.2	4.39438e-09	8.36	A0A1U8NAQ0 A0A1U8IMR7 H9LIB7 A0A1U8N222 A0A1U8PLX9 A0A1U8LG92 A0A1U8KIN9 A0A1U8IGX2 A0A1U8J380 A0A1U8J5G3 A0A1U8NIY7 A0A1U8K1C8 A0A1U8NGH9 A0A1U8PZZ8 A0A1U8IXP3 A0A1U8JKZ7 A0A1U8NTJ2 A0A1U8IPQ9
	ghi00061 Fatty acid biosynthesis	13	54	6.12	9.07442e-08	7.04	A0A1U8J5G3 A0A1U8PZZ8 A0A1U8NGH9 A0A1U8NAQ0 A0A1U8NIY7 A0A1U8IMR7 A0A1U8IXP3 A0A1U8NTJ2 A0A1U8IPQ9 H9LIB7 A0A1U8N222 A0A1U8PLX9 A0A1U8LG92
	ghi01110 Biosynthesis of secondary metabolites	68	1004	1.72	3.39629e-07	6.47	A0A1U8I5F8 A0A1U8LR29 A0A1U8PWN8 A0A1U8N5C7 A0A1U8IY63 A0A1U8NTK7 A0A1U8MCT1 A0A1U8PLX9 A0A1U8K3D8 A0A1U8IGX2 A0A1U8ICN3 A0A1U8K5I9 A0A1U8PIR7 A0A1U8LN42 A0A1U8KW36 A0A1U8P8N8 A0A1U8NHJ3 A0A1U8PV33 A0A1B1HY16 A0A1U8M053 A0A1U8M3P7 D2D2Z8 A0A1U8MDS7 H9LIB7 A0A1U8PWT2 A0A1U8M1Q2 A0A1U8NDL1 A0A1U8JXF9 A0A1U8KW38 A0A1U8PQP9 A0A1U8K1C8 A0A1U8NXQ5 A0A1U8LNH4 A0A1U8PS93 A0A1U8KT66 A0A1U8L6R5 A0A1U8IKT3 …
	ghi01200 Carbon metabolism	33	346	2.42	8.84806e-07	6.05	A0A1U8PS93 A0A1U8L6R5 A0A1U8NTK7 A0A1U8IKT3 A0A1U8IWH5 A0A1U8PLX9 A0A1U8I8X7 A0A1U8ICN3 A0A1U8NIY7 A0A1U8KBB0 A0A1U8K5I9 A0A1U8PIR7 A0A1U8NRN0 A0A1U8LN42 A0A1U8LAA0 A0A1U8JXE9 A0A1U8N966 A0A1U8NHJ3 D2D2Z8 H9LIB7 A0A1U8P371 A0A1U8M1Q2 A0A1U8NDL1 A0A1U8PZJ8 A0A1U8JXF9 A0A1U8LMV7 A0A1U8M2H3 A0A1U8HRT1 A0A1U8IJD8 A0A1U8PQP9 A0A1U8IPQ9 A0A1U8NLV2 A0A1U8K4A1
	ghi00620 Pyruvate metabolism	18	135	3.39	3.86228e-06	5.41	A0A1U8N966 A0A1U8NHJ3 A0A1U8L6R5 A0A1U8IKT3 A0A1U8Q028 H9LIB7 A0A1U8PLX9 A0A1U8M2H3 A0A1U8IJD8 A0A1U8NIY7 A0A1U8PQP9 A0A1U8NXQ5 A0A1U8K5I9 A0A1U8KBB0 A0A1U8IPQ9 A0A1U8PIR7 A0A1U8LN42 A0A1U8LAA0
	ghi00900 Terpenoid backbone biosynthesis	10	45	5.65	6.50855e-06	5.19	A0A1U8I5F8 A0A1U8LR29 A0A1U8KW38 A0A1U8PWN8 A0A1B1HY16 A0A1U8M3P7 A0A1U8MCT1 A0A1U8PWT2 A0A1U8KCG7 A0A1U8JH25
	ghi00010 Glycolysis / Gluconeogenesis	20	178	2.86	1.56351e-05	4.81	A0A1U8PS93 A0A1U8N966 A0A1U8NHJ3 A0A1U8L6R5 A0A1U8NTK7 A0A1U8IKT3 D2D2Z8 A0A1U8K3D8 A0A1U8LMV7 A0A1U8M2H3 A0A1U8HRT1 A0A1U8PQP9 A0A1U8HQZ3 A0A1U8NXQ5 A0A1U8K5I9 A0A1U8KBB0 A0A1U8NLV2 A0A1U8PIR7 A0A1U8LN42 A0A1U8LAA0
	ghi00780 Biotin metabolism	6	19	8.03	5.98577e-05	4.22	A0A1U8J5G3 A0A1U8NTJ2 A0A1U8NGH9 A0A1U8NAQ0 A0A1U8IMR7 A0A1U8N222
	ghi00480 Glutathione metabolism	15	127	3	0.000109699	3.96	A0A1U8ICN3 A0A1U8P6R2 A0A1U8NI20 A0A1U8K2Q9 A0A1U8IS16 A0A1U8KU37 A0A1U8KT98 A0A1U8NM69 A0A1U8P9A0 A0A1U8PYX6 A0A1U8NRN0 A0A1U8M1Q2 A0A1U8I8X7 A0A1U8HUU4 A0A1U8NDL1
	ghi00072 Synthesis and degradation of ketone bodies	3	9	8.47	0.00421526	2.38	A0A1U8LR29 A0A1U8MCT1 A0A1U8PWT2
	ghi00030 Pentose phosphate pathway	8	68	2.99	0.00476901	2.32	A0A1U8JXF9 A0A1U8LMV7 A0A1U8P371 A0A1U8NRN0 A0A1U8M1Q2 A0A1U8I8X7 A0A1U8NTK7 A0A1U8NDL1
	ghi00020 Citrate cycle (TCA cycle)	9	95	2.41	0.0116601	1.93	A0A1U8ICN3 A0A1U8KBB0 A0A1U8K5I9 A0A1U8M2H3 A0A1U8N966 A0A1U8PQP9 A0A1U8PIR7 A0A1U8L6R5 A0A1U8LAA0
	ghi01230 Biosynthesis of amino acids	19	284	1.7	0.0146796	1.83	A0A1U8PS93 A0A1U8N5C7 A0A1U8NHJ3 A0A1U8J4Q1 A0A1U8NTK7 A0A1U8IKT3 A0A1U8IWH5 D2D2Z8 A0A1U8P371 A0A1U8KSQ2 A0A1U8JXF9 A0A1U8ICN3 A0A1U8LMV7 A0A1U8HRT1 A0A1U8PX79 A0A1U8NLV2 A0A1U8KW36 A0A1U8LN42 A0A1U8JXE9
	ghi04141 Protein processing in endoplasmic reticulum	16	228	1.78	0.0162589	1.79	A0A1U8IH68 A0A1U8LS39 A0A1U8HRN0 A0A1U8L2S8 A4L9H5 A0A1U8KPM5 A0A1U8N4Y3 A0A1U8MB25 A0A1U8LCZ4 A0A1U8N4W1 A0A1U8MVJ9 A0A1U8INZ4 A0A1U8MZF6 A0A1U8HYT4 A0A1U8JDS2 A0A1U8L7I4
	ghi00071 Fatty acid degradation	7	70	2.54	0.0191271	1.72	A0A1U8JKZ7 A0A1U8IGX2 A0A1U8IXP3 A0A1U8NXQ5 A0A1U8J380 A0A1U8K1C8 A0A1U8KIN9
	ghi00906 Carotenoid biosynthesis	3	15	5.08	0.0191939	1.72	A0A1U8IY63 A0A1U8PHT0 A0A1U8IBI5
	ghi00920 Sulfur metabolism	4	27	3.77	0.0199783	1.7	A0A1U8IWH5 A0A1U8M033 A0A1U8J0N4 A0A1U8JXE9
	ghi00500 Starch and sucrose metabolism	9	108	2.12	0.0251859	1.6	A0A1U8PG51 A0A1U8J260 A0A1U8IW63 A0A1U8JM46 G1FNX7 A0A1U8I467 A0A1U8PA88 D2D2Z0 A0A1U8PUD0
	ghi00904 Diterpenoid biosynthesis	2	7	7.26	0.0283632	1.55	A0A1U8M6U8 A0A1U8MDS7
	ghi00280 Valine, leucine and isoleucine degradation	6	60	2.54	0.0292654	1.53	A0A1U8NXQ5 A0A1U8LR29 A0A1U8MCT1 A0A1U8PWT2 A0A1U8K1C8 A0A1U8KW36
	ghi00790 Folate biosynthesis	3	18	4.24	0.0315853	1.5	A0A1U8LR30 A0A1U8KKG9 A0A1U8N2E4
	ghi00592 alpha-Linolenic acid metabolism	6	62	2.46	0.0337162	1.47	A0A1U8JKZ7 A0A1U8IGX2 A0A1U8P8N8 A0A1U8J380 A0A1U8K1C8 A0A1U8KIN9
	ghi00905 Brassinosteroid biosynthesis	3	21	3.63	0.0472632	1.33	A0A1U8ITU0 A0A1U8KND7 A0A1U8INP7
