# Supplementary material for: Tandem mass tag-based (TMT) quantitative proteomics analysis reveals the response of fine roots to drought stress in cotton (Gossypium hirsutum L.)
Source: BMC Plant Biol. 2020 Jul 11;20:328. doi: 10.1186/s12870-020-02531-z (PMC7353779; doi:10.1186/s12870-020-02531-z)
Supplement: Supplementary file 9 — Additional file 9: Table S5. Comparison between the isobaric labels tandem mass tags (TMT) and parallel reaction monitoring (PRM) results. [file 12870_2020_2531_MOESM9_ESM.xlsx]

## Sheet: Table S5
Additional file 9: Table S5 Comparison between the isobaric labels tandem mass tags (TMT) and parallel reaction monitoring (PRM) results.
		Protein Accession	Gene Name	PRM (DS30/CK30)			TMT (DS30/CK30)			PRM (DS45/CK45)			TMT (DS45/CK45)
				Ratio	P value		Ratio	P value		Ratio	P value		Ratio	P value
		DS30/CK30 Specific protein
		A0A1U8L2Y6	LOC107922081	1.59585	0.012644		1.33	0.000119865		1.16014	0.43691		1.183	0.0122833
		A0A1U8P5X3	LOC107954548	0.554166	0.0131808		0.759	0.0199762		0.0924536	0.0014042		0.661	0.057836
		DS30/CK30 and DS45/CK45 common protein
		A0A0U2L631	FER2	2.78184	0.0473551		1.342	0.0020631		3.84997	0.0114781		1.81	0.000161712
		A4L9H3	LOC107939013	5.32381	0.0124209		1.587	0.0028012		13.7004	0.00700278		4.022	1.68505e-05
		A0A1U8IN71	LOC107898581	1.83151	0.0343354		1.391	0.0045036		3.9395	0.00145134		2.405	0.000156178
		A0A1U8PZJ8	LOC107963813	0.706776	0.0155648		0.739	0.0032368		0.238621	0.00055291		0.609	0.00118123
		DS45/CK45 Specific protein
		A0A1U8L4B5	LOC107922407	1.09171	0.70677		1.105	0.0185585		2.12619	0.0704136		1.476	0.0003171
		A0A1U8NBT7	LOC107945790	1.46798	0.0590618		1.24	0.0037164		3.16665	0.0169699		1.873	8.3471e-05
		A0A1U8IUK2	LOC107900603	1.27451	0.264999		1.132	0.0041412		2.87811	0.0015194		1.803	0.00042407
		A0A1U8PJA6	LOC107959679	1.43202	0.224952		1.111	0.03512		2.62892	0.00843507		1.652	1.0823e-06
		A0A1U8JR63	LOC107909636	1.34695	0.239887		1.136	9.654e-05		1.37466	0.0976337		1.317	0.0022225
		A0A1U8JXE9	LOC107911578	0.694779	0.00662591		0.77	0.0051816		0.15416	0.000360309		0.551	0.00026401
		A0A1U8KSQ2	LOC107918985	0.633133	0.00369613		0.918	0.2978		0.218402	0.0111938		0.554	0.0128393
		A0A1U8LN42	LOC107929115	0.70992	0.0079203		0.883	0.024705		0.251379	0.00359692		0.617	6.0283e-05
		A0A1U8PS93	LOC107962236	0.877404	0.0926819		0.946	0.110279		0.331495	0.0018244		0.729	0.0079584
		A0A1U8NRN0	LOC107950381	0.85226	0.176479		0.885	0.00020436		0.624981	0.0209672		0.729	0.028099
		D2D2Z0	UGP1	0.758021	0.0294372		0.873	0.0021632		0.209536	0.00202082		0.656	0.00053519
