# Supplementary material for: Tandem mass tag-based (TMT) quantitative proteomics analysis reveals the response of fine roots to drought stress in cotton (Gossypium hirsutum L.)
Source: BMC Plant Biol. 2020 Jul 11;20:328. doi: 10.1186/s12870-020-02531-z (PMC7353779; doi:10.1186/s12870-020-02531-z)
Supplement: Supplementary file 11 — Additional file 11: Table S6. List of some important DEPs related to stress and defense response. [file 12870_2020_2531_MOESM11_ESM.xlsx]

## Sheet: Sheet1 (2)
	Additional file 11: Table S6 List of some important DEPs related to stress and defense response
	Comparison groups	Protein accession	Protein description	Ratio	P value	Gene name
	DS30 vs CK30	A0A1U8IN71	Annexin	1.391	0.0045036	LOC107898581
		A0A1U8J8K4	Annexin	1.524	0.007638	LOC107904718
		A0A1U8I5D0	Annexin	1.332	0.0141984	LOC107890867
		S5GFP3	Annexin	1.351	0.047182	LOC107957745
		A0A1U8J6E7	annexin D4-like	1.665	0.00186418	LOC107902545
		A0A1U8JDH4	annexin D4-like	1.56	0.0023596	LOC107904427
		A0A1U8LMU2	cryptochrome-1-like isoform X2	1.328	0.026079	LOC107929100
		A0A1U8KPK7	dehydrin ERD10-like	1.602	0.00162022	LOC107917975
		A0A1U8L5P7	germin-like protein subfamily 2 member 4	1.372	0.0035175	LOC107923008
		A0A1U8I6K1	glucan endo-1,3-beta-glucosidase 5-like	1.328	0.0073035	LOC107893383
		A0A1U8N331	glucan endo-1,3-beta-glucosidase-like	1.301	0.0179647	LOC107944179
		A0A1U8PG98	17.3 kDa class II heat shock protein-like	1.521	0.0127156	LOC107958855
		A0A1U8MBN0	heat shock 70 kDa protein	1.521	0.0062353	LOC107936049
		A0A1U8I902	heat shock 70 kDa protein, mitochondrial-like	0.74	0.0021213	LOC107891838
		A0A1U8L5U4	heat shock factor-binding protein 1-like	0.646	0.038336	LOC107924177
		A0A1U8K0S7	heat shock factor-binding protein 1-like	0.638	0.020378	LOC107912442
		A0A1U8LKC3	heat shock protein 90-1-like	1.408	0.0112838	LOC107927140
		A0A1U8NYW8	high-affinity nitrate transporter 3.2-like	0.755	0.0024996	LOC107953370
		A0A1U8JLN8	major allergen Pru ar 1-like	0.764	0.032959	LOC107908517
		Q8RUI3	Meloidogyne-induced cotton 2	1.302	0.006841	MIC-3
		A0A1U8KQG5	MLP-like protein 43	1.346	0.002183	LOC107918213
		A0A1U8KZW9	phosphoprotein ECPP44-like	1.303	0.0167014	LOC107922447
		A0A1U8PLL2	ras-related protein RABF2b-like	0.75	0.0043759	LOC107960274
		A0A1U8MAJ6	S-norcoclaurine synthase 2-like	0.731	0.0052392	LOC107934613
		A0A1U8P6E7	TMV resistance protein N-like	1.323	0.018105	LOC107954726
	DS45 vs CK45	A0A1U8JMU8	ADP-ribosylation factor-like protein 8B	1.45	0.00122182	LOC107908835
		A0A1U8J8K4	Annexin	1.42	1.4402e-06	LOC107904718
		A0A1U8J7H8	Annexin	1.311	0.024264	LOC107904429
		A0A1U8IN71	Annexin	2.405	0.000156178	LOC107898581
		A0A1U8JFY4	Annexin	1.628	0.0039009	LOC107905123
		A0A1U8I5D0	Annexin	2.259	3.619e-05	LOC107890867
		S5GFP3	Annexin	2.177	8.3737e-05	LOC107957745
		A0A1U8JDH4	annexin D4-like	1.579	0.0017638	LOC107904427
		A0A1U8J6E7	annexin D4-like	1.62	0.00173644	LOC107902545
		A0A1U8LD79	calmodulin-binding protein 60 B-like	1.45	0.0073575	LOC107926271
		A0A1U8LMU2	cryptochrome-1-like isoform X2	1.733	0.00135502	LOC107929100
		A0A1U8KPK7	dehydrin ERD10-like	4.963	0.00055854	LOC107917975
		Q39799	Endochitinase 1	1.992	0.00134032	---
		A0A1U8IHA4	endochitinase EP3-like	7.392	0.03064	LOC107896799
		A0A1U8PCX3	endochitinase EP3-like isoform X2	1.928	0.000196262	LOC107957190
		A0A1U8LQB5	germin-like protein 9-3	0.743	0.012276	LOC107928626
		A0A1U8PTH1	germin-like protein subfamily 1 member 11	1.312	0.0047425	LOC107961916
		A0A1U8PBD0	germin-like protein subfamily 1 member 13	1.387	0.0117982	LOC107956483
		A0A1U8JEA8	germin-like protein subfamily 1 member 14	1.374	0.0069405	LOC107905009
		A0A1U8P8T2	germin-like protein subfamily 1 member 14	1.512	0.005541	LOC107956482
		A0A1U8L5P7	germin-like protein subfamily 2 member 4	2.283	1.52035e-05	LOC107923008
		A0A1U8I6K1	glucan endo-1,3-beta-glucosidase 5-like	2.95	8.1707e-07	LOC107893383
		A0A1U8HW63	glucan endo-1,3-beta-glucosidase 8-like	1.369	0.0068582	LOC107888547
		A0A1U8N331	glucan endo-1,3-beta-glucosidase-like	2.457	0.00079951	LOC107944179
		A0A1U8MHD1	Glutathione peroxidase	1.392	0.0111221	LOC107936710
		A0A1U8NDG9	Glutathione peroxidase	1.823	0.00029624	LOC107947021
		A0A1U8L7C9	15.7 kDa heat shock protein, peroxisomal-like	0.752	0.0023767	LOC107923617
		A0A1U8PG98	17.3 kDa class II heat shock protein-like	3.036	0.000103885	LOC107958855
		A0A1U8M2Z7	23.6 kDa heat shock protein, mitochondrial-like isoform X2	1.53	0.0066153	LOC107933459
		A0A1U8IH68	stromal 70 kDa heat shock-related protein, chloroplastic-like	0.648	0.026198	LOC107896771
		A0A1U8NKW6	activator of 90 kDa heat shock protein ATPase homolog	0.74	0.0077989	LOC107948477
		A0A1U8MBN0	heat shock 70 kDa protein	3.603	2.155e-05	LOC107936049
		A0A1U8N4Y3	heat shock 70 kDa protein 6, chloroplastic-like	0.75	0.039342	LOC107943622
		A0A1U8KRV5	heat shock 70 kDa protein-like	2.802	0.00181551	LOC107920169
		A0A1U8IVE8	heat shock cognate 70 kDa protein 2-like	0.733	0.00137915	LOC107898826
		A0A1U8KPM5	heat shock cognate protein 80	0.606	0.00091914	LOC107919479
		A0A1U8L2S8	heat shock cognate protein 80-like	0.691	0.0041195	LOC107922010
		A0A1U8LKC3	heat shock protein 90-1-like	3.35	4.2855e-05	LOC107927140
		A0A1U8NYW8	high-affinity nitrate transporter 3.2-like	1.406	9.6651e-05	LOC107953370
		A0A1U8MGX8	L-ascorbate peroxidase 3, peroxisomal-like	1.337	0.00076246	LOC107936563
		A0A1U8L6G4	probable L-ascorbate peroxidase 6, chloroplastic isoform X1	1.338	7.895e-05	LOC107924317
		A0A1U8L687	late embryogenesis abundant protein 3-like	7.126	0.0027212	LOC107922971
		A0A1U8IAS1	late embryogenesis abundant protein At1g64065-like	0.607	0.00159566	LOC107892840
		A0A1U8LV57	late embryogenesis abundant protein At1g64065-like	0.425	0.0029388	LOC107930235
		P09441	Late embryogenesis abundant protein D-113	6.146	0.028778	---
		P46518	Late embryogenesis abundant protein Lea14-A	4.185	0.00022408	LEA14-A
		A0A1U8IPH4	major allergen Mal d 1-like	2.726	4.0249e-05	LOC107898960
		A0A1U8ILS8	major allergen Pru ar 1-like	0.547	4.0467e-05	LOC107896642
		A0A1U8JKS0	major allergen Pru ar 1-like	0.586	0.00081517	LOC107908133
		A0A1U8JRE6	major allergen Pru ar 1-like	0.554	0.0123249	LOC107908135
		A0A1U8JLN8	major allergen Pru ar 1-like	0.749	0.00100349	LOC107908517
		A0A1U8KDQ4	major allergen Pru ar 1-like	0.627	0.0180567	LOC107915931
		A0A1U8M262	major allergen Pru av 1-like	0.468	0.0153801	LOC107933230
		A0A1U8JLL3	major allergen Pru av 1-like	0.555	0.0052391	LOC107908511
		A0A1U8KB03	major pollen allergen Bet v 1-A-like	0.718	0.0055232	LOC107915090
		A0A1U8IEM9	major pollen allergen Bet v 1-E-like	0.699	0.0098639	LOC107895972
		A0A0A7R547	Mitogen-activated protein kinase	0.695	0.0053438	MPK18
		A0A1U8PK21	osmotin-like protein	1.485	0.0090239	LOC107959099
		Q2HPG3	Osmotin-like protein I	2.201	0.00141695	OSMI
		A0A1U8KTE7	pathogenesis-related protein PR-4A-like	6.155	0.00076027	LOC107920491
		A0A1U8IEZ3	Peroxidase	1.376	0.0064811	LOC107895990
		A0A1U8KFD1	Peroxidase	1.394	0.00064029	LOC107915068
		A0A1U8L990	Peroxidase	1.621	0.00020321	LOC107925084
		A0A1U8M415	Peroxidase	2.687	0.0099225	LOC107933768
		A0A075T4D3	Phosphoinositide phospholipase C	1.922	4.147e-05	PLC
		A0A1U8KZW9	phosphoprotein ECPP44-like	2.762	1.88133e-05	LOC107922447
		A0A1U8MGI6	phosphoprotein ECPP44-like	2.468	0.0184234	LOC107937569
		Q9FE19	PR protein class 10	0.76	0.00041518	LOC107898953
		A0A1U8PDV9	probable nucleoredoxin 2 isoform X2	2.005	0.045237	LOC107958198
		A0A1U8HIW7	protein DETOXIFICATION 29-like	1.497	0.015424	LOC107886539
		A0A1U8INV4	Ras GTPase-like protein 1	1.389	0.00026478	LOC107898775
		A0A1U8IAG0	ras-related protein RABB1b-like	1.445	0.0051366	LOC107892242
		A0A1U8JI07	ras-related protein RABB1c	1.338	0.000119211	LOC107905740
		A0A1U8PLL2	ras-related protein RABF2b-like	0.462	2.1637e-05	LOC107960274
		A0A1U8MAJ6	S-norcoclaurine synthase 2-like	0.665	0.01844	LOC107934613
		A0A1U8NVI8	thaumatin-like protein	1.425	0.0013408	LOC107951447
		A0A1U8PN19	Thioredoxin	1.374	0.00035822	LOC107959956
		A0A1U8MVQ7	Thioredoxin	1.748	0.00038357	LOC107941818
		A0A1U8K8W1	Thioredoxin	0.634	0.00045602	LOC107914506
		A0A1U8PQ09	thioredoxin domain-containing protein 2-like	1.905	0.0039578	LOC107961680
		A0A1U8IVU7	thioredoxin-1-like	0.753	0.034804	LOC107898951
		A0A1U8HYN5	thioredoxin-like protein Clot	0.704	9.6945e-05	LOC107889220
		A0A1U8IT56	thioredoxin-like protein Clot	0.76	0.00137936	LOC107900008
		A0A1U8LCY3	TMV resistance protein N-like	0.537	0.0028205	LOC107926176
		A0A1U8N0E4	TMV resistance protein N-like	5.042	0.026496	LOC107943291
		A0A1U8IU26	universal stress protein A-like protein	2.033	7.7194e-05	LOC107898464
		A0A1U8K5D2	universal stress protein A-like protein	1.531	0.00103824	LOC107913593
		A0A1U8HPU9	universal stress protein YxiE-like	0.464	0.004823	LOC107886024
		A0A1U8IR26	universal stress protein YxiE-like	1.312	0.00189587	LOC107899349
