# Supplementary material for: Tandem mass tag-based (TMT) quantitative proteomics analysis reveals the response of fine roots to drought stress in cotton (Gossypium hirsutum L.)
Source: BMC Plant Biol. 2020 Jul 11;20:328. doi: 10.1186/s12870-020-02531-z (PMC7353779; doi:10.1186/s12870-020-02531-z)
Supplement: Supplementary file 12 — Additional file 12: Table S7. List of some important DEPs related to ion transport. [file 12870_2020_2531_MOESM12_ESM.xlsx]

## Sheet: Sheet2
	Additional file 12: Table S7 List of some important DEPs related to ion transport
	Comparison groups	Protein accession	Protein description	Ratio	P value	Gene name
	DS30 vs CK30	A0A1U8I9E0	AAA-ATPase ASD, mitochondrial-like	0.701	0.0060195	LOC107892327
		A0A1U8L5Z3	ABC transporter B family member 4-like isoform X2	1.344	0.00033687	LOC107922854
		A0A1U8PBQ7	ADP,ATP carrier protein 1, mitochondrial-like	1.416	0.00162217	LOC107956673
		A0A1U8KQ35	aquaporin PIP1-3-like	1.444	0.0034845	LOC107917915
		A0A1U8PZN5	aquaporin PIP1-3-like	1.377	0.0156786	LOC107963784
		A0A1U8I503	aquaporin PIP2-1	1.352	0.0032759	LOC107891130
		A0A1U8NH34	aquaporin PIP2-2	1.376	0.048544	LOC107948359
		A0A1U8JE08	aquaporin TIP1-1-like	1.352	0.0121048	LOC107906165
		A0A1U8JEJ4	probable aquaporin PIP2-2	1.43	0.0159405	LOC107906224
		A0A1U8PGZ1	probable aquaporin PIP2-2	1.51	0.0052617	LOC107959028
		A0A1U8N1J9	probable aquaporin TIP-type	1.323	0.0145215	LOC107942531
		A0A1U8N7X6	ATP synthase subunit O, mitochondrial-like	0.756	5.7316e-05	LOC107945533
		A0A1U8IVA1	cationic amino acid transporter 9, chloroplastic-like	0.734	0.015555	LOC107900814
		A0A0U2L631	Ferritin	1.342	0.0020631	FER2
		A0A1U8PWK7	high-affinity nitrate transporter 2.1-like	0.751	0.047378	LOC107962765
		A0A1U8NYW8	high-affinity nitrate transporter 3.2-like	0.755	0.0024996	LOC107953370
		A0A1U8NFP4	Non-specific lipid-transfer protein	1.44	0.0030574	LOC107946719
		A0A1U8JLA6	organic cation/carnitine transporter 7-like	1.312	0.0065046	LOC107906544
		A0A1U8IE91	photosystem II D2 protein-like	0.644	0.0183374	LOC107895652
		A0A1U8M9T3	probable inorganic phosphate transporter 1-5	0.769	0.0121751	LOC107934443
		A0A1U8HIY7	protein NRT1/ PTR FAMILY 4.5-like	0.745	0.04458	LOC107886561
		A0A1U8JF59	pyrophosphate-energized vacuolar membrane proton pump-like	1.66	0.0082639	LOC107906449
		A0A1U8HJU3	two pore calcium channel protein 1-like	1.463	0.0021841	LOC107886775
		A0A1U8KTX7	V-type proton ATPase subunit G	0.75	0.024324	LOC107920602
		A0A1U8NHE1	V-type proton ATPase subunit G	0.627	0.026038	LOC107948358
	DS45 vs CK45	A0A1U8PJL1	ABC transporter B family member 27-like	0.392	0.00135819	LOC107959747
		A0A1U8N9K0	ABC transporter B family member 4-like	1.304	0.00034484	LOC107945989
		A0A1U8L5Z3	ABC transporter B family member 4-like isoform X2	1.677	4.285e-05	LOC107922854
		A0A1U8LYD7	ABC transporter G family member 17-like	0.603	0.0028423	LOC107931006
		A0A1U8KBE6	ABC transporter I family member 17	0.701	0.0122577	LOC107915176
		A0A1U8PBQ7	ADP,ATP carrier protein 1, mitochondrial-like	2.274	0.00021725	LOC107956673
		A0A1U8KQ35	aquaporin PIP1-3-like	1.449	0.00080228	LOC107917915
		A0A1U8PZN5	aquaporin PIP1-3-like	1.78	0.0044204	LOC107963784
		A0A1U8I503	aquaporin PIP2-1	1.355	0.00028418	LOC107891130
		D9DBW0	Aquaporin TIP1;7	1.341	0.0007155	GhTIP1;7
		A0A1U8ILR7	aquaporin TIP1-1-like	1.307	0.0110614	LOC107898064
		A0A1U8JAU3	aquaporin TIP1-1-like	1.323	0.0042999	LOC107905326
		A0A1U8JE08	aquaporin TIP1-1-like	1.638	0.0062844	LOC107906165
		A0A1U8JEJ4	probable aquaporin PIP2-2	1.697	0.0042366	LOC107906224
		A0A1U8PGZ1	probable aquaporin PIP2-2	1.637	0.00025548	LOC107959028
		A0A1U8M849	probable aquaporin PIP-type 7a	1.459	0.0005756	LOC107934988
		A0A1U8Q094	probable aquaporin TIP1-2	1.307	0.00125877	LOC107963933
		A0A1U8LH74	Calcium-transporting ATPase	2.036	0.00056155	LOC107926244
		A0A1U8JAM5	calcium-transporting ATPase 1, endoplasmic reticulum-type-like	0.635	0.000182017	LOC107905259
		A0A1U8INH4	cationic amino acid transporter 1-like	0.686	0.023301	LOC107898676
		A0A1U8HZS1	cationic amino acid transporter 2, vacuolar	0.716	0.0091435	LOC107891273
		A0A1U8IVA1	cationic amino acid transporter 9, chloroplastic-like	0.703	0.0024793	LOC107900814
		A0A1U8IFS0	copper transport protein ATX1-like	0.766	0.0098589	LOC107896296
		A0A1U8LLZ5	copper transport protein ATX1-like	0.476	0.000139287	LOC107927608
		A0A0U2L631	Ferritin	1.81	0.000161712	FER2
		A0A1U8LEU0	GTP-binding protein SAR1A-like	0.736	0.00122446
		A0A1U8NYW8	high-affinity nitrate transporter 3.2-like	1.406	9.6651e-05	LOC107953370
		A0A1U8LHK0	lysine histidine transporter 1-like	0.526	0.022543	LOC107926506
		A0A1U8NHU2	Mechanosensitive ion channel protein	2.11	9.9591e-05	LOC107948584
		A0A1U8LSY1	mechanosensitive ion channel protein 1, mitochondrial-like isoform X2	1.609	0.00086152	LOC107930506
		A0A1U8LM03	mitochondrial adenine nucleotide transporter ADNT1-like	0.742	0.0105416	LOC107928781
		A0A1U8IIW6	mitochondrial arginine transporter BAC2-like isoform X2	1.431	0.0194759	LOC107897201
		A0A1U8PHZ1	mitochondrial outer membrane protein porin of 34 kDa-like	0.751	0.0075762	LOC107958611
		A0A1U8KR91	mitochondrial outer membrane protein porin of 36 kDa-like	1.304	0.0161786	LOC107920015
		A0A1U8J113	monosaccharide-sensing protein 2-like	1.984	0.0051372	LOC107900978
		A0A1U8MSH7	monosaccharide-sensing protein 2-like	1.576	0.0114357	LOC107940825
		A0A1U8NFP4	Non-specific lipid-transfer protein	2.852	2.2186e-05	LOC107946719
		A0A1U8IHK6	Non-specific lipid-transfer protein	1.52	9.6037e-05	LOC107896814
		A0A1U8MSY3	nucleobase-ascorbate transporter 6-like	1.414	0.0023961	LOC107939793
		A0A1U8PQE1	oligopeptide transporter 4-like	0.546	0.0138781	LOC107960678
		A0A1U8PFC6	LOW QUALITY PROTEIN: oligopeptide transporter 4-like	0.662	0.0130184	LOC107957845
		A0A1U8JLA6	organic cation/carnitine transporter 7-like	1.63	0.005538	LOC107906544
		A0A1U8KR63	patellin-3-like	1.56	0.000118707	LOC107919999
		A0A1U8KKB4	pleiotropic drug resistance protein 1-like	0.573	0.0075842	LOC107917997
		A0A1U8LHW0	pleiotropic drug resistance protein 2-like	0.48	0.0032581	LOC107927541
		A0A1U8MB69	probable inorganic phosphate transporter 1-3	0.718	0.0076446	LOC107935963
		A0A1U8M9T3	probable inorganic phosphate transporter 1-5	0.663	0.0221	LOC107934443
		A0A1U8IQZ9	probable sulfate transporter 4.2	1.437	0.0089789	LOC107897779
		A0A1U8HIW7	protein DETOXIFICATION 29-like	1.497	0.015424	LOC107886539
		A0A1U8PIU8	protein NRT1/ PTR FAMILY 1.1-like	0.629	0.020099	LOC107959562
		A0A1U8LJU9	protein NRT1/ PTR FAMILY 4.5-like	0.741	0.0088019	LOC107927210
		A0A1U8MGW2	protein NRT1/ PTR FAMILY 5.2-like	0.632	0.0092209	LOC107937662
		A0A1U8MWX1	protein NRT1/ PTR FAMILY 5.2-like	0.661	0.0041227	LOC107942211
		A0A1U8M2N9	protein NRT1/ PTR FAMILY 8.1-like	0.762	0.0058592	LOC107932437
		A0A1U8IN00	protein NRT1/ PTR FAMILY 8.3-like	2.232	0.033077	LOC107898534
		A0A1U8N7R2	protein transport protein SEC31 homolog B-like	0.72	0.022677	LOC107945594
		A0A1U8MB25	Protein transport protein Sec61 subunit beta	0.704	0.0162609	LOC107935858
		A0A1U8K6K7	putative G3BP-like protein isoform X2	0.614	0.0036637	LOC107912550
		A0A1U8JF59	pyrophosphate-energized vacuolar membrane proton pump-like	2.511	0.002504	LOC107906449
		A0A1U8PW39	pyrophosphate-energized vacuolar membrane proton pump-like	1.441	0.0042972	LOC107962574
		A0A1U8NRP3	ras GTPase-activating protein-binding protein 1-like isoform X3	0.728	0.0197008	LOC107951217
		A0A1U8LL75	sugar transport protein 13	2.036	0.0008185	LOC107928606
		A0A1U8PUA3	sugar transport protein 14-like	1.429	0.00095753	LOC107962740
		A0A1U8L877	sugar transporter ERD6-like 6	1.318	0.047982	LOC107923690
		A0A1U8JKB5	syntaxin-132-like	1.323	0.0150389	LOC107907953
		A0A1U8I7A1	syntaxin-132-like isoform X2	1.442	0.0072559	LOC107893567
		A0A1U8MWE4	syntaxin-22-like	0.679	0.037242	LOC107942028
		A0A1U8L7C1	syntaxin-22-like isoform X2	1.338	0.00127521	LOC107924523
		A0A1U8L4R0	syntaxin-71-like	1.366	0.00153668	LOC107922721
		A0A1U8PJ56	Trafficking protein particle complex subunit	1.318	0.0113777	LOC107958927
		A0A1U8HJU3	two pore calcium channel protein 1-like	1.906	0.0028407	LOC107886775
		A0A1U8PLK0	vacuolar protein sorting-associated protein 20 homolog 1-like	0.718	0.030157	LOC107959626
		A0A1U8M1G8	Vacuolar protein sorting-associated protein 41 homolog	1.431	0.0144649	LOC107931930
		A0A1U8P0K8	vesicle-associated membrane protein 711-like	1.333	0.00071795	LOC107953767
		A0A1U8JIM5	VHS domain-containing protein At3g16270-like	0.644	0.037499	LOC107906143
		Q43434	V-type proton ATPase 16 kDa proteolipid subunit	1.444	0.0059753	CVA16-2
		P31405	V-type proton ATPase catalytic subunit A	1.649	0.0024832	CVA69.24
		A0A1U8JEW0	V-type proton ATPase catalytic subunit A-like	1.51	0.00116493	LOC107906361
		A0A1U8K548	V-type proton ATPase subunit a	1.494	0.00052312	LOC107913540
		A0A1U8KVG8	V-type proton ATPase subunit a	1.54	3.6145e-05	LOC107920034
		A0A1U8L4B5	V-type proton ATPase subunit B2-like	1.476	0.0003171	LOC107922407
		A0A1U8PJA6	V-type proton ATPase subunit D-like	1.652	1.0823e-06	LOC107959679
		A0A1U8NFP9	V-type proton ATPase subunit E	1.632	0.022636	LOC107947841
		A0A1U8IX01	V-type proton ATPase subunit G	1.365	0.00141746	LOC107899649
		A0A1U8KTX7	V-type proton ATPase subunit G	1.462	0.009976	LOC107920602
		A0A1U8NHE1	V-type proton ATPase subunit G	1.36	0.0032843	LOC107948358
		A0A1U8MQP2	V-type proton ATPase subunit H	1.42	7.8709e-05	LOC107940252
		A0A1U8KJP3	zinc transporter 11-like isoform X1	0.564	0.0129419	LOC107917836
		A0A1U8INC4	zinc transporter 4, chloroplastic-like	1.542	0.0023378	LOC107897071
