# Supplementary material for: Tandem mass tag-based (TMT) quantitative proteomics analysis reveals the response of fine roots to drought stress in cotton (Gossypium hirsutum L.)
Source: BMC Plant Biol. 2020 Jul 11;20:328. doi: 10.1186/s12870-020-02531-z (PMC7353779; doi:10.1186/s12870-020-02531-z)
Supplement: Supplementary file 13 — Additional file 13: Table S8. List of some important DEPs involved in the enriched pathways in ‘DS45 vs CK45’ comparison group. [file 12870_2020_2531_MOESM13_ESM.xlsx]

## Sheet: Table S5
	Additional file 13: Table S8 List of some important DEPs involved in the enriched pathways in 'DS45 vs CK45' comparison group
	Gene name	Protein accession	Protein description	Ratio	P value
	A Liqid Metabolism
	LOC107912210	A0A1U8K474	Acyl-coenzyme A oxidase	0.763	0.0072431
	LOC107908239	A0A1U8JKZ7	Acyl-coenzyme A oxidase	0.768	0.0192431
	LOC107933091	A0A1U8M1P7	Acyl-coenzyme A oxidase	1.37	0.003904
	LOC107913657	A0A1U8KA08	Acyl-coenzyme A oxidase	2.245	0.00066294
	LOC107893796	A0A1U8I864	acyl-coenzyme A oxidase 4, peroxisomal-like"	1.327	0.0085595
	LOC107962294	A0A1U8PSF1	Biotin carboxyl carrier protein of acetyl-CoA carboxylase	0.662	0.000119664
	LOC107960377	A0A1U8PLX9	Biotin carboxyl carrier protein of acetyl-CoA carboxylase	0.526	0.002057
	accD	H9LIB7	Acetyl-coenzyme A carboxylase carboxyl transferase subunit beta, chloroplastic	0.626	0.00029875
	LOC107948866	A0A1U8NIY7	acetyl-coenzyme A carboxylase carboxyl transferase subunit alpha, chloroplastic-like	0.601	1.67542e-05
	LOC107963860	A0A1U8PZZ8	malonyl CoA-acyl carrier protein transacylase-like	0.449	0.020002
	LOC107927148	A0A1U8LG92	malonyl CoA-acyl carrier protein transacylase-like	0.671	1.81037e-05
	LOC107910430	A0A1U8JU04	alcohol dehydrogenase 1-like	0.45	0.0023649
	LOC107910426	A0A1U8JYC8	alcohol dehydrogenase class-P	0.596	0.02208
	LOC107922475	A0A1U8L4L1	alcohol dehydrogenase-like 7	0.685	0.025836
	LOC107952035	A0A1U8NXQ5	Aldehyde dehydrogenase	0.767	0.00026291
	LOC107900603	A0A1U8IUK2	aldehyde dehydrogenase family 7 member B4-like	1.803	0.00042407
	LOC107958575	A0A1U8PFE4	aldehyde dehydrogenase family 2 member B7, mitochondrial-like	1.358	0.041843
	LOC107888483	A0A1U8HVX6	short-chain type dehydrogenase/reductase-like	1.606	0.000184651
	LOC107942853	A0A1U8MZ41	short-chain type dehydrogenase/reductase-like	1.739	0.00022312
	B Secondary metabolism
	LOC107893220	A0A1U8IBI5	Zeta-carotene desaturase	0.579	0.0025805
	LOC107915629	A0A1U8KCN8	vinorine synthase-like	0.609	0.0060406
	LOC107936045	A0A1U8MBF6	trans-cinnamate 4-monooxygenase-like	0.727	0.0066772
	LOC107962932	A0A1U8PV33	Terpene cyclase/mutase family member	0.533	0.0033617
	LOC107954549	A0A1U8P344	salutaridine reductase-like	0.669	0.0079424
	LOC107926357	A0A1U8LDM1	Ribulose-phosphate 3-epimerase	0.753	0.0035029
	LOC107901248	A0A1U8J380	peroxisomal fatty acid beta-oxidation multifunctional protein AIM1-like	0.72	0.0006218
	SMT2-1	B0FDL7	Methyltransferase	0.748	0.0029563
	LOC107912733	A0A1U8K1U8	Mannose-6-phosphate isomerase	0.641	0.00031996
	LOC107893548	A0A1U8ICN3	Isocitrate dehydrogenase [NADP]	0.591	0.034
	LOC107959240	A0A1U8PHT0	indole-3-acetaldehyde oxidase-like	0.677	0.000124205
	LOC107907004	A0A1U8JHE2	Glycine cleavage system P protein	0.74	0.00092221
	LOC107962236	A0A1U8PS93	Glyceraldehyde-3-phosphate dehydrogenase	0.729	0.0079584
	LOC107892194	A0A1U8I8X7	Glucose-6-phosphate 1-dehydrogenase	0.589	0.0004369
	LOC107928128	A0A1U8LMV7	Fructose-bisphosphate aldolase	0.68	0.034221
	LOC107903807	A0A1U8JB55	Fructose-bisphosphate aldolase	0.626	0.0194218
	LOC107922380	A0A1U8KZP6	farnesyl pyrophosphate synthase 2-like isoform X1	1.486	0.0046218
	LOC107944620	A0A1U8N805	farnesyl pyrophosphate synthase 2-like	1.467	0.00151864
	FPS2	A0A1B1HY16	Farnesyl pyrophosphate synthase 2	0.567	0.0030228
	LOC107905737	A0A1U8JH25	farnesyl pyrophosphate synthase 1-like	0.655	0.0182437
	LOC107920209	A0A1U8KW38	Diphosphomevalonate decarboxylase	0.544	0.000115049
	LOC107959530	A0A1U8PIR7	Dihydrolipoamide acetyltransferase component of pyruvate dehydrogenase complex	0.566	0.00043995
	LOC107935085	A0A1U8MC10	dihydroflavonol-4-reductase-like	0.714	0.0043642
	DFR	A2IBG0	Dihydroflavonol 4-reductase	0.668	0.0071628
	LOC107933068	A0A1U8M595	cytochrome P450 CYP749A22-like	0.736	0.019697
	LOC107927725	A0A1U8LI82	cytochrome P450 CYP749A22-like	1.393	0.0084778
	LOC107918935	A0A1U8KND7	cytochrome P450 CYP749A22-like	0.609	0.00074269
	LOC107914822	A0A1U8KEG5	cytochrome P450 CYP749A22-like	2.036	0.00039771
	LOC107898338	A0A1U8ITU0	cytochrome P450 CYP749A22-like	0.724	0.0048576
	LOC107898739	A0A1U8INP7	cytochrome P450 CYP749A22-like	0.448	3.4334e-07
	LOC107913876	A0A1U8KAP4	cytochrome P450 71A1-like	0.643	0.0055615
	CAD3	E3NZI3	Cinnamyl alcohol dehydrogenase 3	0.478	0.0054971
	LOC107935005	A0A1U8MBU6	cinnamyl alcohol dehydrogenase 1-like	0.405	0.023143
	LOC107962221	D6N3G6	Chalcone-flavonone isomerase family protein	0.662	0.0057617
	LOC107921278	A0A1U8KW36	Branched-chain-amino-acid aminotransferase	0.745	0.0025392
	LOC107962294	A0A1U8PSF1	Biotin carboxyl carrier protein of acetyl-CoA carboxylase	0.662	0.000119664
	LOC107960377	A0A1U8PLX9	Biotin carboxyl carrier protein of acetyl-CoA carboxylase	0.526	0.002057
	LOC107922729	A0A1U8L134	bifunctional riboflavin kinase/FMN phosphatase-like	0.601	0.00146339
	LOC107935376	A0A1U8MD17	beta-glucosidase 46-like isoform X4	0.69	0.0044633
	LOC107933542	A0A1U8M6U8	beta-amyrin 11-oxidase-like isoform X3	0.654	0.0028992
	LOC107913502	A0A1U8K511	aspartate-semialdehyde dehydrogenase-like	0.597	0.008015
	LOC107962919	A0A1U8PX79	Aspartate aminotransferase	0.759	0.000743
	LOC107901617	A0A1U8J4Q1	Aspartate aminotransferase	0.62	0.024877
	LOC107938221	A0A1U8MIZ5	anthocyanidin reductase-like	0.578	0.0032751
	LOC107949638	A0A1U8NLH4	Amine oxidase	0.748	0.0161351
	LOC107888724	A0A1U8HQZ3	aldo-keto reductase family 4 member C9-like	0.746	2.282e-05
	LOC107921158	A0A1U8KVP0	adenylate kinase 4	0.731	0.00101844
	LOC107931511	A0A1U8M053	adenylate kinase 4 isoform X1	0.717	0.0040209
	LOC107912210	A0A1U8K474	Acyl-coenzyme A oxidase	0.763	0.0072431
	LOC107908239	A0A1U8JKZ7	Acyl-coenzyme A oxidase	0.768	0.0192431
	LOC107940419	A0A1U8MR50	5-methyltetrahydropteroyltriglutamate-- homocysteine methyltransferase-like	0.68	0.023976
	LOC107930430	A0A1U8LWG0	3-isopropylmalate dehydratase large subunit-like	0.761	0.0060999
	LOC107963679	A0A1U8PWT2	3-hydroxy-3-methylglutaryl coenzyme A synthase	0.628	0.00042021
	LOC107946991	A0A1U8NGR2	3-hydroxy-3-methylglutaryl coenzyme A synthase	0.454	0.033702
	LOC107936427	A0A1U8MCT1	3-hydroxy-3-methylglutaryl coenzyme A synthase	0.455	0.00088248
	LOC107962059	A0A1U8PRG1	1-aminocyclopropane-1-carboxylate oxidase-like	0.489	0.033037
	LOC107905676	A0A1U8JC48	1-aminocyclopropane-1-carboxylate oxidase	0.418	0.00047636
	LOC107952577	A0A1U8NWE4	1-aminocyclopropane-1-carboxylate oxidase 5-like	0.544	0.000120233
	LOC107910369	A0A1U8JY55	1-aminocyclopropane-1-carboxylate oxidase 5-like	0.44	0.04022
	LOC107915704	A0A1U8KCW6	(+)-neomenthol dehydrogenase-like	0.747	0.026243
	LOC107920806	A0A1U8KZD2	(+)-delta-cadinene synthase isozyme XC14	0.721	0.045604
	LOC107920688	A0A1U8KY71	(+)-delta-cadinene synthase isozyme XC1	0.7	0.00111654
	LOC107903499	A0A1U8JA11	(+)-delta-cadinene synthase isozyme C2-like	0.665	0.039801
	LOC107935613	A0A1U8MDS7	ent-kaurene oxidase, chloroplastic	0.722	0.0022764
	LOC107949751	A0A1U8NLV2	enolase 1, chloroplastic-like	0.551	0.033562
	LOC107887050	A0A1U8HRT1	enolase 1, chloroplastic-like	0.519	0.00111922
	LOC107942432	A0A1U8N1D5	diaminopimelate decarboxylase 2, chloroplastic-like	0.752	0.002862
	LOC107901528	A0A1U8IY63	carotenoid cleavage dioxygenase 8 homolog B, chloroplastic-like	0.482	0.00045689
	accD	H9LIB7	Acetyl-coenzyme A carboxylase carboxyl transferase subunit beta, chloroplastic	0.626	0.00029875
	LOC107948866	A0A1U8NIY7	acetyl-coenzyme A carboxylase carboxyl transferase subunit alpha, chloroplastic-like	0.601	1.67542e-05
	LOC107924144	A0A1U8L5P8	acetyl-CoA acetyltransferase, cytosolic 1	0.633	0.0131195
	LOC107950381	A0A1U8NRN0	6-phosphogluconate dehydrogenase, decarboxylating	0.729	0.028099
	LOC107947079	A0A1U8NDL1	6-phosphogluconate dehydrogenase, decarboxylating	0.733	0.0155156
	LOC107962686	A0A1U8PU38	4-hydroxy-tetrahydrodipicolinate reductase 2, chloroplastic-like isoform X2	0.717	8.3505e-05
	LOC107962783	A0A1U8PWN8	4-hydroxy-3-methylbut-2-en-1-yl diphosphate synthase (Ferredoxin), chloroplastic	0.713	0.000159
	LOC107912592	A0A1U8K1C8	3-ketoacyl-CoA thiolase 2, peroxisomal-like	0.585	0.00066438
	LOC107949505	A0A1U8NKY9	2-C-methyl-D-erythritol 2,4-cyclodiphosphate synthase	0.735	0.0007821
	LOC107890888	A0A1U8I5F8	1-deoxy-D-xylulose 5-phosphate reductoisomerase, chloroplastic-like	0.448	0.000156077
	LOC107933661	A0A1U8M3P7	1-deoxy-D-xylulose 5-phosphate reductoisomerase, chloroplastic-like isoform X2	0.505	0.0006396
	LOC107902032	A0A1U8J087	15-cis-phytoene desaturase, chloroplastic/chromoplastic-like	0.687	0.023996
	LOC107914777	A0A1U8KF22	15-cis-phytoene desaturase, chloroplastic/chromoplastic-like isoform X2	0.641	4.3293e-05
	C Energy metabolism
	CVA16-2	Q43434	V-type proton ATPase 16 kDa proteolipid subunit	1.444	0.0059753
	CVA69.24	P31405	V-type proton ATPase catalytic subunit A	1.649	0.0024832
	LOC107959679	A0A1U8PJA6	V-type proton ATPase subunit D-like	1.652	1.0823e-06
	LOC107948358	A0A1U8NHE1	V-type proton ATPase subunit G	1.36	0.0032843
	LOC107947841	A0A1U8NFP9	V-type proton ATPase subunit E	1.632	0.022636
	LOC107940252	A0A1U8MQP2	V-type proton ATPase subunit H	1.42	7.8709e-05
	LOC107922407	A0A1U8L4B5	V-type proton ATPase subunit B2-like	1.476	0.0003171
	LOC107920034	A0A1U8KVG8	V-type proton ATPase subunit a	1.54	3.6145e-05
	LOC107920602	A0A1U8KTX7	V-type proton ATPase subunit G	1.462	0.009976
	LOC107913825	A0A1U8K630	Plasma membrane ATPase	1.319	0.00070299
	LOC107913540	A0A1U8K548	V-type proton ATPase subunit a	1.494	0.00052312
	LOC107906361	A0A1U8JEW0	V-type proton ATPase catalytic subunit A-like	1.51	0.00116493
	LOC107899649	A0A1U8IX01	V-type proton ATPase subunit G	1.365	0.00141746
	LOC107897472	A0A1U8IK15	Plasma membrane ATPase	1.305	4.3341e-05
	LOC107893480	A0A1U8ICF1	Plasma membrane ATPase	1.526	0.0063633
	rbcL	H9LEZ6	Ribulose bisphosphate carboxylase large chain	0.73	0.000181002
	LOC107940531	D2D318	Malate dehydrogenase	0.748	0.00080236
	LOC107917864	D2D2Z8	Phosphoglycerate kinase	0.554	0.00163565
	LOC107963813	A0A1U8PZJ8	Ribulose bisphosphate carboxylase small chain	0.609	0.00118123
	LOC107962236	A0A1U8PS93	Glyceraldehyde-3-phosphate dehydrogenase	0.729	0.0079584
	LOC107954570	A0A1U8P371	transketolase, chloroplastic	0.72	0.0053624
	LOC107946467	A0A1U8NEL4	phosphoenolpyruvate carboxylase 4-like	1.355	0.00179852
	LOC107943658	A0A1U8N523	malate dehydrogenase [NADP], chloroplastic-like	1.684	0.004238
	LOC107935841	A0A1U8MEE4	Glyceraldehyde-3-phosphate dehydrogenase	0.639	0.0198602
	LOC107928128	A0A1U8LMV7	Fructose-bisphosphate aldolase	0.68	0.034221
	LOC107926357	A0A1U8LDM1	Ribulose-phosphate 3-epimerase	0.753	0.0035029
	LOC107916706	A0A1U8KGF2	triosephosphate isomerase, chloroplastic-like isoform X1	0.767	0.00038174
	LOC107913366	A0A1U8K4H3	phosphoenolpyruvate carboxykinase [ATP]-like	1.868	0.0093446
	LOC107910443	A0A1U8JYE6	fructose-1,6-bisphosphatase, cytosolic-like	1.86	0.021638
	LOC107911586	A0A1U8JXF9	transketolase, chloroplastic-like	0.43	0.0140238
	LOC107903807	A0A1U8JB55	Fructose-bisphosphate aldolase	0.626	0.0194218
	LOC107897353	A0A1U8IJD8	Malic enzyme	0.627	0.00147589
	LOC107956979	A0A1U8P9R0	Carbonic anhydrase	2.104	0.0089809
	LOC107951439	A0A1U8NV83	Nitrate reductase	1.707	0.03516
	LOC107949690	A0A1U8NPP3	Glutamate dehydrogenase	1.648	0.0045757
	LOC107947371	A0A1U8NES8	Glutamine synthetase	0.685	0.0158647
	LOC107918985	A0A1U8KSQ2	Glutamine synthetase	0.554	0.0128393
	LOC107886252	A0A1U8HQN4	Glutamate dehydrogenase	1.953	0.00051508
	D Carbohydrate metabolism
	UGP1	D2D2Z0	UTP-glucose-1-phosphate uridylyltransferase	0.656	0.00053519
	LOC107911231	A0A1U8K204	UDP-glucose 4-epimerase GEPI48-like	2.042	0.00110022
	LOC107905337	A0A1U8JAZ0	UDP-glucose 4-epimerase GEPI48-like isoform X1	0.647	0.047504
	LOC107927530	A0A1U8LKX8	UDP-glucose 4-epimerase 2-like	2.061	4.6757e-06
	LOC107907080	A0A1U8JM46	sucrose synthase-like	0.567	7.8784e-05
	LOC107902827	A0A1U8J260	sucrose synthase-like	0.504	0.002484
	susC	G1FNX7	Sucrose synthase	0.542	0.0092395
	LOC107962183	A0A1U8PUD0	Sucrose synthase	0.657	0.011856
	LOC107958826	A0A1U8PG51	Sucrose synthase	0.569	0.00107581
	LOC107910106	A0A1U8JX65	Sucrose synthase	1.638	0.000118271
	LOC107899372	A0A1U8IR18	Sucrose synthase	1.308	0.000180065
	LOC107951300	A0A1U8NS28	stachyose synthase-like	1.492	0.044101
	LOC107926357	A0A1U8LDM1	Ribulose-phosphate 3-epimerase	0.753	0.0035029
	LOC107963813	A0A1U8PZJ8	Ribulose bisphosphate carboxylase small chain	0.609	0.00118123
	rbcL	H9LEZ6	Ribulose bisphosphate carboxylase large chain	0.73	0.000181002
	LOC107947330	A0A1U8NHJ3	Pyruvate kinase	0.568	0.00063882
	LOC107929115	A0A1U8LN42	Pyruvate kinase	0.617	6.0283e-05
	LOC107961821	A0A1U8PQP9	pyruvate dehydrogenase E1 component subunit beta-3, chloroplastic-like	0.389	0.00027785
	LOC107938475	A0A1U8MNM6	Pyruvate dehydrogenase E1 component subunit beta	1.44	0.0031765
	LOC107933123	A0A1U8M5F4	Pyruvate dehydrogenase E1 component subunit beta	1.654	0.00159756
	LOC107945879	A0A1U8N966	Pyruvate dehydrogenase E1 component subunit alpha	0.588	0.0038959
	LOC107924236	A0A1U8LAA0	Pyruvate dehydrogenase E1 component subunit alpha	0.626	0.0124761
	LOC107948694	A0A1U8NIE8	probable sucrose-phosphate synthase 1	2.096	0.0136438
	LOC107888661	A0A1U8HWJ6	probable galactinol--sucrose galactosyltransferase 5	1.924	0.00124379
	LOC107921999	A0A1U8KY24	probable galactinol--sucrose galactosyltransferase 2	3.65	0.007604
	LOC107957180	A0A1U8PA88	probable fructokinase-4	0.359	0.0120965
	LOC107914659	A0A1U8K9F3	probable fructokinase-4	0.725	0.0095849
	LOC107890543	A0A1U8I467	probable fructokinase-4	0.618	0.0008804
	LOC107933236	A0A1U8M5F0	probable acyl-CoA dehydrogenase IBR3 isoform X2	1.316	0.0119558
	LOC107962718	A0A1U8PU71	Phosphotransferase	1.601	0.000137288
	LOC107917864	D2D2Z8	Phosphoglycerate kinase	0.554	0.00163565
	LOC107946467	A0A1U8NEL4	phosphoenolpyruvate carboxylase 4-like	1.355	0.00179852
	LOC107913366	A0A1U8K4H3	phosphoenolpyruvate carboxykinase [ATP]-like	1.868	0.0093446
	LOC107958996	A0A1U8PGU1	NADP-dependent glyceraldehyde-3-phosphate dehydrogenase-like	1.422	0.0059368
	LOC107955565	A0A1U8P6V2	mannose-1-phosphate guanyltransferase alpha-like isoform X2	1.312	0.013983
	LOC107897353	A0A1U8IJD8	Malic enzyme	0.627	0.00147589
	LOC107940531	D2D318	Malate dehydrogenase	0.748	0.00080236
	LOC107961691	A0A1U8PQ13	L-arabinokinase-like	1.36	0.0137167
	LOC107963917	A0A1U8Q028	Lactoylglutathione lyase	0.53	0.0021377
	LOC107961996	A0A1U8PTT6	Lactoylglutathione lyase	1.338	0.0021576
	LOC107927151	A0A1U8LGC0	Lactoylglutathione lyase	0.602	0.042777
	LOC107891656	A0A1U8I175	Lactoylglutathione lyase	1.889	1.76488e-05
	LOC107893548	A0A1U8ICN3	Isocitrate dehydrogenase [NADP]	0.591	0.034
	LOC107933752	A0A1U8M783	Hexosyltransferase	3.872	0.0065369
	LOC107920315	A0A1U8KSM0	Hexosyltransferase	3.155	0.000155891
	LOC107947331	A0A1U8NEL0	hevamine-A-like isoform X1	1.564	0.0027038
	LOC107907004	A0A1U8JHE2	Glycine cleavage system P protein	0.74	0.00092221
	LOC107935841	A0A1U8MEE4	Glyceraldehyde-3-phosphate dehydrogenase	0.639	0.0198602
	LOC107962236	A0A1U8PS93	Glyceraldehyde-3-phosphate dehydrogenase	0.729	0.0079584
	LOC107909547	A0A1U8JQS8	Glucose-6-phosphate 1-dehydrogenase	1.353	0.0147754
	LOC107892194	A0A1U8I8X7	Glucose-6-phosphate 1-dehydrogenase	0.589	0.0004369
	LOC107924422	A0A1U8L6Y6	Glucose-1-phosphate adenylyltransferase	2.084	0.0047241
	LOC107928128	A0A1U8LMV7	Fructose-bisphosphate aldolase	0.68	0.034221
	LOC107903807	A0A1U8JB55	Fructose-bisphosphate aldolase	0.626	0.0194218
	LOC107896799	A0A1U8IHA4	endochitinase EP3-like	7.392	0.03064
	LOC107957190	A0A1U8PCX3	endochitinase EP3-like isoform X2	1.928	0.000196262
	---	Q39799	Endochitinase 1	1.992	0.00134032
	LOC107901121	A0A1U8IWI7	ectonucleotide pyrophosphatase/phosphodiesterase family member 3-like	1.402	8.3867e-05
	LOC107959530	A0A1U8PIR7	Dihydrolipoamide acetyltransferase component of pyruvate dehydrogenase complex	0.566	0.00043995
	LOC107935162	A0A1U8MCC4	Dihydrolipoamide acetyltransferase component of pyruvate dehydrogenase complex	1.554	0.00070351
	LOC107931504	A0A1U8LZS4	Dihydrolipoamide acetyltransferase component of pyruvate dehydrogenase complex	1.351	0.0050808
	LOC107948305	A0A1U8NH54	D-galacturonate reductase-like isoform X2	0.587	0.0140571
	LOC107909951	A0A1U8JSE1	D-galacturonate reductase-like isoform X2	0.757	0.037437
	LOC107911578	A0A1U8JXE9	Cysteine synthase	0.551	0.00026401
	LOC107905799	A0A1U8JHB6	Citrate synthase	1.327	0.00049916
	LOC107953812	A0A1U8P0G9	chitotriosidase-1-like	2.198	0.000101304
	LOC107960377	A0A1U8PLX9	Biotin carboxyl carrier protein of acetyl-CoA carboxylase	0.526	0.002057
	LOC107962294	A0A1U8PSF1	Biotin carboxyl carrier protein of acetyl-CoA carboxylase	0.662	0.000119664
	LOC107936375	A0A1U8MCK5	bifunctional UDP-glucose 4-epimerase and UDP-xylose 4-epimerase 1-like	1.367	0.0031198
	LOC107930671	A0A1U8LWT7	Beta-hexosaminidase	1.548	0.023983
	LOC107941931	A0A1U8MZP0	beta-glucosidase BoGH3B-like	1.401	0.0071374
	LOC107935376	A0A1U8MD17	beta-glucosidase 46-like isoform X4	0.69	0.0044633
	LOC107918844	A0A1U8KN65	beta-glucosidase 40-like	1.535	0.005336
	LOC107953618	A0A1U8P024	ATP-dependent 6-phosphofructokinase	2.518	0.0021841
	LOC107951697	A0A1U8NTK7	ATP-dependent 6-phosphofructokinase	0.731	0.0113242
	LOC107905736	A0A1U8JCB0	ATP-dependent 6-phosphofructokinase	3.693	0.00018281
	LOC107916207	A0A1U8KEA5	ATP-citrate synthase beta chain protein 2-like	0.76	0.00050229
	LOC107896593	A0A1U8ILM1	ATP-citrate synthase beta chain protein 2	0.747	0.00171699
	LOC107922178	A0A1U8KYP6	alpha-L-arabinofuranosidase 1-like	1.353	0.0021797
	LOC107921975	A0A1U8KXV5	alpha-L-arabinofuranosidase 1-like	1.369	0.0164407
	LOC107906321	A0A1U8JKE4	alpha-glucosidase-like	1.463	0.020498
	LOC107918279	A0A1U8KLI3	Alpha-galactosidase	1.376	0.0063041
	LOC107898886	A0A1U8IP94	Alpha-galactosidase	2.801	0.00027564
	LOC107921118	A0A1U8KVN8	Alpha-amylase	1.461	0.006457
	LOC107948915	A0A1U8NJ05	aldo-keto reductase family 4 member C9-like	3.083	0.0039234
	LOC107888724	A0A1U8HQZ3	aldo-keto reductase family 4 member C9-like	0.746	2.282e-05
	LOC107952035	A0A1U8NXQ5	Aldehyde dehydrogenase	0.767	0.00026291
	LOC107900603	A0A1U8IUK2	aldehyde dehydrogenase family 7 member B4-like	1.803	0.00042407
	LOC107922475	A0A1U8L4L1	alcohol dehydrogenase-like 7	0.685	0.025836
	LOC107910426	A0A1U8JYC8	alcohol dehydrogenase class-P	0.596	0.02208
	LOC107939013	A4L9H3	Alcohol dehydrogenase A	4.022	1.68505e-05
	LOC107910430	A0A1U8JU04	alcohol dehydrogenase 1-like	0.45	0.0023649
	LOC107943236	A0A1U8N052	Aconitate hydratase	1.358	0.00063826
	LOC107932767	A0A1U8M0P1	Aconitate hydratase	1.528	0.0153358
	LOC107953815	A0A1U8P0I0	acidic mammalian chitinase-like	1.57	0.021344
	LOC107937967	A0A1U8MI05	acidic mammalian chitinase-like	2.351	0.021524
	LOC107888396	A0A1U8HPQ1	acidic mammalian chitinase-like	1.502	0.022222
	E Amino acid metabolism
	LOC107954389	A0A1U8P2T2	S-adenosylmethionine synthase	0.611	0.026865
	LOC107951536	A0A1U8NVJ7	S-adenosylmethionine synthase	0.689	0.033376
	LOC107922739	A0A1U8L5H6	S-adenosylmethionine synthase	0.534	0.0046221
	LOC107910600	A0A1U8JUM7	S-adenosylmethionine synthase	0.354	0.03712
	LOC107926357	A0A1U8LDM1	Ribulose-phosphate 3-epimerase	0.753	0.0035029
	LOC107947330	A0A1U8NHJ3	Pyruvate kinase	0.568	0.00063882
	LOC107929115	A0A1U8LN42	Pyruvate kinase	0.617	6.0283e-05
	LOC107917864	D2D2Z8	Phosphoglycerate kinase	0.554	0.00163565
	LOC107962236	A0A1U8PS93	Glyceraldehyde-3-phosphate dehydrogenase	0.729	0.0079584
	LOC107947371	A0A1U8NES8	Glutamine synthetase	0.685	0.0158647
	LOC107918985	A0A1U8KSQ2	Glutamine synthetase	0.554	0.0128393
	LOC107928128	A0A1U8LMV7	Fructose-bisphosphate aldolase	0.68	0.034221
	LOC107903807	A0A1U8JB55	Fructose-bisphosphate aldolase	0.626	0.0194218
	LOC107911578	A0A1U8JXE9	Cysteine synthase	0.551	0.00026401
	LOC107951697	A0A1U8NTK7	ATP-dependent 6-phosphofructokinase	0.731	0.0113242
	LOC107913502	A0A1U8K511	aspartate-semialdehyde dehydrogenase-like	0.597	0.008015
	LOC107940419	A0A1U8MR50	5-methyltetrahydropteroyltriglutamate-- homocysteine methyltransferase-like	0.68	0.023976
	LOC107930430	A0A1U8LWG0	3-isopropylmalate dehydratase large subunit-like	0.761	0.0060999
	LOC107916706	A0A1U8KGF2	triosephosphate isomerase, chloroplastic-like isoform X1	0.767	0.00038174
	LOC107911586	A0A1U8JXF9	transketolase, chloroplastic-like	0.43	0.0140238
	LOC107954570	A0A1U8P371	transketolase, chloroplastic	0.72	0.0053624
	LOC107949751	A0A1U8NLV2	enolase 1, chloroplastic-like	0.551	0.033562
	LOC107887050	A0A1U8HRT1	enolase 1, chloroplastic-like	0.519	0.00111922
	LOC107942432	A0A1U8N1D5	diaminopimelate decarboxylase 2, chloroplastic-like	0.752	0.002862
	LOC107962686	A0A1U8PU38	4-hydroxy-tetrahydrodipicolinate reductase 2, chloroplastic-like isoform X2	0.717	8.3505e-05
	LOC107947253	A0A1U8NHM8	spermine synthase-like	1.611	0.0038026
	LOC107909636	A0A1U8JR63	spermidine synthase 1-like	1.317	0.0022225
	LOC107956769	A0A1U8P9A0	probable glutathione S-transferase	0.435	0.028156
	LOC107948580	A0A1U8NI20	probable glutathione S-transferase	0.739	0.00038341
	LOC107927662	A0A1U8LI30	probable glutathione S-transferase	1.429	0.0006816
	LOC107927646	A0A1U8LLA8	probable glutathione S-transferase	1.374	0.0057158
	LOC107927628	A0A1U8LM18	probable glutathione S-transferase	1.381	0.00138461
	LOC107920650	A0A1U8KU37	probable glutathione S-transferase	0.618	0.0041171
	LOC107918950	A0A1U8KTF5	probable glutathione S-transferase	0.586	0.020604
	LOC107918871	A0A1U8KT98	probable glutathione S-transferase	0.505	0.00079993
	LOC107913317	A0A1U8K9P6	probable glutathione S-transferase	0.722	0.02032
	LOC107954825	A0A1U8P6R2	microsomal glutathione S-transferase 3-like	0.475	0.044015
	LOC107888423	A0A1U8HPR0	leucine aminopeptidase 1-like	1.987	0.0026006
	LOC107893548	A0A1U8ICN3	Isocitrate dehydrogenase [NADP]	0.591	0.034
	LOC107935203	A0A1U8MCH4	Glutathione synthetase	0.758	0.003823
	LOC107899633	A0A1U8IWY7	glutathione S-transferase U17-like	0.669	0.017684
	LOC107924543	A0A1U8LBK7	glutathione S-transferase T1-like	1.569	0.0041626
	LOC107924542	A0A1U8LAX2	glutathione S-transferase T1-like	1.708	0.00034001
	LOC107957970	A0A1U8PFN9	glutathione S-transferase L3-like	1.475	0.021377
	LOC107905263	A0A1U8JF61	glutathione S-transferase L3-like	3.672	3.2241e-06
	LOC107947021	A0A1U8NDG9	Glutathione peroxidase	1.823	0.00029624
	LOC107936710	A0A1U8MHD1	Glutathione peroxidase	1.392	0.0111221
	LOC107909547	A0A1U8JQS8	Glucose-6-phosphate 1-dehydrogenase	1.353	0.0147754
	LOC107892194	A0A1U8I8X7	Glucose-6-phosphate 1-dehydrogenase	0.589	0.0004369
	LOC107962699	A0A1U8PWL0	gamma-glutamyltranspeptidase 3-like	0.715	0.00036028
	LOC107924317	A0A1U8L6G4	probable L-ascorbate peroxidase 6, chloroplastic isoform X1	1.338	7.895e-05
	LOC107920609	A0A1U8KTY2	leucine aminopeptidase 3, chloroplastic-like isoform X1	0.731	2.1583e-05
	LOC107936563	A0A1U8MGX8	L-ascorbate peroxidase 3, peroxisomal-like	1.337	0.00076246
	LOC107950381	A0A1U8NRN0	6-phosphogluconate dehydrogenase, decarboxylating	0.729	0.028099
	LOC107947079	A0A1U8NDL1	6-phosphogluconate dehydrogenase, decarboxylating	0.733	0.0155156
	LOC107933236	A0A1U8M5F0	probable acyl-CoA dehydrogenase IBR3 isoform X2	1.316	0.0119558
	LOC107931028	A0A1U8LY05	Glutamate decarboxylase	1.325	0.0031228
	LOC107949638	A0A1U8NLH4	Amine oxidase	0.748	0.0161351
	LOC107948990	A0A1U8NJ91	Flavin-containing monooxygenase	0.757	0.0043169
	LOC107947905	A0A1U8NFS8	Flavin-containing monooxygenase	0.632	5.6411e-05
	LOC107906496	A0A1U8JFH5	aspartate aminotransferase-like isoform X1	1.308	0.028284
	LOC107938195	A0A1U8MIV5	2-oxoglutarate dehydrogenase, mitochondrial-like	1.325	0.0129233
	LOC107963711	A0A1U8PZ56	fumarylacetoacetase	0.697	0.0084647
	LOC107939200	A0A1U8MMD9	homogentisate 1,2-dioxygenase-like	1.379	0.002558
	LOC107921382	A0A1U8KWE3	putative amidase C869.01	1.509	0.00187918
	LOC107945473	A0A1U8NAM9	probable polyamine oxidase 2	1.662	0.00022179
	LOC107961824	A0A1U8PT72	Ornithine aminotransferase	1.381	0.049559
	LOC107899340	A0A1U8IR14	Delta-1-pyrroline-5-carboxylate synthase	3.096	7.781e-05
	LOC107962919	A0A1U8PX79	Aspartate aminotransferase	0.759	0.000743
	LOC107901617	A0A1U8J4Q1	Aspartate aminotransferase	0.62	0.024877
	LOC107952035	A0A1U8NXQ5	Aldehyde dehydrogenase	0.767	0.00026291
	LOC107900603	A0A1U8IUK2	aldehyde dehydrogenase family 7 member B4-like	1.803	0.00042407
	LOC107949839	A0A1U8NM67	delta-1-pyrroline-5-carboxylate dehydrogenase 12A1, mitochondrial-like	1.33	0.0134581
	LOC107886127	A0A1U8HQ92	delta-1-pyrroline-5-carboxylate dehydrogenase 12A1, mitochondrial-like	1.405	1.51984e-05
	LOC107914032	A0A1U8K6W7	arginase 1, mitochondrial	1.383	1.7861e-06
	LOC107958575	A0A1U8PFE4	aldehyde dehydrogenase family 2 member B7, mitochondrial-like	1.358	0.041843
	LOC107962338	A0A1U8PSM7	probable sarcosine oxidase	0.711	0.0107035
	LOC107901637	A0A1U8J4R6	probable sarcosine oxidase	0.709	0.047516
	LOC107900997	A0A1U8IW34	alpha-aminoadipic semialdehyde synthase-like	1.761	0.030655
	LOC107962841	A0A1U8PUP2	alpha-aminoadipic semialdehyde synthase	2.171	0.0153575
	LOC107935162	A0A1U8MCC4	Dihydrolipoamide acetyltransferase component of pyruvate dehydrogenase complex	1.554	0.00070351
	LOC107931504	A0A1U8LZS4	Dihydrolipoamide acetyltransferase component of pyruvate dehydrogenase complex	1.351	0.0050808
	LOC107957884	A0A1U8PCT2	Branched-chain-amino-acid aminotransferase	1.417	0.028881
	LOC107921278	A0A1U8KW36	Branched-chain-amino-acid aminotransferase	0.745	0.0025392
	LOC107963679	A0A1U8PWT2	3-hydroxy-3-methylglutaryl coenzyme A synthase	0.628	0.00042021
	LOC107946991	A0A1U8NGR2	3-hydroxy-3-methylglutaryl coenzyme A synthase	0.454	0.033702
	LOC107936427	A0A1U8MCT1	3-hydroxy-3-methylglutaryl coenzyme A synthase	0.455	0.00088248
	LOC107938005	A0A1U8MI87	methylcrotonoyl-CoA carboxylase beta chain, mitochondrial-like	1.421	0.00024255
	LOC107889251	A0A1U8HSZ4	isovaleryl-CoA dehydrogenase, mitochondrial-like	1.345	0.0059994
	LOC107924144	A0A1U8L5P8	acetyl-CoA acetyltransferase, cytosolic 1	0.633	0.0131195
	LOC107912592	A0A1U8K1C8	3-ketoacyl-CoA thiolase 2, peroxisomal-like	0.585	0.00066438
	LOC107938291	A0A1U8MJ78	methylthioribose kinase-like	1.326	0.00179816
	LOC107927941	A0A1U8LN04	5'-methylthioadenosine/S-adenosylhomocysteine nucleosidase 2-like	0.718	0.0068203
	LOC107962059	A0A1U8PRG1	1-aminocyclopropane-1-carboxylate oxidase-like	0.489	0.033037
	LOC107905676	A0A1U8JC48	1-aminocyclopropane-1-carboxylate oxidase	0.418	0.00047636
	LOC107952577	A0A1U8NWE4	1-aminocyclopropane-1-carboxylate oxidase 5-like	0.544	0.000120233
	LOC107910369	A0A1U8JY55	1-aminocyclopropane-1-carboxylate oxidase 5-like	0.44	0.04022
	LOC107928365	A0A1U8LKE8	bifunctional aspartokinase/homoserine dehydrogenase 2, chloroplastic-like	1.393	0.022725
