# Supplementary material for: Tandem mass tag-based (TMT) quantitative proteomics analysis reveals the response of fine roots to drought stress in cotton (Gossypium hirsutum L.)
Source: BMC Plant Biol. 2020 Jul 11;20:328. doi: 10.1186/s12870-020-02531-z (PMC7353779; doi:10.1186/s12870-020-02531-z)
Supplement: Supplementary file 14 — Additional file 14: Table S9. List of some important DEPs related to phytohormones. [file 12870_2020_2531_MOESM14_ESM.xlsx]

## Sheet: Table S4
	Additional file 14: Table S9 List of some important DEPs related to phytohormones
	Accession number	Protein description	Gene name	DS30/CK30			DS45/CK45
				Ratio	P value		Ratio	P value
	A0A1U8LTH9	caffeic acid 3-O-methyltransferase-like	LOC107929578				1.754	0.000104979
	A0A1U8NH16	caffeic acid 3-O-methyltransferase-like	LOC107947186				0.638	0.0082003
	A0A1U8NWE4	1-aminocyclopropane-1-carboxylate oxidase 5-like	LOC107952577	0.694	0.00069602		0.544	0.000120233
	A0A1U8MU28	1-aminocyclopropane-1-carboxylate oxidase-like	LOC107941276	0.695	0.00189862		0.558	0.0036819
	A0A1U8JC48	1-aminocyclopropane-1-carboxylate oxidase	LOC107905676				0.418	0.00047636
	A0A1U8JY55	1-aminocyclopropane-1-carboxylate oxidase 5-like	LOC107910369	0.701	0.00078193		0.44	0.04022
	A0A1U8PRG1	1-aminocyclopropane-1-carboxylate oxidase-like	LOC107962059				0.489	0.033037
	A0A1U8P2T2	S-adenosylmethionine synthase 1	LOC107954389				0.611	0.026865
	A0A1U8L5H6	S-adenosylmethionine synthase 2-like	LOC107922739				0.534	0.0046221
	A0A1U8JUM7	S-adenosylmethionine synthase 2-like	LOC107910600				0.354	0.03712
	A0A1U8NVJ7	S-adenosylmethionine synthase-like	LOC107951536				0.689	0.033376
	A0A1U8K7G6	phospholipase D alpha 1	LOC107914161	1.421	0.00024115		1.84	8.3129e-05
	A0A1U8NBT7	phospholipase D delta-like	LOC107945790				1.873	8.3471e-05
	A0A1U8KI47	phospholipase D delta-like	LOC107917379				1.412	0.0110842
	A0A1U8IJ50	phospholipase D alpha 1-like	LOC107897264				1.608	0.0056839
	A0A1U8NTQ2	abscisic acid 8'-hydroxylase 3-like	LOC107951628				0.691	0.0025203
	A0A1U8N913	abscisic acid 8'-hydroxylase 3-like	LOC107945830				0.563	0.00097854
	A0A1U8PG85	ABSCISIC ACID-INSENSITIVE 5-like protein 5	LOC107958128				1.717	0.00130433
	A0A1U8P7L8	ABSCISIC ACID-INSENSITIVE 5-like protein 7	LOC107955933				1.529	0.022081
	A0A1U8NFS8	Flavin-containing monooxygenase	LOC107947905				0.632	5.6411e-05
	A0A1U8NJ91	Flavin-containing monooxygenase	LOC107948990				0.757	0.0043169
	A0A1U8PIF2	indole-3-acetic acid-amido synthetase GH3.17-like	LOC107959428				1.556	0.00069514
	A0A1U8PHT0	indole-3-acetaldehyde oxidase-like	LOC107959240				0.677	0.000124205
	A0A1U8LI71	linoleate 9S-lipoxygenase 5	LOC107927619				0.706	0.026861
	A0A1U8N9H4	allene oxide synthase-like	LOC107945182	1.48	0.014398		1.417	0.00172496
	A0A1U8NVE3	probable 2-oxoglutarate-dependent dioxygenase AOP1	LOC107952153				0.585	0.0079644
	A0A1U8PTC0	probable 2-oxoglutarate-dependent dioxygenase AOP1	LOC107961877				0.691	9.53e-05
	A0A1U8N4P4	probable 2-oxoglutarate-dependent dioxygenase AOP1	LOC107944737				1.304	0.007401
	A0A1U8J458	probable 2-oxoglutarate-dependent dioxygenase AOP1	LOC107903534	0.712	0.00126339	0.000124205	0.488	0.0053229
	A0A1U8MRQ7	probable 2-oxoglutarate-dependent dioxygenase AOP1	LOC107940602				0.517	0.035221
	A0A1U8KDJ7	probable inactive 2-oxoglutarate-dependent dioxygenase AOP2	LOC107915864				0.68	0.02424
	A0A1U8I5G1	probable 2-oxoglutarate-dependent dioxygenase AOP1	LOC107892919	0.73	0.00075682		0.55	0.039175
	A0A1U8I2R9	probable 2-oxoglutarate-dependent dioxygenase AOP1	LOC107892074				0.481	0.000140035
	A0A1U8N020	probable 2-oxoglutarate-dependent dioxygenase AOP1	LOC107942041				0.741	0.0056016
	A0A1U8J2E6	probable 2-oxoglutarate-dependent dioxygenase AOP1	LOC107902913				0.694	0.0154839
	A0A1U8MI98	probable 2-oxoglutarate-dependent dioxygenase AOP1	LOC107938040				0.51	0.0072583
	A0A1U8IIZ9	probable 2-oxoglutarate-dependent dioxygenase AOP1.2	LOC107897227				0.532	0.00153549
	A0A1U8NXY6	probable 2-oxoglutarate-dependent dioxygenase AOP1	LOC107952147				0.712	0.047805
	A0A1U8NK97	probable 2-oxoglutarate-dependent dioxygenase AOP1	LOC107949329	0.729	0.021481		0.575	0.00144194
	A0A1U8KAI0	probable 2-oxoglutarate-dependent dioxygenase AOP1	LOC107914958				0.474	0.0079551
	A0A1U8NRE9	14-3-3-like protein B	LOC107951138				0.645	0.00031589
	A0A1U8J9Z6	14-3-3-like protein	LOC107905093				1.495	1.70011e-05
	D9Z6D3	14-3-3-like protein B	LOC107905057				0.746	0.0446
	A0A1U8PSZ9	14-3-3-like protein	LOC107962421				0.658	0.00087822
	A0A1U8HRA0	DELLA protein RGL1-like	LOC107888837				0.71	0.0044962
	A0A1U8JKZ7	Acyl-coenzyme A oxidase	LOC107908239				0.768	0.0192431
	A0A1U8K474	Acyl-coenzyme A oxidase	LOC107912210				0.763	0.0072431
	A0A1U8KA08	Acyl-coenzyme A oxidase	LOC107913657				2.245	0.00066294
	A0A1U8M1P7	Acyl-coenzyme A oxidase	LOC107933091				1.37	0.003904
	A0A1U8KAP4	cytochrome P450 71A1-like	LOC107913876				0.643	0.0055615
	A0A1U8ITU0	cytochrome P450 CYP749A22-like	LOC107898338				0.724	0.0048576
	A0A1U8INP7	cytochrome P450 CYP749A22-like	LOC107898739				0.448	3.4334e-07
	A0A1U8KEG5	cytochrome P450 CYP749A22-like	LOC107914822	1.545	0.0026634		2.036	0.00039771
	A0A1U8KND7	cytochrome P450 CYP749A22-like	LOC107918935				0.609	0.00074269
	A0A1U8LI82	cytochrome P450 CYP749A22-like	LOC107927725				1.393	0.0084778
	A0A1U8M595	cytochrome P450 CYP749A22-like	LOC107933068				0.736	0.019697
	Data on fold change are presented as mean ± SE
